# Supplementary material for: Seasonal and diurnal variations of Kelvin-Helmholtz Instability at terrestrial magnetopause
Source: Nat Commun. 2023 May 4;14:2513. doi: 10.1038/s41467-023-37485-x (PMC10160038; doi:10.1038/s41467-023-37485-x)
Supplement: Supplementary file 3 — Supplementary Data 1 [file 41467_2023_37485_MOESM3_ESM.xlsx]

## Sheet: Sheet1
Date	Start Time	End Time	Probe
10/19/2007	05:40:00	07:00:00	D
10/19/2007	07:10:00	07:35:00	D
10/19/2007	21:05:00	21:15:00	A
10/19/2007	21:30:00	22:15:00	A
10/20/2007	12:40:00	13:25:00	D
10/21/2007	15:15:00	15:45:00	A
10/22/2007	11:40:00	12:25:00	A
10/22/2007	14:04:59	14:35:00	D
10/23/2007	21:20:00	22:19:59	A
10/24/2007	16:55:00	17:55:00	D
10/26/2007	11:15:00	11:55:00	A
10/26/2007	12:20:00	13:15:00	A
11/2/2007	11:20:00	12:00:00	A
11/2/2007	14:49:59	15:40:00	B
11/5/2007	00:00:00	00:20:00	A,C
11/5/2007	00:34:59	01:00:00	A
11/14/2007	13:00:00	14:00:00	A
11/17/2007	08:00:00	08:30:00	C
11/17/2007	08:55:00	09:34:59	C
11/17/2007	17:10:00	17:40:00	C
11/19/2007	18:15:00	19:00:00	A
11/22/2007	13:50:00	15:05:00	A
11/23/2007	11:40:00	12:00:00	C
11/23/2007	14:35:00	15:50:59	C
11/25/2007	13:50:00	14:20:00	C
11/25/2007	18:05:00	18:55:00	C
11/30/2007	18:50:00	19:25:00	A
12/1/2007	11:30:00	12:10:00	C
12/5/2007	05:20:00	06:00:00	C
12/5/2007	08:30:00	08:49:59	C
12/5/2007	10:10:00	10:55:00	C
12/5/2007	12:30:00	12:50:00	C
12/7/2007	14:30:00	15:10:00	B
4/15/2008	06:50:00	09:30:00	C
4/19/2008	02:00:00	02:30:00	C
4/19/2008	04:19:59	06:00:00	C
4/23/2008	09:00:00	09:30:00	C
4/25/2008	13:00:00	13:30:00	B
4/29/2008	10:50:00	12:30:00	B
5/1/2008	10:50:00	11:25:00	C
5/1/2008	12:00:00	12:45:00	C
5/7/2008	05:55:00	06:25:00	C
5/7/2008	06:50:00	07:30:00	C
5/7/2008	08:00:00	08:30:00	C
5/7/2008	14:35:00	15:34:59	C
5/9/2008	11:35:00	11:55:00	C
5/11/2008	13:40:00	14:15:00	C
5/13/2008	10:00:00	10:19:59	C
5/15/2008	14:20:00	15:10:00	B
5/16/2008	09:50:00	10:25:00	C
5/17/2008	06:00:00	06:25:00	C
5/24/2008	05:20:00	06:00:00	C
5/27/2008	04:30:00	04:55:00	C
6/6/2008	04:00:00	04:35:00	C
6/15/2008	01:30:00	02:10:00	A,D,E
6/20/2008	01:05:00	01:30:00	E
7/11/2008	18:00:00	18:40:00	A
7/11/2008	19:00:00	19:50:00	A
10/20/2008	12:25:00	13:25:00	D
10/28/2008	11:25:00	12:40:00	A
10/29/2008	11:15:00	12:10:00	A,D
10/29/2008	12:20:00	12:50:00	E
11/6/2008	08:49:59	09:45:00	C
11/7/2008	11:30:00	12:30:00	D
11/16/2008	05:30:00	06:00:00	C
11/18/2008	07:19:59	08:35:00	C
11/25/2008	08:25:00	09:15:00	D
11/25/2008	13:10:00	13:35:00	E
11/25/2008	14:10:00	15:05:00	E
11/26/2008	17:35:00	17:55:00	A,E
11/30/2008	19:00:00	20:00:00	C
12/5/2008	11:10:00	11:55:00	C
5/9/2009	02:45:00	03:10:00	C
5/10/2009	22:00:00	22:40:00	C
5/11/2009	02:10:00	03:05:00	C
5/15/2009	06:00:00	08:10:00	C
5/27/2009	00:00:00	00:30:00	C
5/29/2009	01:15:00	01:45:00	C
6/6/2009	00:25:00	01:15:00	C
6/24/2009	00:00:00	00:30:00	A
8/24/2010	02:45:00	03:30:00	A,E,D
8/25/2010	00:00:00	01:00:00	A,E,D
12/25/2010	11:30:00	12:00:00	A,D,E
1/2/2011	12:00:00	12:25:00	A,E
1/2/2011	12:40:00	13:15:00	A,E
1/13/2011	12:50:00	13:50:00	E,D
1/18/2011	18:05:00	18:55:00	A,D,E
1/28/2011	18:15:00	18:55:00	A,D,E
2/4/2011	14:35:00	16:30:00	A
2/14/2011	17:30:00	18:30:00	A
2011-09-25	20:40:00	22:00:00	A,D,E
9/26/2011	01:30:00	01:55:00	D,E
9/26/2011	02:15:00	03:25:00	D
9/26/2011	03:30:00	03:45:00	A
10/5/2011	22:30:00	23:04:59	A,D,E
10/5/2011	23:30:00	23:55:00	A,D,E
10/6/2011	00:05:00	01:50:00	A,D,E
10/6/2011	02:00:00	03:05:00	A,D,E
10/10/2011	00:00:00	01:00:00	A,D,E
10/10/2011	01:35:00	01:45:00	A
1/31/2012	18:50:00	19:19:59	A,E
2/1/2012	17:45:00	18:30:00	A,D
2/1/2012	18:40:00	19:25:00	A,D
2012-02-03	17:00:00	17:20:00	A,D,E
2/4/2012	17:30:00	18:10:00	D
2/7/2012	16:40:00	17:10:00	E
2012-02-10	15:30:00	17:49:59	E
2/14/2012	11:30:00	12:00:00	E
2/14/2012	13:10:00	13:35:00	E
2/16/2012	12:34:59	12:55:00	E
2/16/2012	14:00:00	16:00:00	E
2/18/2012	16:50:00	18:45:00	D,A
2/22/2012	18:20:00	18:50:00	E
2/26/2012	22:40:00	23:30:00	A,E
2/27/2012	12:34:59	13:00:00	A,E,D
3/7/2012	17:00:00	19:25:00	D,E
3/8/2012	16:10:00	16:55:00	A,E,D
3/8/2012	17:25:00	17:40:00	D
3/8/2012	18:00:00	18:40:00	E,D
3/8/2012	19:00:00	19:30:00	D
3/8/2012	20:15:00	20:50:00	A
3/11/2012	18:00:00	18:45:00	D
3/11/2012	20:05:00	20:25:00	D
3/12/2012	10:30:00	10:45:00	A
3/15/2012	13:35:00	14:00:00	E
10/31/2012	19:10:00	19:40:00	E
10/31/2012	20:00:00	20:25:00	E
2/25/2013	15:30:00	16:15:00	A
3/9/2013	22:30:00	23:20:00	E
2013-03-11	19:30:00	20:10:00	E
3/14/2013	21:30:00	21:55:00	A
3/15/2013	14:30:00	16:00:00	D
3/15/2013	17:20:00	19:00:00	D,E
4/11/2013	07:30:00	08:00:00	D
5/6/2013	10:30:00	13:00:00	A
12/13/2013	21:00:00	21:55:00	D
2014-05-14	00:45:00	01:19:59	E
5/23/2014	21:25:00	21:50:00	D
5/31/2014	19:30:00	20:00:00	E
5/31/2014	20:15:00	20:35:00	E
6/3/2014	04:30:00	05:30:00	D
6/3/2014	19:25:00	19:50:00	A
6/7/2014	23:20:00	23:45:00	E
6/17/2014	16:40:00	17:10:00	A
6/17/2014	17:30:00	18:10:00	A
6/25/2014	17:55:00	19:55:00	E
1/21/2015	04:00:00	04:40:00	D
1/21/2015	06:50:00	07:45:00	E
3/5/2015	01:00:00	01:50:00	E
3/5/2015	02:00:59	03:45:00	E,A
3/5/2015	4:40:00AM	06:00:00	E
3/7/2015	08:30:00	08:49:59	D
3/8/2015	05:15:00	05:35:00	A
3/8/2015	09:20:00	09:45:00	D
3/8/2015	22:25:00	23:04:59	A
3/10/2015	22:45:00	23:10:00	A
3/10/2015	23:40:00	23:55:00	A
3/11/2015	00:00:00	00:15:00	A
3/11/2015	06:25:00	06:50:00	A
3/12/2015	02:00:00	02:20:00	A
3/13/2015	04:00:00	04:25:00	A
3/13/2015	04:30:00	05:45:00	E
3/13/2015	06:30:00	06:45:00	E
3/13/2015	08:00:00	08:20:00	D
3/14/2015	06:30:00	07:00:00	D
3/14/2015	09:25:00	09:40:00	D
3/16/2015	07:05:00	07:40:00	A
3/17/2015	10:00:00	10:45:00	E
2015-03-17	11:25:00	12:00:00	D
7/26/2015	18:30:00	18:45:00	A,E
7/26/2015	22:05:00	22:45:00	A,D,E
8/6/2015	20:04:59	20:40:00	A,D,E
8/7/2015	20:30:00	21:00:00	A,D,E
9/8/2015	09:20:00	11:25:00	MMS
9/8/2015	13:00:00	15:05:00	A
9/8/2015	16:40:00	18:30:00	D,E
9/8/2015	19:30:00	19:40:00	E
9/8/2015	20:04:59	20:35:00	E
9/10/2015	19:40:00	21:10:00	A,D,E,MMS
2/25/2016	19:10:00	20:10:00	MMS
4/7/2016	08:30:00	08:49:59	A
4/7/2016	09:40:00	10:00:00	A
4/8/2016	03:15:00	04:40:00	A
4/8/2016	05:10:00	06:50:00	D
4/8/2016	07:00:00	07:50:00	D
4/8/2016	09:30:00	09:50:00	A
4/8/2016	10:00:00	12:00:00	A
4/10/2016	14:15:00	15:00:00	A
4/10/2016	16:30:00	17:00:00	A
4/16/2016	12:00:00	12:30:00	A
4/18/2016	04:00:00	06:30:00	D
4/18/2016	11:49:59	12:25:00	A
4/21/2016	06:00:00	06:15:00	D
4/21/2016	06:45:00	08:49:59	D
4/22/2016	04:05:00	05:00:59	A,D
4/22/2016	06:15:00	07:00:00	D
4/22/2016	07:15:00	07:30:00	D
4/22/2016	07:45:00	09:10:00	D
4/22/2016	09:30:00	10:05:00	D
4/23/2016	05:49:59	07:40:00	D
4/23/2016	10:05:00	11:00:00	D
4/23/2016	15:40:00	16:00:00	E
4/24/2016	03:40:00	04:40:00	D
4/24/2016	07:30:00	08:15:00	D
4/25/2016	12:05:00	12:50:00	A
5/17/2016	11:15:00	11:35:00	D
8/21/2016	17:55:00	18:55:00	A
8/28/2016	18:20:00	19:19:59	A
9/4/2016	11:05:00	11:49:59	A
9/4/2016	22:19:59	22:40:00	D
2016-09-16	02:50:00	03:35:00	A
9/16/2016	06:50:00	07:40:00	A
9/16/2016	08:00:00	08:50:00	A
9/16/2016	11:20:00	11:40:00	E
9/17/2016	02:49:59	03:40:00	A
9/18/2016	22:10:00	22:19:59	D
2016-09-19	18:00:00	19:25:59	D
9/20/2016	22:30:00	23:35:00	D
9/21/2016	18:50:00	19:19:59	A
9/21/2016	21:05:00	21:50:00	D
2016-09-23	12:40:00	13:40:59	E
9/23/2016	20:45:00	22:50:00	D
9/23/2016	23:15:00	23:55:00	D
9/24/2016	00:00:00	01:15:00	A
9/24/2016	01:30:00	02:50:00	A
9/24/2016	02:50:00	15:30:00	D
9/24/2016	07:50:00	08:49:59	A
9/24/2016	12:00:00	13:00:00	E
9/25/2016	13:30:00	13:50:00	A,E
9/25/2016	14:00:00	15:05:00	E
9/27/2016	18:25:00	20:10:00	MMS
9/29/2016	19:30:00	20:35:00	A
10/4/2016	15:00:00	15:20:00	A
10/11/2016	11:45:00	12:00:00	A,E
10/11/2016	14:10:00	15:50:00	E
10/11/2016	16:00:00	17:25:00	E
10/14/2016	20:00:00	21:45:00	A
10/16/2016	12:30:00	13:15:00	E
10/16/2016	15:10:00	17:20:00	E
10/16/2016	23:10:00	23:49:59	A
10/17/2016	00:00:00	00:25:00	A
10/17/2016	04:00:00	05:20:00	A
10/23/2016	16:10:00	17:00:00	MMS
11/1/2016	18:34:59	19:10:00	MMS
2016-11-09	19:00:00	19:35:00	D
11/12/2016	08:25:00	08:45:00	A
11/20/2016	17:00:00	17:25:00	MMS
5/3/2017	02:10:00	04:40:00	MMS
5/5/2017	19:50:00	23:20:00	MMS
5/8/2017	13:10:00	14:40:00	MMS
5/10/2017	22:10:00	22:30:00	A
5/11/2017	01:00:00	01:45:00	A
5/11/2017	14:40:00	15:10:00	A
5/14/2017	05:55:00	06:10:00	MMS
5/28/2017	22:30:00	22:55:00	MMS
5/29/2017	00:00:00	03:20:00	MMS
5/29/2017	05:20:00	06:20:00	MMS, A
5/29/2017	10:35:00	11:00:00	D
6/13/2017	04:00:00	05:50:59	A
6/14/2017	03:15:00	04:10:00	A
6/15/2017	07:15:59	07:30:00	A
6/17/2017	17:10:00	17:45:00	E
7/21/2017	04:35:00	04:55:00	D
9/3/2017	15:35:00	16:00:00	MMS
9/6/2017	00:00:00	00:20:00	MMS
9/6/2017	01:19:59	01:50:00	MMS
9/16/2017	18:20:00	18:45:00	MMS
9/16/2017	20:00:00	20:45:00	MMS
9/19/2017	14:15:00	16:00:00	MMS
9/26/2017	16:40:00	18:20:00	MMS
2017-10-10	13:20:00 PM	13:35:00 PM	D
2017-10-11	13:50:00 PM	14:05:00 PM	E
10/24/2017	05:20:00	06:00:00	E
10/30/2017	19:10:00	19:35:00	MMS
11/2/2017	17:35:00	18:10:00	MMS
11/5/2017	19:00:00	19:55:00	D
11/11/2017	19:05:00	20:10:00	E
11/13/2017	21:25:00	22:00:00	A
11/16/2017	15:50:00	16:30:00	E
11/21/2017	11:15:00	11:49:59	E
11/24/2017	16:10:00	17:20:00	D
11/27/2017	13:40:00	14:15:00	E
11/28/2017	14:00:00	14:40:00	D
11/28/2017	17:00:00	19:00:00	A
4/18/2018	20:30:00	21:00:00	MMS
4/18/2018	21:20:00	22:00:00	MMS
4/30/2018	03:55:00	04:19:59	MMS
4/30/2018	04:40:00	06:20:00	MMS
5/3/2018	00:15:00	00:40:00	MMS
5/3/2018	01:40:00	02:10:00	MMS
5/3/2018	04:10:00	04:40:00	MMS
5/8/2018	21:00:00	22:20:00	MMS
5/16/2018	00:30:00	01:45:00	MMS
5/20/2018	22:19:59	23:49:59	MMS
5/28/2018	20:40:00	21:45:00	MMS
8/3/2018	02:00:00	02:35:00	E
9/24/2018	14:04:59	16:00:00	MMS
9/30/2018	00:40:00	01:40:00	MMS
10/4/2018	17:10:00	18:00:00	MMS
10/8/2018	22:25:00	23:20:00	MMS
10/9/2018	01:30:00	03:00:00	MMS
10/14/2018	17:40:00	18:30:00	MMS
10/14/2018	19:00:00	21:00:00	MMS
11/23/2018	15:30:00	16:00:00	E
12/4/2018	18:00:00	19:00:00	A,E
