# Supplementary material for: Seasonal and diurnal variations of Kelvin-Helmholtz Instability at terrestrial magnetopause
Source: Nat Commun. 2023 May 4;14:2513. doi: 10.1038/s41467-023-37485-x (PMC10160038; doi:10.1038/s41467-023-37485-x)
Supplement: Supplementary file 4 — Supplementary Code 1 [file 41467_2023_37485_MOESM4_ESM.zip]

Archive with 1 entries (1 files):
- Supplementary Code 1.mlx
