# Supplementary material for: Seasonal and diurnal variations of Kelvin-Helmholtz Instability at terrestrial magnetopause
Source: Nat Commun. 2023 May 4;14:2513. doi: 10.1038/s41467-023-37485-x (PMC10160038; doi:10.1038/s41467-023-37485-x)
Supplement: Supplementary file 5 — Source Data [file 41467_2023_37485_MOESM5_ESM.xlsx]

## Sheet: Figure2
Date	Time	DOY	Probe	Wavekind
10/18/2007	06:30:00	291	D	MPC
10/18/2007	06:34:59	291	D	MPC
10/18/2007	06:40:00	291	D	MPC
10/18/2007	06:45:00	291	D	MPC
10/18/2007	06:50:00	291	D	MPC
10/18/2007	07:00:00	291	D	MPC
10/18/2007	07:05:00	291	D	MPC
10/18/2007	07:10:00	291	D	MPC
10/18/2007	07:15:00	291	D	MPC
10/18/2007	07:19:59	291	D	MPC
10/18/2007	07:25:00	291	D	MPC
10/18/2007	07:30:00	291	D	MPC
10/18/2007	07:35:00	291	D	MPC
10/18/2007	07:40:00	291	D	MPC
10/18/2007	07:45:00	291	D	MPC
10/18/2007	07:50:00	291	D	MPC
10/18/2007	07:55:00	291	D	MPC
10/18/2007	08:00:00	291	D	MPC
10/18/2007	08:30:00	291	A	MPC
10/18/2007	08:35:00	291	A	MPC
10/18/2007	08:40:00	291	A	MPC
10/18/2007	08:45:00	291	A	MPC
10/18/2007	08:49:59	291	A	MPC
10/18/2007	08:55:00	291	A	MPC
10/18/2007	09:00:00	291	A	MPC
10/18/2007	09:05:00	291	A	MPC
10/18/2007	09:10:00	291	A	MPC
10/18/2007	13:00:00	291	D	MPC
10/18/2007	13:05:00	291	D	MPC
10/18/2007	13:10:00	291	D	MPC
10/18/2007	13:15:00	291	D	MPC
10/18/2007	13:19:59	291	D	MPC
10/18/2007	13:25:00	291	D	MPC
10/18/2007	13:30:00	291	D	MPC
10/18/2007	13:50:00	291	D	MPC
10/18/2007	13:55:00	291	D	MPC
10/18/2007	14:00:00	291	D	MPC
10/19/2007	01:40:00	292	A	MPC
10/19/2007	01:45:00	292	A	MPC
10/19/2007	02:25:00	292	A	MPC
10/19/2007	02:30:00	292	A	MPC
10/19/2007	02:49:59	292	A	MPC
10/19/2007	02:55:00	292	A	MPC
10/19/2007	04:19:59	292	D	MPC
10/19/2007	04:25:00	292	D	MPC
10/19/2007	05:20:00	292	D	MPC
10/19/2007	05:25:00	292	D	MPC
10/19/2007	05:30:00	292	D	MPC
10/19/2007	05:35:00	292	D	MPC
10/19/2007	05:40:00	292	D	KH
10/19/2007	05:45:00	292	D	KH
10/19/2007	05:49:59	292	D	KH
10/19/2007	05:55:00	292	D	KH
10/19/2007	06:00:00	292	D	KH
10/19/2007	06:05:00	292	D	KH
10/19/2007	06:10:00	292	D	KH
10/19/2007	06:15:00	292	D	KH
10/19/2007	06:20:00	292	D	KH
10/19/2007	06:25:00	292	D	KH
10/19/2007	06:30:00	292	D	KH
10/19/2007	06:34:59	292	D	KH
10/19/2007	06:40:00	292	D	KH
10/19/2007	06:45:00	292	D	KH
10/19/2007	06:50:00	292	D	KH
10/19/2007	06:55:00	292	D	KH
10/19/2007	07:00:00	292	D	KH
10/19/2007	07:10:00	292	D	KH
10/19/2007	07:15:00	292	D	KH
10/19/2007	07:19:59	292	D	KH
10/19/2007	07:25:00	292	D	KH
10/19/2007	07:30:00	292	D	KH
10/19/2007	07:35:00	292	D	KH
10/19/2007	09:20:00	292	D	MPC
10/19/2007	09:25:00	292	D	MPC
10/19/2007	14:00:00	292	A	MPC
10/19/2007	14:04:59	292	A	MPC
10/19/2007	14:10:00	292	A	MPC
10/19/2007	14:15:00	292	A	MPC
10/19/2007	14:20:00	292	A	MPC
10/19/2007	14:25:00	292	A	MPC
10/19/2007	14:30:00	292	A	MPC
10/19/2007	14:45:00	292	D	MPC
10/19/2007	14:49:59	292	D	MPC
10/19/2007	14:55:00	292	D	MPC
10/19/2007	15:00:00	292	D	MPC
10/19/2007	15:05:00	292	D	MPC
10/19/2007	15:10:00	292	D	MPC
10/19/2007	15:15:00	292	D	MPC
10/19/2007	15:20:00	292	D	MPC
10/19/2007	15:25:00	292	D	MPC
10/19/2007	15:30:00	292	D	MPC
10/19/2007	15:34:59	292	D	MPC
10/19/2007	15:40:00	292	D	MPC
10/19/2007	15:45:00	292	D	MPC
10/19/2007	16:40:00	292	A	MPC
10/19/2007	16:45:00	292	A	MPC
10/19/2007	16:50:00	292	A	MPC
10/19/2007	16:55:00	292	A	MPC
10/19/2007	17:00:00	292	A	MPC
10/19/2007	17:04:59	292	A	MPC
10/19/2007	17:10:00	292	A	MPC
10/19/2007	17:15:00	292	A	MPC
10/19/2007	17:20:00	292	A	MPC
10/19/2007	17:25:00	292	A	MPC
10/19/2007	17:30:00	292	A	MPC
10/19/2007	17:49:59	292	A	MPC
10/19/2007	17:55:00	292	A	MPC
10/19/2007	18:00:00	292	A	MPC
10/19/2007	18:05:00	292	A	MPC
10/19/2007	18:10:00	292	A	MPC
10/19/2007	18:15:00	292	A	MPC
10/19/2007	18:20:00	292	A	MPC
10/19/2007	18:25:00	292	A	MPC
10/19/2007	18:30:00	292	A	MPC
10/19/2007	18:34:59	292	A	MPC
10/19/2007	18:40:00	292	A	MPC
10/19/2007	18:45:00	292	A	MPC
10/19/2007	18:50:00	292	A	MPC
10/19/2007	18:55:00	292	A	MPC
10/19/2007	19:00:00	292	A	MPC
10/19/2007	19:05:00	292	A	MPC
10/19/2007	19:10:00	292	A	MPC
10/19/2007	19:15:00	292	A	MPC
10/19/2007	19:19:59	292	A	MPC
10/19/2007	21:05:00	292	A	KH
10/19/2007	21:10:00	292	A	KH
10/19/2007	21:15:00	292	A	KH
10/19/2007	21:30:00	292	A	KH
10/19/2007	21:34:59	292	A	KH
10/19/2007	21:40:00	292	A	KH
10/19/2007	21:45:00	292	A	KH
10/19/2007	21:50:00	292	A	KH
10/19/2007	21:55:00	292	A	KH
10/19/2007	22:00:00	292	A	KH
10/19/2007	22:05:00	292	A	KH
10/19/2007	22:10:00	292	A	KH
10/19/2007	22:15:00	292	A	KH
10/19/2007	22:19:59	292	A	MPC
10/19/2007	22:25:00	292	A	MPC
10/19/2007	22:30:00	292	A	MPC
10/19/2007	22:35:00	292	A	MPC
10/19/2007	22:40:00	292	A	MPC
10/19/2007	22:45:00	292	A	MPC
10/19/2007	22:50:00	292	A	MPC
10/19/2007	22:55:00	292	A	MPC
10/19/2007	23:00:00	292	A	MPC
10/19/2007	23:04:59	292	A	MPC
10/19/2007	23:10:00	292	A	MPC
10/19/2007	23:15:00	292	A	MPC
10/19/2007	23:20:00	292	A	MPC
10/20/2007	00:34:59	293	A	MPC
10/20/2007	00:40:00	293	A	MPC
10/20/2007	03:00:00	293	A	MPC
10/20/2007	03:05:00	293	A	MPC
10/20/2007	03:10:00	293	A	MPC
10/20/2007	06:20:00	293	A	MPC
10/20/2007	06:25:00	293	A	MPC
10/20/2007	06:30:00	293	A	MPC
10/20/2007	06:40:00	293	A	MPC
10/20/2007	06:45:00	293	A	MPC
10/20/2007	06:50:00	293	A	MPC
10/20/2007	06:55:00	293	A	MPC
10/20/2007	07:00:00	293	A	MPC
10/20/2007	07:19:59	293	A	MPC
10/20/2007	07:25:00	293	A	MPC
10/20/2007	07:30:00	293	A	MPC
10/20/2007	07:45:00	293	A	MPC
10/20/2007	07:50:00	293	A	MPC
10/20/2007	07:55:00	293	A	MPC
10/20/2007	08:00:00	293	A	MPC
10/20/2007	08:04:59	293	A	MPC
10/20/2007	08:10:00	293	A	MPC
10/20/2007	08:15:00	293	A	MPC
10/20/2007	08:30:00	293	A	MPC
10/20/2007	08:35:00	293	A	MPC
10/20/2007	08:40:00	293	A	MPC
10/20/2007	08:45:00	293	A	MPC
10/20/2007	08:49:59	293	A	MPC
10/20/2007	08:55:00	293	A	MPC
10/20/2007	09:00:00	293	A	MPC
10/20/2007	09:20:00	293	D,A	MPC
10/20/2007	09:25:00	293	D,A	MPC
10/20/2007	09:30:00	293	D,A	MPC
10/20/2007	09:34:59	293	D,A	MPC
10/20/2007	09:40:00	293	D,A	MPC
10/20/2007	09:45:00	293	D,A	MPC
10/20/2007	09:50:00	293	D,A	MPC
10/20/2007	10:30:00	293	D	MPC
10/20/2007	10:35:00	293	D	MPC
10/20/2007	10:40:00	293	D	MPC
10/20/2007	10:45:00	293	D	MPC
10/20/2007	11:00:00	293	D	MPC
10/20/2007	11:04:59	293	D	MPC
10/20/2007	11:10:00	293	D	MPC
10/20/2007	11:15:00	293	D	MPC
10/20/2007	11:20:00	293	D	MPC
10/20/2007	11:25:00	293	D	MPC
10/20/2007	11:30:00	293	D	MPC
10/20/2007	11:35:00	293	D	MPC
10/20/2007	12:40:00	293	D	KH
10/20/2007	12:45:00	293	D	KH
10/20/2007	12:50:00	293	D	KH
10/20/2007	12:55:00	293	D	KH
10/20/2007	13:00:00	293	D	KH
10/20/2007	13:05:00	293	D	KH
10/20/2007	13:10:00	293	D	KH
10/20/2007	13:15:00	293	D	KH
10/20/2007	13:19:59	293	D	KH
10/20/2007	13:25:00	293	D	KH
10/20/2007	13:30:00	293	D	MPC
10/20/2007	13:35:00	293	D	MPC
10/20/2007	13:40:00	293	D	MPC
10/20/2007	13:45:00	293	D	MPC
10/20/2007	13:50:00	293	D	MPC
10/20/2007	13:55:00	293	D	MPC
10/20/2007	14:00:00	293	D	MPC
10/20/2007	14:04:59	293	D	MPC
10/21/2007	05:25:00	294	A	MPC
10/21/2007	05:30:00	294	A	MPC
10/21/2007	05:35:00	294	A	MPC
10/21/2007	05:40:00	294	A	MPC
10/21/2007	05:45:00	294	A	MPC
10/21/2007	05:49:59	294	A	MPC
10/21/2007	05:55:00	294	A	MPC
10/21/2007	06:00:00	294	A	MPC
10/21/2007	06:05:00	294	A	MPC
10/21/2007	06:10:00	294	A	MPC
10/21/2007	06:15:00	294	A	MPC
10/21/2007	06:20:00	294	A	MPC
10/21/2007	07:00:00	294	A	MPC
10/21/2007	07:05:00	294	A	MPC
10/21/2007	07:10:00	294	A	MPC
10/21/2007	07:15:00	294	A	MPC
10/21/2007	07:19:59	294	A	MPC
10/21/2007	07:25:00	294	A	MPC
10/21/2007	07:30:00	294	A	MPC
10/21/2007	07:35:00	294	A	MPC
10/21/2007	07:40:00	294	A	MPC
10/21/2007	07:45:00	294	A	MPC
10/21/2007	07:50:00	294	A	MPC
10/21/2007	07:55:00	294	A	MPC
10/21/2007	08:00:00	294	A	MPC
10/21/2007	08:15:00	294	A	MPC
10/21/2007	08:20:00	294	A	MPC
10/21/2007	08:30:00	294	A	MPC
10/21/2007	08:35:00	294	A	MPC
10/21/2007	08:40:00	294	A	MPC
10/21/2007	08:45:00	294	A	MPC
10/21/2007	10:30:00	294	A,D	MPC
10/21/2007	10:35:00	294	A,D	MPC
10/21/2007	10:40:00	294	A,D	MPC
10/21/2007	10:45:00	294	A,D	MPC
10/21/2007	10:50:00	294	A,D	MPC
10/21/2007	10:55:00	294	A,D	MPC
10/21/2007	11:00:00	294	A,D	MPC
10/21/2007	11:10:00	294	A	MPC
10/21/2007	11:15:00	294	A	MPC
10/21/2007	11:40:00	294	A	MPC
10/21/2007	11:45:00	294	A	MPC
10/21/2007	13:10:00	294	A,D	MPC
10/21/2007	13:15:00	294	A,D	MPC
10/21/2007	13:19:59	294	A,D	MPC
10/21/2007	13:25:00	294	A,D	MPC
10/21/2007	13:30:00	294	A,D	MPC
10/21/2007	13:35:00	294	A,D	MPC
10/21/2007	13:40:00	294	A,D	MPC
10/21/2007	14:49:59	294	A	MPC
10/21/2007	14:55:00	294	A	MPC
10/21/2007	15:00:00	294	A	MPC
10/21/2007	15:05:00	294	A	MPC
10/21/2007	15:10:00	294	A	MPC
10/21/2007	15:15:00	294	A	KH
10/21/2007	15:20:00	294	A	KH
10/21/2007	15:25:00	294	A	KH
10/21/2007	15:30:00	294	A	KH
10/21/2007	15:34:59	294	A	KH
10/21/2007	15:40:00	294	A	KH
10/21/2007	15:45:00	294	A	KH
10/21/2007	16:25:00	294	A	MPC
10/21/2007	16:30:00	294	A	MPC
10/21/2007	16:35:00	294	A	MPC
10/21/2007	16:40:00	294	A	MPC
10/21/2007	17:40:00	294	A,D	MPC
10/21/2007	17:45:00	294	A,D	MPC
10/22/2007	11:40:00	295	A	KH
10/22/2007	11:45:00	295	A	KH
10/22/2007	11:49:59	295	A	KH
10/22/2007	11:55:00	295	A	KH
10/22/2007	12:00:00	295	A	KH
10/22/2007	12:05:00	295	A	KH
10/22/2007	12:10:00	295	A	KH
10/22/2007	12:15:00	295	A	KH
10/22/2007	12:20:00	295	A	KH
10/22/2007	12:25:00	295	A	KH
10/22/2007	12:50:00	295	D	MPC
10/22/2007	12:55:00	295	D	MPC
10/22/2007	13:00:00	295	D	MPC
10/22/2007	13:05:00	295	D	MPC
10/22/2007	13:10:00	295	D	MPC
10/22/2007	13:15:00	295	D	MPC
10/22/2007	13:19:59	295	D	MPC
10/22/2007	13:25:00	295	D	MPC
10/22/2007	13:30:00	295	D	MPC
10/22/2007	13:35:00	295	D	MPC
10/22/2007	13:40:00	295	D	MPC
10/22/2007	13:45:00	295	D	MPC
10/22/2007	13:50:00	295	D	MPC
10/22/2007	14:04:59	295	D	KH
10/22/2007	14:10:00	295	D	KH
10/22/2007	14:15:00	295	D	KH
10/22/2007	14:20:00	295	D	KH
10/22/2007	14:25:00	295	D	KH
10/22/2007	14:30:00	295	D	KH
10/22/2007	14:35:00	295	D	KH
10/22/2007	15:00:00	295	D	MPC
10/22/2007	15:05:00	295	D	MPC
10/22/2007	15:10:00	295	D	MPC
10/22/2007	15:15:00	295	D	MPC
10/22/2007	15:20:00	295	D	MPC
10/22/2007	15:25:00	295	D	MPC
10/22/2007	15:30:00	295	D	MPC
10/22/2007	15:34:59	295	D	MPC
10/22/2007	15:40:00	295	D	MPC
10/22/2007	15:45:00	295	D	MPC
10/22/2007	15:50:00	295	D	MPC
10/22/2007	16:05:00	295	D	MPC
10/22/2007	16:10:00	295	D	MPC
10/22/2007	16:15:00	295	D	MPC
10/22/2007	16:19:59	295	D	MPC
10/22/2007	16:25:00	295	D	MPC
10/22/2007	16:30:00	295	D	MPC
10/22/2007	16:45:00	295	D	MPC
10/22/2007	16:50:00	295	D	MPC
10/22/2007	16:55:00	295	D	MPC
10/22/2007	17:00:00	295	D	MPC
10/22/2007	17:30:00	295	D	MPC
10/22/2007	17:35:00	295	D	MPC
10/22/2007	17:40:00	295	D	MPC
10/22/2007	17:45:00	295	D	MPC
10/22/2007	17:49:59	295	D	MPC
10/22/2007	18:00:00	295	D	MPC
10/22/2007	18:05:00	295	D	MPC
10/22/2007	18:10:00	295	D	MPC
10/22/2007	18:15:00	295	D	MPC
10/22/2007	18:20:00	295	D	MPC
10/22/2007	18:25:00	295	D	MPC
10/22/2007	18:30:00	295	D	MPC
10/22/2007	18:34:59	295	D	MPC
10/22/2007	18:40:00	295	D	MPC
10/22/2007	23:15:00	295	A	MPC
10/22/2007	23:20:00	295	A	MPC
10/22/2007	23:25:00	295	A	MPC
10/22/2007	23:30:00	295	A	MPC
10/22/2007	23:35:00	295	A	MPC
10/23/2007	00:40:00	296	A	MPC
10/23/2007	00:45:00	296	A	MPC
10/23/2007	00:50:00	296	A	MPC
10/23/2007	01:10:00	296	A	MPC
10/23/2007	01:15:00	296	A	MPC
10/23/2007	01:19:59	296	A	MPC
10/23/2007	01:25:00	296	A	MPC
10/23/2007	01:30:00	296	A	MPC
10/23/2007	01:35:00	296	A	MPC
10/23/2007	01:40:00	296	A	MPC
10/23/2007	20:00:00	296	A	MPC
10/23/2007	20:04:59	296	A	MPC
10/23/2007	20:10:00	296	A	MPC
10/23/2007	20:15:00	296	A	MPC
10/23/2007	20:20:00	296	A	MPC
10/23/2007	20:25:00	296	A	MPC
10/23/2007	20:30:00	296	A	MPC
10/23/2007	20:35:00	296	A	MPC
10/23/2007	20:40:00	296	A	MPC
10/23/2007	20:45:00	296	A	MPC
10/23/2007	20:49:59	296	A	MPC
10/23/2007	20:55:00	296	A	MPC
10/23/2007	21:00:00	296	A	MPC
10/23/2007	21:05:00	296	A	MPC
10/23/2007	21:10:00	296	A	MPC
10/23/2007	21:15:00	296	A	MPC
10/23/2007	21:20:00	296	A	KH
10/23/2007	21:25:00	296	A	KH
10/23/2007	21:30:00	296	A	KH
10/23/2007	21:34:59	296	A	KH
10/23/2007	21:40:00	296	A	KH
10/23/2007	21:45:00	296	A	KH
10/23/2007	21:50:00	296	A	KH
10/23/2007	21:55:00	296	A	KH
10/23/2007	22:00:00	296	A	KH
10/23/2007	22:05:00	296	A	KH
10/23/2007	22:10:00	296	A	KH
10/23/2007	22:15:00	296	A	KH
10/23/2007	22:19:59	296	A	KH
10/23/2007	22:40:00	296	A	MPC
10/23/2007	22:45:00	296	A	MPC
10/23/2007	22:50:00	296	A	MPC
10/23/2007	22:55:00	296	A	MPC
10/23/2007	23:00:00	296	A	MPC
10/23/2007	23:04:59	296	A	MPC
10/23/2007	23:10:00	296	A	MPC
10/24/2007	01:10:00	297	A	MPC
10/24/2007	01:15:00	297	A	MPC
10/24/2007	12:10:00	297	D	MPC
10/24/2007	12:15:00	297	D	MPC
10/24/2007	16:19:59	297	D	MPC
10/24/2007	16:25:00	297	D	MPC
10/24/2007	16:30:00	297	D	MPC
10/24/2007	16:35:00	297	D	MPC
10/24/2007	16:40:00	297	D	MPC
10/24/2007	16:55:00	297	D	KH
10/24/2007	17:00:00	297	D	KH
10/24/2007	17:04:59	297	D	KH
10/24/2007	17:10:00	297	D	KH
10/24/2007	17:15:00	297	D	KH
10/24/2007	17:20:00	297	D	KH
10/24/2007	17:25:00	297	D	KH
10/24/2007	17:30:00	297	D	KH
10/24/2007	17:35:00	297	D	KH
10/24/2007	17:40:00	297	D	KH
10/24/2007	17:45:00	297	D	KH
10/24/2007	17:49:59	297	D	KH
10/24/2007	17:55:00	297	D	KH
10/24/2007	23:30:00	297	C	MPC
10/24/2007	23:35:00	297	C	MPC
10/24/2007	23:40:00	297	C	MPC
10/24/2007	23:45:00	297	C	MPC
10/24/2007	23:49:59	297	C	MPC
10/24/2007	23:55:00	297	C	MPC
10/25/2007	03:25:00	298	A	MPC
10/25/2007	03:30:00	298	A	MPC
10/25/2007	06:20:00	298	A	MPC
10/25/2007	06:25:00	298	A	MPC
10/25/2007	11:40:00	298	D	MPC
10/25/2007	11:45:00	298	D	MPC
10/25/2007	15:05:00	298	D	MPC
10/25/2007	15:10:00	298	E	MPC
10/25/2007	15:15:00	298	E	MPC
10/25/2007	20:15:00	298	E,D	MPC
10/25/2007	20:20:00	298	E,D	MPC
10/25/2007	20:25:00	298	E,D	MPC
10/25/2007	20:30:00	298	E,D	MPC
10/25/2007	20:35:00	298	E,D	MPC
10/25/2007	20:40:00	298	E,D	MPC
10/25/2007	20:45:00	298	E,D	MPC
10/26/2007	10:19:59	299	A	MPC
10/26/2007	10:25:00	299	A	MPC
10/26/2007	10:30:00	299	A	MPC
10/26/2007	10:35:00	299	A	MPC
10/26/2007	10:40:00	299	A	MPC
10/26/2007	10:45:00	299	A	MPC
10/26/2007	10:50:00	299	A	MPC
10/26/2007	10:55:00	299	A	MPC
10/26/2007	11:00:00	299	A	MPC
10/26/2007	11:04:59	299	A	MPC
10/26/2007	11:10:00	299	A	MPC
10/26/2007	11:15:00	299	A	KH
10/26/2007	11:20:00	299	A	KH
10/26/2007	11:25:00	299	A	KH
10/26/2007	11:30:00	299	A	KH
10/26/2007	11:35:00	299	A	KH
10/26/2007	11:40:00	299	A	KH
10/26/2007	11:45:00	299	A	KH
10/26/2007	11:49:59	299	A	KH
10/26/2007	11:55:00	299	A	KH
10/26/2007	12:00:00	299	A	MPC
10/26/2007	12:05:00	299	A	MPC
10/26/2007	12:10:00	299	A	MPC
10/26/2007	12:15:00	299	A	MPC
10/26/2007	12:20:00	299	A	KH
10/26/2007	12:25:00	299	A	KH
10/26/2007	12:30:00	299	A	KH
10/26/2007	12:34:59	299	A	KH
10/26/2007	12:40:00	299	A	KH
10/26/2007	12:45:00	299	A	KH
10/26/2007	12:50:00	299	A	KH
10/26/2007	12:55:00	299	A	KH
10/26/2007	13:00:00	299	A	KH
10/26/2007	13:05:00	299	A	KH
10/26/2007	13:10:00	299	A	KH
10/26/2007	13:15:00	299	A	KH
10/26/2007	13:40:00	299	D,E	MPC
10/26/2007	13:45:00	299	D,E	MPC
10/26/2007	13:50:00	299	D,E	MPC
10/26/2007	14:00:00	299	E,A	MPC
10/26/2007	14:04:59	299	E,A	MPC
10/26/2007	14:10:00	299	E,A	MPC
10/26/2007	14:15:00	299	E,A	MPC
10/26/2007	14:20:00	299	E,A	MPC
10/26/2007	14:25:00	299	E,A	MPC
10/26/2007	14:30:00	299	E,A	MPC
10/26/2007	14:35:00	299	E,A	MPC
10/26/2007	14:40:00	299	E,A	MPC
10/26/2007	14:45:00	299	E,A	MPC
10/26/2007	15:25:00	299	D	MPC
10/26/2007	15:30:00	299	D	MPC
10/26/2007	15:34:59	299	D	MPC
10/26/2007	15:40:00	299	D	MPC
10/26/2007	16:00:00	299	A	MPC
10/26/2007	16:05:00	299	A	MPC
10/26/2007	16:25:00	299	E	MPC
10/26/2007	16:30:00	299	E	MPC
10/26/2007	16:35:00	299	E	MPC
10/26/2007	16:40:00	299	E	MPC
10/26/2007	17:00:00	299	E	MPC
10/26/2007	17:04:59	299	E	MPC
10/26/2007	17:10:00	299	E	MPC
10/26/2007	17:15:00	299	E	MPC
10/26/2007	17:20:00	299	E	MPC
10/26/2007	17:25:00	299	E	MPC
10/26/2007	17:30:00	299	E	MPC
10/26/2007	17:35:00	299	E	MPC
10/26/2007	17:40:00	299	E	MPC
10/26/2007	17:45:00	299	E	MPC
10/26/2007	17:49:59	299	E	MPC
10/26/2007	17:55:00	299	E	MPC
10/26/2007	18:00:00	299	E	MPC
10/26/2007	18:05:00	299	E	MPC
10/26/2007	18:10:00	299	E	MPC
10/26/2007	18:15:00	299	E	MPC
10/26/2007	19:00:00	299	A	MPC
10/26/2007	19:05:00	299	A	MPC
10/26/2007	19:10:00	299	A	MPC
10/26/2007	19:15:00	299	A	MPC
10/26/2007	19:19:59	299	A	MPC
10/26/2007	19:25:00	299	A	MPC
10/26/2007	19:30:00	299	A	MPC
10/26/2007	19:35:00	299	A	MPC
10/26/2007	19:40:00	299	A	MPC
10/26/2007	19:45:00	299	A	MPC
10/26/2007	19:50:00	299	A	MPC
10/26/2007	19:55:00	299	A	MPC
10/26/2007	20:00:00	299	A	MPC
10/26/2007	20:04:59	299	A	MPC
10/26/2007	20:10:00	299	A	MPC
10/26/2007	20:15:00	299	A	MPC
10/26/2007	20:20:00	299	A	MPC
10/26/2007	20:25:00	299	A	MPC
10/26/2007	20:30:00	299	A	MPC
10/26/2007	20:35:00	299	A	MPC
10/26/2007	20:40:00	299	A	MPC
10/26/2007	20:45:00	299	A	MPC
10/26/2007	20:49:59	299	A	MPC
10/26/2007	21:00:00	299	A	MPC
10/26/2007	21:05:00	299	A	MPC
10/26/2007	21:10:00	299	A	MPC
10/26/2007	21:15:00	299	A	MPC
10/26/2007	21:20:00	299	A	MPC
10/26/2007	21:25:00	299	A	MPC
10/26/2007	21:30:00	299	A	MPC
10/26/2007	21:34:59	299	A	MPC
10/26/2007	21:40:00	299	A	MPC
10/26/2007	21:45:00	299	A	MPC
10/26/2007	21:50:00	299	A	MPC
10/26/2007	21:55:00	299	A	MPC
10/26/2007	22:00:00	299	A	MPC
10/26/2007	22:40:00	299	A	MPC
10/26/2007	22:45:00	299	A	MPC
10/26/2007	22:50:00	299	A	MPC
10/26/2007	22:55:00	299	A	MPC
10/26/2007	23:00:00	299	A	MPC
10/26/2007	23:15:00	299	A	MPC
10/26/2007	23:20:00	299	A	MPC
10/26/2007	23:30:00	299	A	MPC
10/26/2007	23:35:00	299	A	MPC
10/26/2007	23:40:00	299	A	MPC
10/27/2007	23:20:00	300	A	MPC
10/27/2007	23:25:00	300	A	MPC
10/27/2007	23:30:00	300	A	MPC
10/27/2007	23:35:00	300	A	MPC
10/27/2007	23:40:00	300	A	MPC
10/28/2007	00:00:00	301	A	MPC
10/28/2007	00:05:00	301	A	MPC
10/28/2007	00:10:00	301	A	MPC
10/28/2007	00:40:00	301	A	MPC
10/28/2007	00:45:00	301	A	MPC
10/28/2007	01:40:00	301	A	MPC
10/28/2007	01:45:00	301	A	MPC
10/28/2007	01:50:00	301	A	MPC
10/28/2007	02:20:00	301	A	MPC
10/28/2007	02:25:00	301	A	MPC
10/28/2007	02:30:00	301	A	MPC
10/28/2007	04:00:00	301	A	MPC
10/28/2007	04:05:00	301	A	MPC
10/28/2007	04:10:00	301	A	MPC
10/28/2007	04:15:00	301	A	MPC
10/28/2007	04:19:59	301	A	MPC
10/28/2007	04:25:00	301	A	MPC
10/28/2007	04:30:00	301	A	MPC
10/28/2007	04:35:00	301	A	MPC
10/28/2007	04:40:00	301	A	MPC
10/28/2007	04:45:00	301	A	MPC
10/28/2007	04:50:00	301	A	MPC
10/28/2007	04:55:00	301	A	MPC
10/28/2007	05:00:00	301	A	MPC
10/28/2007	05:04:59	301	A	MPC
10/28/2007	05:10:00	301	A	MPC
10/28/2007	05:15:00	301	A	MPC
10/28/2007	05:20:00	301	A	MPC
10/28/2007	05:25:00	301	A	MPC
10/28/2007	05:30:00	301	A	MPC
10/28/2007	05:35:00	301	A	MPC
10/28/2007	05:40:00	301	A	MPC
10/28/2007	05:55:00	301	A	MPC
10/28/2007	06:00:00	301	A	MPC
10/28/2007	06:05:00	301	A	MPC
10/28/2007	06:10:00	301	A	MPC
10/28/2007	06:15:00	301	A	MPC
10/28/2007	06:20:00	301	A	MPC
10/28/2007	06:25:00	301	A	MPC
10/28/2007	06:30:00	301	A	MPC
10/28/2007	06:34:59	301	A	MPC
10/28/2007	06:40:00	301	A	MPC
10/28/2007	06:45:00	301	A	MPC
10/28/2007	06:50:00	301	A	MPC
10/28/2007	06:55:00	301	A	MPC
10/28/2007	07:00:00	301	A	MPC
10/28/2007	07:05:00	301	A	MPC
10/28/2007	07:10:00	301	A	MPC
10/28/2007	07:15:00	301	A	MPC
10/28/2007	07:19:59	301	A	MPC
10/29/2007	07:10:00	302	A	MPC
10/29/2007	07:15:00	302	A	MPC
10/29/2007	07:19:59	302	A	MPC
10/29/2007	09:30:00	302	A	MPC
10/29/2007	09:34:59	302	A	MPC
10/29/2007	09:40:00	302	A	MPC
10/29/2007	12:30:00	302	A	MPC
10/29/2007	12:34:59	302	A	MPC
10/29/2007	12:40:00	302	A	MPC
10/29/2007	12:45:00	302	A	MPC
10/29/2007	12:50:00	302	A	MPC
10/29/2007	13:19:59	302	A	MPC
10/29/2007	13:25:00	302	A	MPC
10/29/2007	13:30:00	302	A	MPC
10/29/2007	13:35:00	302	A	MPC
10/29/2007	13:40:00	302	A	MPC
10/29/2007	14:00:00	302	A	MPC
10/29/2007	14:04:59	302	A	MPC
10/29/2007	14:10:00	302	A	MPC
10/29/2007	14:15:00	302	A	MPC
10/29/2007	14:20:00	302	A	MPC
10/29/2007	17:20:00	302	A	MPC
10/29/2007	17:25:00	302	A	MPC
10/29/2007	17:30:00	302	A	MPC
10/29/2007	17:45:00	302	A	MPC
10/29/2007	17:49:59	302	A	MPC
10/29/2007	17:55:00	302	A	MPC
10/29/2007	18:00:00	302	A	MPC
10/29/2007	18:05:00	302	A	MPC
10/29/2007	18:10:00	302	A	MPC
10/29/2007	18:25:00	302	A	MPC
10/29/2007	18:30:00	302	A	MPC
10/29/2007	18:34:59	302	A	MPC
10/29/2007	18:40:00	302	A	MPC
10/29/2007	18:45:00	302	A	MPC
10/29/2007	18:50:00	302	A	MPC
10/29/2007	18:55:00	302	A	MPC
10/29/2007	19:00:00	302	A	MPC
10/29/2007	19:05:00	302	A	MPC
10/29/2007	19:10:00	302	A	MPC
10/29/2007	19:15:00	302	A	MPC
10/29/2007	19:19:59	302	A	MPC
10/29/2007	19:25:00	302	A	MPC
10/29/2007	19:30:00	302	A	MPC
10/29/2007	20:25:00	302	A,E	MPC
10/29/2007	20:30:00	302	A,E	MPC
10/29/2007	20:35:00	302	A,E	MPC
10/30/2007	14:00:00	303	A	MPC
10/30/2007	14:04:59	303	A	MPC
10/30/2007	14:10:00	303	A	MPC
10/30/2007	14:15:00	303	A	MPC
10/30/2007	14:20:00	303	A	MPC
10/30/2007	14:25:00	303	A	MPC
10/30/2007	14:30:00	303	A	MPC
10/30/2007	14:35:00	303	A	MPC
10/30/2007	14:40:00	303	A	MPC
10/30/2007	16:40:00	303	A	MPC
10/30/2007	16:45:00	303	A	MPC
10/30/2007	19:45:00	303	A	MPC
10/30/2007	19:50:00	303	A	MPC
10/30/2007	21:50:00	303	A	MPC
10/30/2007	21:55:00	303	A	MPC
10/30/2007	22:00:00	303	A	MPC
10/30/2007	22:05:00	303	A	MPC
10/30/2007	22:10:00	303	A	MPC
10/30/2007	22:15:00	303	A	MPC
10/30/2007	22:19:59	303	A	MPC
10/30/2007	22:25:00	303	A	MPC
10/30/2007	22:30:00	303	A	MPC
10/30/2007	22:35:00	303	A	MPC
10/30/2007	22:40:00	303	A	MPC
10/30/2007	22:45:00	303	A	MPC
10/30/2007	22:50:00	303	A	MPC
10/30/2007	22:55:00	303	A	MPC
10/30/2007	23:00:00	303	A	MPC
10/31/2007	00:10:00	304	A	MPC
10/31/2007	00:15:00	304	A	MPC
10/31/2007	01:00:00	304	A	MPC
10/31/2007	01:05:00	304	A	MPC
10/31/2007	01:50:00	304	A	MPC
10/31/2007	01:55:00	304	A	MPC
11/1/2007	04:15:00	305	A,C	MPC
11/1/2007	04:19:59	305	A,C	MPC
11/1/2007	04:25:00	305	A,C	MPC
11/1/2007	05:30:00	305	A,C	MPC
11/1/2007	05:35:00	305	A,C	MPC
11/1/2007	05:40:00	305	A,C	MPC
11/1/2007	05:45:00	305	A,C	MPC
11/1/2007	05:49:59	305	A,C	MPC
11/1/2007	05:55:00	305	A,C	MPC
11/1/2007	06:00:00	305	A,C	MPC
11/1/2007	06:05:00	305	A,C	MPC
11/1/2007	06:10:00	305	A,C	MPC
11/1/2007	06:15:00	305	A,C	MPC
11/1/2007	06:25:00	305	A	MPC
11/1/2007	06:30:00	305	A	MPC
11/1/2007	06:34:59	305	A	MPC
11/1/2007	06:50:00	305	A	MPC
11/1/2007	06:55:00	305	A	MPC
11/1/2007	07:00:00	305	A	MPC
11/1/2007	07:05:00	305	A	MPC
11/1/2007	07:10:00	305	A	MPC
11/1/2007	07:15:00	305	A	MPC
11/1/2007	07:19:59	305	A	MPC
11/1/2007	07:25:00	305	A	MPC
11/1/2007	07:30:00	305	A	MPC
11/1/2007	07:35:00	305	A	MPC
11/1/2007	07:40:00	305	A	MPC
11/1/2007	07:45:00	305	A	MPC
11/1/2007	07:50:00	305	A	MPC
11/1/2007	07:55:00	305	A	MPC
11/1/2007	08:00:00	305	A	MPC
11/1/2007	08:10:00	305	A	MPC
11/1/2007	08:15:00	305	A	MPC
11/1/2007	08:20:00	305	A	MPC
11/1/2007	08:25:00	305	A	MPC
11/1/2007	09:00:00	305	A	MPC
11/1/2007	09:05:00	305	A	MPC
11/1/2007	09:10:00	305	A	MPC
11/1/2007	09:15:00	305	A	MPC
11/1/2007	09:20:00	305	A	MPC
11/1/2007	09:25:00	305	A	MPC
11/1/2007	09:30:00	305	A	MPC
11/1/2007	09:34:59	305	A	MPC
11/1/2007	09:40:00	305	A	MPC
11/2/2007	08:15:00	306	A	MPC
11/2/2007	08:20:00	306	A	MPC
11/2/2007	09:40:00	306	A	MPC
11/2/2007	09:45:00	306	A	MPC
11/2/2007	09:50:00	306	A	MPC
11/2/2007	10:30:00	306	A	MPC
11/2/2007	10:35:00	306	A	MPC
11/2/2007	10:40:00	306	A	MPC
11/2/2007	10:45:00	306	A	MPC
11/2/2007	10:50:00	306	A	MPC
11/2/2007	10:55:00	306	A	MPC
11/2/2007	11:00:00	306	A	MPC
11/2/2007	11:20:00	306	A	KH
11/2/2007	11:25:00	306	A	KH
11/2/2007	11:30:00	306	A	KH
11/2/2007	11:35:00	306	A	KH
11/2/2007	11:40:00	306	A	KH
11/2/2007	11:45:00	306	A	KH
11/2/2007	11:49:59	306	A	KH
11/2/2007	11:55:00	306	A	KH
11/2/2007	12:00:00	306	A	KH
11/2/2007	12:20:00	306	A	MPC
11/2/2007	12:25:00	306	A	MPC
11/2/2007	12:30:00	306	A	MPC
11/2/2007	12:34:59	306	A	MPC
11/2/2007	12:40:00	306	A	MPC
11/2/2007	12:45:00	306	A	MPC
11/2/2007	12:50:00	306	A	MPC
11/2/2007	12:55:00	306	A	MPC
11/2/2007	13:00:00	306	A	MPC
11/2/2007	13:10:00	306	A	MPC
11/2/2007	13:15:00	306	A	MPC
11/2/2007	13:19:59	306	A	MPC
11/2/2007	13:25:00	306	A	MPC
11/2/2007	13:30:00	306	A	MPC
11/2/2007	13:35:00	306	A	MPC
11/2/2007	13:40:00	306	A	MPC
11/2/2007	13:45:00	306	A	MPC
11/2/2007	13:50:00	306	A	MPC
11/2/2007	13:55:00	306	A	MPC
11/2/2007	14:00:00	306	A	MPC
11/2/2007	14:10:00	306	A	MPC
11/2/2007	14:15:00	306	A	MPC
11/2/2007	14:20:00	306	A	MPC
11/2/2007	14:25:00	306	A	MPC
11/2/2007	14:30:00	306	A	MPC
11/2/2007	14:35:00	306	A	MPC
11/2/2007	14:40:00	306	A	MPC
11/2/2007	14:45:00	306	A	MPC
11/2/2007	14:49:59	306	B	KH
11/2/2007	14:55:00	306	B	KH
11/2/2007	15:00:00	306	B	KH
11/2/2007	15:05:00	306	B	KH
11/2/2007	15:10:00	306	B	KH
11/2/2007	15:15:00	306	B	KH
11/2/2007	15:20:00	306	B	KH
11/2/2007	15:25:00	306	B	KH
11/2/2007	15:30:00	306	B	KH
11/2/2007	15:34:59	306	B	KH
11/2/2007	15:40:00	306	B	KH
11/3/2007	02:15:00	307	C	MPC
11/3/2007	02:20:00	307	C	MPC
11/3/2007	02:25:00	307	C	MPC
11/3/2007	02:30:00	307	C	MPC
11/3/2007	02:35:00	307	C	MPC
11/3/2007	02:40:00	307	C	MPC
11/3/2007	02:45:00	307	C	MPC
11/3/2007	02:49:59	307	C	MPC
11/3/2007	03:00:00	307	C	MPC
11/3/2007	03:05:00	307	C	MPC
11/3/2007	03:10:00	307	C	MPC
11/3/2007	03:15:00	307	C	MPC
11/3/2007	03:30:00	307	C	MPC
11/3/2007	03:34:59	307	C	MPC
11/3/2007	03:40:00	307	C	MPC
11/3/2007	03:45:00	307	C	MPC
11/3/2007	03:50:00	307	C	MPC
11/3/2007	03:55:00	307	C	MPC
11/3/2007	04:00:00	307	C	MPC
11/3/2007	04:05:00	307	C	MPC
11/3/2007	04:10:00	307	C	MPC
11/3/2007	04:15:00	307	C	MPC
11/3/2007	04:19:59	307	C	MPC
11/3/2007	04:25:00	307	C	MPC
11/3/2007	04:30:00	307	C	MPC
11/3/2007	05:00:00	307	C	MPC
11/3/2007	05:04:59	307	C	MPC
11/3/2007	05:10:00	307	C	MPC
11/3/2007	05:30:00	307	C	MPC
11/3/2007	05:35:00	307	C	MPC
11/3/2007	05:40:00	307	C	MPC
11/3/2007	08:49:59	307	C	MPC
11/3/2007	08:55:00	307	C	MPC
11/3/2007	09:00:00	307	C	MPC
11/3/2007	09:05:00	307	C	MPC
11/3/2007	09:10:00	307	C	MPC
11/3/2007	09:15:00	307	C	MPC
11/3/2007	09:20:00	307	C	MPC
11/3/2007	09:25:00	307	C	MPC
11/3/2007	09:30:00	307	C	MPC
11/3/2007	09:34:59	307	C	MPC
11/3/2007	09:40:00	307	C	MPC
11/3/2007	09:45:00	307	C	MPC
11/4/2007	02:00:00	308	C	MPC
11/4/2007	02:04:59	308	C	MPC
11/4/2007	02:10:00	308	C	MPC
11/4/2007	04:19:59	308	C	MPC
11/4/2007	04:25:00	308	C	MPC
11/4/2007	04:30:00	308	C	MPC
11/4/2007	04:35:00	308	C	MPC
11/4/2007	04:40:00	308	C	MPC
11/4/2007	21:25:00	308	A	MPC
11/4/2007	21:30:00	308	A	MPC
11/4/2007	21:34:59	308	A	MPC
11/4/2007	21:40:00	308	A	MPC
11/4/2007	21:45:00	308	A	MPC
11/4/2007	22:10:00	308	A	MPC
11/4/2007	22:15:00	308	A	MPC
11/4/2007	22:19:59	308	A	MPC
11/4/2007	22:25:00	308	A	MPC
11/4/2007	22:30:00	308	A	MPC
11/4/2007	22:35:00	308	A	MPC
11/4/2007	22:40:00	308	A	MPC
11/4/2007	22:45:00	308	A	MPC
11/4/2007	22:50:00	308	A	MPC
11/4/2007	22:55:00	308	A	MPC
11/4/2007	23:00:00	308	A	MPC
11/4/2007	23:04:59	308	A	MPC
11/4/2007	23:10:00	308	A	MPC
11/4/2007	23:15:00	308	A	MPC
11/4/2007	23:20:00	308	A	MPC
11/4/2007	23:25:00	308	A	MPC
11/4/2007	23:30:00	308	A	MPC
11/4/2007	23:35:00	308	A	MPC
11/4/2007	23:40:00	308	A	MPC
11/4/2007	23:45:00	308	A	MPC
11/4/2007	23:49:59	308	A	MPC
11/4/2007	23:55:00	308	A	MPC
11/5/2007	00:00:00	309	A,C	KH
11/5/2007	00:05:00	309	A,C	KH
11/5/2007	00:10:00	309	A,C	KH
11/5/2007	00:15:00	309	A,C	KH
11/5/2007	00:20:00	309	A,C	KH
11/5/2007	00:25:00	309	A	MPC
11/5/2007	00:30:00	309	A	MPC
11/5/2007	00:34:59	309	A	KH
11/5/2007	00:40:00	309	A	KH
11/5/2007	00:45:00	309	A	KH
11/5/2007	00:50:00	309	A	KH
11/5/2007	00:55:00	309	A	KH
11/5/2007	01:00:00	309	A	KH
11/5/2007	01:25:00	309	A,C	MPC
11/5/2007	01:30:00	309	A,C	MPC
11/5/2007	01:35:00	309	A,C	MPC
11/5/2007	01:40:00	309	A,C	MPC
11/5/2007	01:45:00	309	A,C	MPC
11/5/2007	05:49:59	309	A	MPC
11/5/2007	05:55:00	309	A	MPC
11/5/2007	06:20:00	309	A	MPC
11/5/2007	06:25:00	309	A	MPC
11/5/2007	06:30:00	309	A	MPC
11/5/2007	06:34:59	309	A	MPC
11/5/2007	06:40:00	309	A	MPC
11/5/2007	06:45:00	309	A	MPC
11/5/2007	06:50:00	309	A	MPC
11/5/2007	06:55:00	309	A	MPC
11/5/2007	07:00:00	309	A	MPC
11/5/2007	08:45:00	309	A	MPC
11/5/2007	08:49:59	309	A	MPC
11/5/2007	08:55:00	309	A	MPC
11/5/2007	09:00:00	309	A	MPC
11/5/2007	09:05:00	309	A	MPC
11/5/2007	09:10:00	309	A	MPC
11/5/2007	09:15:00	309	A	MPC
11/6/2007	02:40:00	310	C	MPC
11/6/2007	02:45:00	310	C	MPC
11/6/2007	02:49:59	310	C	MPC
11/6/2007	02:55:00	310	C	MPC
11/6/2007	03:00:00	310	C	MPC
11/6/2007	03:05:00	310	C	MPC
11/6/2007	03:10:00	310	C	MPC
11/6/2007	03:15:00	310	C	MPC
11/6/2007	03:20:00	310	C	MPC
11/6/2007	03:25:00	310	C	MPC
11/6/2007	03:30:00	310	C	MPC
11/6/2007	08:35:00	310	A	MPC
11/6/2007	08:40:00	310	A	MPC
11/6/2007	08:45:00	310	A	MPC
11/6/2007	08:49:59	310	A	MPC
11/6/2007	08:55:00	310	A	MPC
11/6/2007	09:00:00	310	A	MPC
11/6/2007	09:05:00	310	A	MPC
11/6/2007	09:10:00	310	A	MPC
11/6/2007	09:15:00	310	A	MPC
11/6/2007	09:20:00	310	A	MPC
11/6/2007	09:30:00	310	A	MPC
11/6/2007	09:34:59	310	A	MPC
11/6/2007	09:40:00	310	A	MPC
11/6/2007	10:00:00	310	A	MPC
11/6/2007	10:05:00	310	A	MPC
11/6/2007	10:10:00	310	A	MPC
11/6/2007	10:15:00	310	A	MPC
11/6/2007	10:19:59	310	A	MPC
11/6/2007	10:25:00	310	A	MPC
11/6/2007	10:30:00	310	A	MPC
11/6/2007	10:35:00	310	A	MPC
11/6/2007	10:40:00	310	A	MPC
11/6/2007	10:45:00	310	A	MPC
11/6/2007	10:50:00	310	A	MPC
11/6/2007	10:55:00	310	A	MPC
11/6/2007	11:00:00	310	A	MPC
11/6/2007	11:04:59	310	A	MPC
11/6/2007	11:10:00	310	A	MPC
11/6/2007	11:15:00	310	A	MPC
11/6/2007	11:20:00	310	A	MPC
11/6/2007	11:25:00	310	A	MPC
11/6/2007	11:30:00	310	A	MPC
11/6/2007	11:40:00	310	A	MPC
11/6/2007	11:45:00	310	A	MPC
11/6/2007	11:49:59	310	A	MPC
11/6/2007	11:55:00	310	A	MPC
11/6/2007	12:00:00	310	A	MPC
11/6/2007	12:05:00	310	A	MPC
11/6/2007	12:10:00	310	A	MPC
11/6/2007	12:15:00	310	A	MPC
11/6/2007	12:20:00	310	A	MPC
11/6/2007	12:40:00	310	A	MPC
11/6/2007	12:45:00	310	A	MPC
11/6/2007	12:50:00	310	A	MPC
11/6/2007	12:55:00	310	A	MPC
11/6/2007	13:00:00	310	A	MPC
11/6/2007	13:05:00	310	A	MPC
11/6/2007	13:10:00	310	A	MPC
11/6/2007	13:15:00	310	A	MPC
11/6/2007	13:19:59	310	A	MPC
11/6/2007	13:25:00	310	A	MPC
11/6/2007	13:30:00	310	A	MPC
11/6/2007	13:35:00	310	A	MPC
11/6/2007	13:40:00	310	A	MPC
11/6/2007	13:45:00	310	A	MPC
11/6/2007	13:50:00	310	A	MPC
11/6/2007	13:55:00	310	A	MPC
11/6/2007	14:00:00	310	A	MPC
11/6/2007	16:00:00	310	B	MPC
11/6/2007	16:05:00	310	B	MPC
11/6/2007	16:10:00	310	B	MPC
11/7/2007	21:00:00	311	A	MPC
11/7/2007	21:05:00	311	A	MPC
11/7/2007	21:10:00	311	A	MPC
11/7/2007	21:15:00	311	A	MPC
11/7/2007	21:20:00	311	A	MPC
11/7/2007	21:25:00	311	A	MPC
11/7/2007	21:30:00	311	A	MPC
11/7/2007	21:34:59	311	A	MPC
11/7/2007	21:40:00	311	A	MPC
11/7/2007	21:45:00	311	A	MPC
11/7/2007	21:50:00	311	A	MPC
11/7/2007	21:55:00	311	A	MPC
11/7/2007	22:00:00	311	A	MPC
11/7/2007	22:05:00	311	A	MPC
11/7/2007	22:10:00	311	A	MPC
11/7/2007	22:15:00	311	A	MPC
11/7/2007	22:19:59	311	A	MPC
11/7/2007	22:25:00	311	A	MPC
11/7/2007	22:30:00	311	A	MPC
11/7/2007	22:40:00	311	A	MPC
11/7/2007	22:45:00	311	A	MPC
11/7/2007	22:50:00	311	A	MPC
11/7/2007	22:55:00	311	A	MPC
11/7/2007	23:00:00	311	A	MPC
11/7/2007	23:04:59	311	A	MPC
11/7/2007	23:10:00	311	A	MPC
11/7/2007	23:15:00	311	A	MPC
11/7/2007	23:20:00	311	A	MPC
11/7/2007	23:25:00	311	A	MPC
11/7/2007	23:30:00	311	A	MPC
11/7/2007	23:35:00	311	A	MPC
11/7/2007	23:40:00	311	A	MPC
11/7/2007	23:45:00	311	A	MPC
11/7/2007	23:49:59	311	A	MPC
11/7/2007	23:55:00	311	A	MPC
11/8/2007	00:00:00	312	A	MPC
11/8/2007	00:05:00	312	A	MPC
11/8/2007	00:10:00	312	A	MPC
11/8/2007	00:15:00	312	A	MPC
11/8/2007	00:20:00	312	A	MPC
11/8/2007	00:25:00	312	A	MPC
11/8/2007	00:30:00	312	A	MPC
11/8/2007	00:34:59	312	A	MPC
11/8/2007	00:40:00	312	A	MPC
11/8/2007	01:35:00	312	A	MPC
11/8/2007	01:40:00	312	A	MPC
11/8/2007	02:40:00	312	A	MPC
11/8/2007	02:45:00	312	A	MPC
11/8/2007	02:49:59	312	A	MPC
11/8/2007	03:50:00	312	C	MPC
11/8/2007	03:55:00	312	C	MPC
11/8/2007	23:00:00	312	C,A	MPC
11/8/2007	23:04:59	312	C,A	MPC
11/8/2007	23:10:00	312	C,A	MPC
11/8/2007	23:15:00	312	C,A	MPC
11/8/2007	23:20:00	312	C,A	MPC
11/8/2007	23:25:00	312	C,A	MPC
11/8/2007	23:30:00	312	C,A	MPC
11/8/2007	23:35:00	312	C,A	MPC
11/8/2007	23:40:00	312	C,A	MPC
11/8/2007	23:45:00	312	C,A	MPC
11/8/2007	23:49:59	312	C,A	MPC
11/8/2007	23:55:00	312	C,A	MPC
11/9/2007	00:00:00	313	A	MPC
11/9/2007	00:05:00	313	A	MPC
11/9/2007	00:10:00	313	A	MPC
11/9/2007	00:15:00	313	A	MPC
11/9/2007	00:20:00	313	A	MPC
11/9/2007	00:25:00	313	A	MPC
11/9/2007	00:30:00	313	A	MPC
11/9/2007	00:34:59	313	A	MPC
11/9/2007	00:40:00	313	A	MPC
11/9/2007	00:45:00	313	A	MPC
11/9/2007	00:50:00	313	A	MPC
11/9/2007	01:15:00	313	A	MPC
11/9/2007	01:19:59	313	A	MPC
11/9/2007	01:25:00	313	A	MPC
11/9/2007	01:30:00	313	A	MPC
11/9/2007	01:35:00	313	A	MPC
11/9/2007	02:04:59	313	A	MPC
11/9/2007	02:10:00	313	A	MPC
11/9/2007	02:15:00	313	A	MPC
11/9/2007	02:20:00	313	A	MPC
11/9/2007	02:25:00	313	A	MPC
11/9/2007	02:30:00	313	A	MPC
11/9/2007	02:35:00	313	A	MPC
11/9/2007	02:40:00	313	A	MPC
11/9/2007	02:45:00	313	A	MPC
11/9/2007	02:49:59	313	A	MPC
11/9/2007	02:55:00	313	A	MPC
11/9/2007	03:00:00	313	A	MPC
11/9/2007	09:30:00	313	A	MPC
11/9/2007	09:34:59	313	A	MPC
11/9/2007	09:40:00	313	A	MPC
11/9/2007	10:19:59	313	A	MPC
11/9/2007	10:25:00	313	A	MPC
11/9/2007	10:30:00	313	A	MPC
11/9/2007	11:00:00	313	A	MPC
11/9/2007	11:04:59	313	A	MPC
11/9/2007	11:10:00	313	A	MPC
11/9/2007	11:15:00	313	A	MPC
11/9/2007	11:20:00	313	A	MPC
11/9/2007	11:25:00	313	A	MPC
11/9/2007	11:30:00	313	A	MPC
11/9/2007	11:35:00	313	A	MPC
11/9/2007	11:40:00	313	A	MPC
11/9/2007	11:45:00	313	A	MPC
11/9/2007	11:49:59	313	A	MPC
11/9/2007	11:55:00	313	A	MPC
11/9/2007	12:00:00	313	A	MPC
11/9/2007	13:35:00	313	D	MPC
11/9/2007	13:40:00	313	D	MPC
11/9/2007	14:00:00	313	D,E	MPC
11/9/2007	14:04:59	313	D,E	MPC
11/9/2007	14:10:00	313	D,E	MPC
11/9/2007	14:15:00	313	D,E	MPC
11/9/2007	14:20:00	313	D,E	MPC
11/9/2007	14:40:00	313	D,E	MPC
11/9/2007	14:45:00	313	D,E	MPC
11/9/2007	14:49:59	313	D,E	MPC
11/9/2007	14:55:00	313	D,E	MPC
11/9/2007	15:00:00	313	D,E	MPC
11/9/2007	15:05:00	313	D,E	MPC
11/9/2007	15:10:00	313	D,E	MPC
11/9/2007	15:15:00	313	D,E	MPC
11/9/2007	15:20:00	313	D,E	MPC
11/9/2007	15:25:00	313	D,E	MPC
11/9/2007	15:30:00	313	D,E	MPC
11/9/2007	15:34:59	313	D,E	MPC
11/9/2007	15:40:00	313	D,E	MPC
11/9/2007	15:45:00	313	D,E	MPC
11/9/2007	15:50:00	313	D,E	MPC
11/9/2007	15:55:00	313	D,E	MPC
11/9/2007	16:00:00	313	D,E	MPC
11/9/2007	16:05:00	313	D,E	MPC
11/9/2007	16:10:00	313	D,E	MPC
11/9/2007	16:15:00	313	D,E	MPC
11/9/2007	16:19:59	313	D,E	MPC
11/9/2007	16:25:00	313	D,E	MPC
11/9/2007	16:30:00	313	D,E	MPC
11/9/2007	16:35:00	313	D,E	MPC
11/9/2007	16:40:00	313	D,E	MPC
11/9/2007	16:45:00	313	D,E	MPC
11/9/2007	16:50:00	313	D,E	MPC
11/9/2007	16:55:00	313	D,E	MPC
11/9/2007	17:00:00	313	D,E	MPC
11/10/2007	02:40:00	314	C	MPC
11/10/2007	02:45:00	314	C	MPC
11/10/2007	02:49:59	314	C	MPC
11/10/2007	02:55:00	314	C	MPC
11/10/2007	03:00:00	314	C	MPC
11/10/2007	03:05:00	314	C	MPC
11/10/2007	03:10:00	314	C	MPC
11/10/2007	03:15:00	314	C	MPC
11/10/2007	03:20:00	314	C	MPC
11/10/2007	07:30:00	314	A	MPC
11/10/2007	07:35:00	314	A	MPC
11/10/2007	07:40:00	314	A	MPC
11/10/2007	07:45:00	314	A	MPC
11/10/2007	07:50:00	314	A	MPC
11/10/2007	07:55:00	314	A	MPC
11/10/2007	08:00:00	314	A	MPC
11/10/2007	08:10:00	314	A	MPC
11/10/2007	08:15:00	314	A	MPC
11/10/2007	08:20:00	314	A	MPC
11/10/2007	08:25:00	314	A	MPC
11/10/2007	08:30:00	314	A	MPC
11/10/2007	08:35:00	314	A	MPC
11/10/2007	08:40:00	314	A	MPC
11/10/2007	09:00:00	314	A	MPC
11/10/2007	09:05:00	314	A	MPC
11/10/2007	09:10:00	314	A	MPC
11/10/2007	09:15:00	314	A	MPC
11/10/2007	09:20:00	314	A	MPC
11/10/2007	09:25:00	314	A	MPC
11/10/2007	09:30:00	314	A	MPC
11/10/2007	09:34:59	314	A	MPC
11/10/2007	09:40:00	314	A	MPC
11/10/2007	09:45:00	314	A	MPC
11/10/2007	09:50:00	314	A	MPC
11/10/2007	09:55:00	314	A	MPC
11/10/2007	10:00:00	314	A	MPC
11/10/2007	10:05:00	314	A	MPC
11/10/2007	10:10:00	314	A	MPC
11/10/2007	10:15:00	314	A	MPC
11/10/2007	10:19:59	314	A	MPC
11/10/2007	10:25:00	314	A	MPC
11/10/2007	10:30:00	314	A	MPC
11/10/2007	10:35:00	314	A	MPC
11/10/2007	10:40:00	314	A	MPC
11/10/2007	10:45:00	314	A	MPC
11/10/2007	10:50:00	314	A	MPC
11/10/2007	10:55:00	314	A	MPC
11/10/2007	11:00:00	314	A	MPC
11/10/2007	11:04:59	314	A	MPC
11/10/2007	11:10:00	314	A	MPC
11/10/2007	11:15:00	314	A	MPC
11/10/2007	11:20:00	314	A	MPC
11/10/2007	11:25:00	314	A	MPC
11/10/2007	11:30:00	314	A	MPC
11/10/2007	11:35:00	314	A	MPC
11/10/2007	11:40:00	314	A	MPC
11/10/2007	11:45:00	314	A	MPC
11/10/2007	11:49:59	314	A	MPC
11/10/2007	11:55:00	314	A	MPC
11/10/2007	12:00:00	314	A	MPC
11/10/2007	12:05:00	314	A	MPC
11/10/2007	12:10:00	314	A	MPC
11/10/2007	12:15:00	314	A	MPC
11/10/2007	12:20:00	314	A	MPC
11/10/2007	12:25:00	314	A	MPC
11/10/2007	12:30:00	314	A	MPC
11/10/2007	12:34:59	314	A	MPC
11/10/2007	12:40:00	314	A	MPC
11/10/2007	12:45:00	314	A	MPC
11/10/2007	12:50:00	314	A	MPC
11/10/2007	12:55:00	314	A	MPC
11/10/2007	13:00:00	314	A	MPC
11/10/2007	13:05:00	314	A	MPC
11/10/2007	13:10:00	314	A	MPC
11/10/2007	13:15:00	314	A	MPC
11/10/2007	13:19:59	314	A	MPC
11/10/2007	13:25:00	314	A	MPC
11/10/2007	13:30:00	314	A	MPC
11/10/2007	15:00:00	314	A	MPC
11/10/2007	15:05:00	314	A	MPC
11/10/2007	15:10:00	314	A	MPC
11/10/2007	15:15:00	314	A	MPC
11/10/2007	15:20:00	314	A	MPC
11/10/2007	15:25:00	314	A	MPC
11/10/2007	15:30:00	314	A	MPC
11/10/2007	15:34:59	314	A	MPC
11/10/2007	15:40:00	314	A	MPC
11/10/2007	15:45:00	314	A	MPC
11/10/2007	15:50:00	314	A	MPC
11/10/2007	16:00:00	314	A	MPC
11/10/2007	16:05:00	314	A	MPC
11/10/2007	16:10:00	314	A	MPC
11/10/2007	16:15:00	314	A	MPC
11/10/2007	16:19:59	314	A	MPC
11/10/2007	16:25:00	314	A	MPC
11/10/2007	16:30:00	314	A	MPC
11/11/2007	00:25:00	315	C	MPC
11/11/2007	00:30:00	315	C	MPC
11/11/2007	01:00:00	315	C	MPC
11/11/2007	01:05:00	315	C	MPC
11/11/2007	01:10:00	315	C	MPC
11/11/2007	02:20:00	315	C	MPC
11/11/2007	02:25:00	315	C	MPC
11/11/2007	02:30:00	315	C	MPC
11/11/2007	02:35:00	315	C	MPC
11/11/2007	02:40:00	315	C	MPC
11/11/2007	02:45:00	315	C	MPC
11/11/2007	02:49:59	315	C	MPC
11/11/2007	02:55:00	315	C	MPC
11/11/2007	03:00:00	315	C	MPC
11/11/2007	03:30:00	315	C	MPC
11/11/2007	03:34:59	315	C	MPC
11/11/2007	05:15:00	315	C	MPC
11/11/2007	05:20:00	315	C	MPC
11/11/2007	20:00:00	315	C	MPC
11/11/2007	20:04:59	315	C	MPC
11/11/2007	20:10:00	315	C	MPC
11/11/2007	20:15:00	315	C	MPC
11/11/2007	20:20:00	315	C	MPC
11/11/2007	20:25:00	315	C	MPC
11/11/2007	20:30:00	315	C	MPC
11/11/2007	20:35:00	315	C	MPC
11/11/2007	20:40:00	315	C	MPC
11/11/2007	21:00:00	315	C	MPC
11/11/2007	21:05:00	315	C	MPC
11/11/2007	21:10:00	315	C	MPC
11/11/2007	21:15:00	315	C	MPC
11/11/2007	21:40:00	315	C	MPC
11/11/2007	21:45:00	315	C	MPC
11/11/2007	22:19:59	315	C	MPC
11/11/2007	22:25:00	315	C	MPC
11/11/2007	22:30:00	315	C	MPC
11/11/2007	22:35:00	315	C	MPC
11/11/2007	22:40:00	315	C	MPC
11/11/2007	22:45:00	315	C	MPC
11/11/2007	22:50:00	315	C	MPC
11/11/2007	22:55:00	315	C	MPC
11/11/2007	23:00:00	315	C	MPC
11/11/2007	23:04:59	315	C	MPC
11/11/2007	23:10:00	315	C	MPC
11/11/2007	23:15:00	315	C	MPC
11/11/2007	23:20:00	315	C	MPC
11/11/2007	23:25:00	315	C	MPC
11/11/2007	23:30:00	315	C	MPC
11/12/2007	00:20:00	316	A,C	MPC
11/12/2007	00:25:00	316	A,C	MPC
11/12/2007	00:30:00	316	A,C	MPC
11/12/2007	20:00:00	316	C,A	MPC
11/12/2007	20:04:59	316	C,A	MPC
11/12/2007	20:10:00	316	C,A	MPC
11/12/2007	20:15:00	316	C,A	MPC
11/12/2007	20:20:00	316	C,A	MPC
11/12/2007	20:25:00	316	C,A	MPC
11/12/2007	20:30:00	316	C,A	MPC
11/12/2007	20:35:00	316	C,A	MPC
11/12/2007	20:40:00	316	C,A	MPC
11/12/2007	20:45:00	316	C,A	MPC
11/12/2007	20:49:59	316	C,A	MPC
11/12/2007	20:55:00	316	C,A	MPC
11/12/2007	21:00:00	316	C,A	MPC
11/12/2007	21:05:00	316	C,A	MPC
11/12/2007	21:10:00	316	C,A	MPC
11/12/2007	21:15:00	316	C,A	MPC
11/12/2007	21:20:00	316	C,A	MPC
11/12/2007	21:25:00	316	C,A	MPC
11/12/2007	21:30:00	316	C,A	MPC
11/12/2007	21:34:59	316	C,A	MPC
11/12/2007	21:40:00	316	C,A	MPC
11/12/2007	21:45:00	316	C,A	MPC
11/12/2007	21:50:00	316	C,A	MPC
11/12/2007	21:55:00	316	C,A	MPC
11/12/2007	22:00:00	316	C,A	MPC
11/12/2007	22:25:00	316	A	MPC
11/12/2007	22:30:00	316	A	MPC
11/12/2007	22:35:00	316	A	MPC
11/12/2007	22:40:00	316	A	MPC
11/12/2007	22:45:00	316	A	MPC
11/12/2007	22:50:00	316	A	MPC
11/12/2007	22:55:00	316	A	MPC
11/12/2007	23:00:00	316	A	MPC
11/12/2007	23:04:59	316	A	MPC
11/12/2007	23:10:00	316	A	MPC
11/12/2007	23:15:00	316	A	MPC
11/12/2007	23:20:00	316	A	MPC
11/12/2007	23:25:00	316	A	MPC
11/12/2007	23:30:00	316	A	MPC
11/13/2007	00:00:00	317	A	MPC
11/13/2007	00:05:00	317	A	MPC
11/13/2007	00:10:00	317	A	MPC
11/13/2007	00:15:00	317	A	MPC
11/13/2007	00:20:00	317	A	MPC
11/13/2007	00:25:00	317	A	MPC
11/13/2007	00:30:00	317	A	MPC
11/13/2007	11:20:00	317	A	MPC
11/13/2007	11:25:00	317	A	MPC
11/13/2007	11:30:00	317	A	MPC
11/13/2007	11:35:00	317	A	MPC
11/13/2007	11:40:00	317	A	MPC
11/13/2007	11:45:00	317	A	MPC
11/13/2007	11:49:59	317	A	MPC
11/13/2007	11:55:00	317	A	MPC
11/13/2007	12:00:00	317	A	MPC
11/13/2007	12:05:00	317	A	MPC
11/13/2007	12:10:00	317	A	MPC
11/13/2007	12:30:00	317	A	MPC
11/13/2007	12:34:59	317	A	MPC
11/13/2007	12:40:00	317	A	MPC
11/13/2007	12:45:00	317	A	MPC
11/13/2007	12:50:00	317	A	MPC
11/13/2007	12:55:00	317	A	MPC
11/13/2007	13:00:00	317	D,E	MPC
11/13/2007	13:05:00	317	D,E	MPC
11/13/2007	13:10:00	317	D,E	MPC
11/13/2007	13:15:00	317	D,E	MPC
11/13/2007	13:19:59	317	D,E	MPC
11/13/2007	15:15:00	317	D,E	MPC
11/13/2007	15:20:00	317	D,E	MPC
11/13/2007	15:25:00	317	D,E	MPC
11/13/2007	18:15:00	317	E	MPC
11/13/2007	18:20:00	317	E	MPC
11/13/2007	20:15:00	317	E	MPC
11/13/2007	20:20:00	317	E	MPC
11/13/2007	20:25:00	317	E	MPC
11/13/2007	20:30:00	317	E	MPC
11/13/2007	23:15:00	317	C	MPC
11/13/2007	23:20:00	317	C	MPC
11/13/2007	23:25:00	317	C	MPC
11/14/2007	00:20:00	318	C	MPC
11/14/2007	00:25:00	318	C	MPC
11/14/2007	00:30:00	318	C	MPC
11/14/2007	00:34:59	318	C	MPC
11/14/2007	08:10:00	318	A	MPC
11/14/2007	08:15:00	318	A	MPC
11/14/2007	08:20:00	318	A	MPC
11/14/2007	08:25:00	318	A	MPC
11/14/2007	08:30:00	318	A	MPC
11/14/2007	08:35:00	318	A	MPC
11/14/2007	08:40:00	318	A	MPC
11/14/2007	10:00:00	318	A	MPC
11/14/2007	10:05:00	318	A	MPC
11/14/2007	10:10:00	318	A	MPC
11/14/2007	10:15:00	318	A	MPC
11/14/2007	10:19:59	318	A	MPC
11/14/2007	10:25:00	318	A	MPC
11/14/2007	10:30:00	318	A	MPC
11/14/2007	10:35:00	318	A	MPC
11/14/2007	10:40:00	318	A	MPC
11/14/2007	11:40:00	318	A	MPC
11/14/2007	11:45:00	318	A	MPC
11/14/2007	11:49:59	318	A	MPC
11/14/2007	11:55:00	318	A	MPC
11/14/2007	12:00:00	318	A	MPC
11/14/2007	12:05:00	318	A	MPC
11/14/2007	12:10:00	318	A	MPC
11/14/2007	12:15:00	318	A	MPC
11/14/2007	12:20:00	318	A	MPC
11/14/2007	12:25:00	318	A	MPC
11/14/2007	12:30:00	318	A	MPC
11/14/2007	12:34:59	318	A	MPC
11/14/2007	12:40:00	318	A	MPC
11/14/2007	12:45:00	318	A	MPC
11/14/2007	12:50:00	318	A	MPC
11/14/2007	12:55:00	318	A	MPC
11/14/2007	13:00:00	318	A	KH
11/14/2007	13:05:00	318	A	KH
11/14/2007	13:10:00	318	A	KH
11/14/2007	13:15:00	318	A	KH
11/14/2007	13:19:59	318	A	KH
11/14/2007	13:25:00	318	A	KH
11/14/2007	13:30:00	318	A	KH
11/14/2007	13:35:00	318	A	KH
11/14/2007	13:40:00	318	A	KH
11/14/2007	13:45:00	318	A	KH
11/14/2007	13:50:00	318	A	KH
11/14/2007	13:55:00	318	A	KH
11/14/2007	14:00:00	318	A	KH
11/14/2007	14:10:00	318	A	MPC
11/14/2007	14:15:00	318	A	MPC
11/14/2007	14:20:00	318	A	MPC
11/14/2007	14:25:00	318	A	MPC
11/14/2007	14:30:00	318	A	MPC
11/14/2007	14:35:00	318	A	MPC
11/14/2007	14:40:00	318	A	MPC
11/14/2007	14:45:00	318	A	MPC
11/14/2007	14:49:59	318	A	MPC
11/14/2007	14:55:00	318	A	MPC
11/14/2007	15:00:00	318	A	MPC
11/14/2007	15:05:00	318	A	MPC
11/14/2007	15:10:00	318	A	MPC
11/14/2007	15:15:00	318	A	MPC
11/14/2007	15:20:00	318	A	MPC
11/14/2007	15:25:00	318	A	MPC
11/14/2007	15:30:00	318	A	MPC
11/14/2007	15:34:59	318	A	MPC
11/14/2007	15:40:00	318	A	MPC
11/14/2007	15:45:00	318	A	MPC
11/14/2007	15:50:00	318	A	MPC
11/14/2007	15:55:00	318	A	MPC
11/14/2007	16:00:00	318	A	MPC
11/14/2007	17:10:00	318	A	MPC
11/14/2007	17:15:00	318	A	MPC
11/14/2007	18:55:00	318	A	MPC
11/14/2007	19:00:00	318	A	MPC
11/14/2007	19:05:00	318	A	MPC
11/14/2007	21:00:00	318	C	MPC
11/14/2007	21:05:00	318	C	MPC
11/14/2007	21:10:00	318	C	MPC
11/14/2007	21:15:00	318	C	MPC
11/14/2007	21:20:00	318	C	MPC
11/14/2007	21:25:00	318	C	MPC
11/14/2007	21:30:00	318	C	MPC
11/14/2007	21:34:59	318	C	MPC
11/14/2007	21:40:00	318	C	MPC
11/14/2007	21:45:00	318	C	MPC
11/14/2007	21:50:00	318	C	MPC
11/14/2007	21:55:00	318	C	MPC
11/14/2007	22:00:00	318	C	MPC
11/14/2007	22:19:59	318	C	MPC
11/14/2007	22:25:00	318	C	MPC
11/14/2007	22:30:00	318	C	MPC
11/14/2007	22:35:00	318	C	MPC
11/14/2007	22:40:00	318	C	MPC
11/14/2007	22:45:00	318	C	MPC
11/14/2007	22:50:00	318	C	MPC
11/14/2007	22:55:00	318	C	MPC
11/14/2007	23:00:00	318	C	MPC
11/14/2007	23:04:59	318	C	MPC
11/14/2007	23:10:00	318	C	MPC
11/15/2007	10:50:00	319	C	MPC
11/15/2007	10:55:00	319	C	MPC
11/15/2007	11:00:00	319	C	MPC
11/15/2007	11:04:59	319	C	MPC
11/15/2007	11:10:00	319	C	MPC
11/15/2007	11:15:00	319	C	MPC
11/15/2007	11:20:00	319	C	MPC
11/15/2007	11:49:59	319	C	MPC
11/15/2007	11:55:00	319	C	MPC
11/15/2007	12:00:00	319	C	MPC
11/15/2007	12:05:00	319	C	MPC
11/15/2007	12:10:00	319	C	MPC
11/15/2007	13:30:00	319	C	MPC
11/15/2007	13:35:00	319	C	MPC
11/15/2007	18:20:00	319	C	MPC
11/15/2007	18:25:00	319	C	MPC
11/15/2007	18:50:00	319	A,C	MPC
11/15/2007	18:55:00	319	A,C	MPC
11/15/2007	19:19:59	319	A	MPC
11/15/2007	19:25:00	319	A	MPC
11/15/2007	19:30:00	319	A	MPC
11/15/2007	19:35:00	319	A	MPC
11/15/2007	19:40:00	319	A	MPC
11/15/2007	19:45:00	319	A	MPC
11/15/2007	19:50:00	319	A	MPC
11/15/2007	19:55:00	319	A	MPC
11/15/2007	20:00:00	319	A	MPC
11/15/2007	20:04:59	319	A	MPC
11/15/2007	20:10:00	319	A	MPC
11/15/2007	20:15:00	319	A	MPC
11/15/2007	20:20:00	319	A	MPC
11/15/2007	20:25:00	319	A	MPC
11/15/2007	20:30:00	319	A	MPC
11/15/2007	20:35:00	319	A	MPC
11/15/2007	20:40:00	319	A	MPC
11/15/2007	20:45:00	319	A	MPC
11/15/2007	20:49:59	319	A	MPC
11/15/2007	20:55:00	319	A	MPC
11/15/2007	21:00:00	319	A	MPC
11/15/2007	21:05:00	319	A	MPC
11/15/2007	21:10:00	319	A	MPC
11/15/2007	21:15:00	319	A	MPC
11/15/2007	21:20:00	319	A	MPC
11/15/2007	21:25:00	319	A	MPC
11/15/2007	21:30:00	319	A	MPC
11/15/2007	21:34:59	319	A	MPC
11/15/2007	21:40:00	319	A	MPC
11/15/2007	21:45:00	319	A	MPC
11/15/2007	21:50:00	319	A	MPC
11/15/2007	21:55:00	319	A	MPC
11/15/2007	22:00:00	319	A	MPC
11/15/2007	22:05:00	319	A	MPC
11/15/2007	22:10:00	319	A	MPC
11/15/2007	22:15:00	319	A	MPC
11/15/2007	22:19:59	319	A	MPC
11/15/2007	22:25:00	319	A	MPC
11/15/2007	22:30:00	319	A	MPC
11/15/2007	22:35:00	319	A	MPC
11/15/2007	22:40:00	319	A	MPC
11/15/2007	22:45:00	319	A	MPC
11/15/2007	22:50:00	319	A	MPC
11/15/2007	22:55:00	319	A	MPC
11/15/2007	23:00:00	319	A	MPC
11/15/2007	23:04:59	319	A	MPC
11/15/2007	23:10:00	319	A	MPC
11/15/2007	23:15:00	319	A	MPC
11/15/2007	23:20:00	319	A	MPC
11/15/2007	23:25:00	319	A	MPC
11/15/2007	23:30:00	319	A	MPC
11/15/2007	23:35:00	319	A	MPC
11/15/2007	23:40:00	319	A	MPC
11/15/2007	23:45:00	319	A	MPC
11/15/2007	23:49:59	319	A	MPC
11/16/2007	20:30:00	320	C	MPC
11/16/2007	20:35:00	320	C	MPC
11/16/2007	20:40:00	320	C	MPC
11/16/2007	20:45:00	320	C	MPC
11/16/2007	20:49:59	320	C	MPC
11/16/2007	20:55:00	320	C	MPC
11/16/2007	21:00:00	320	C	MPC
11/16/2007	21:30:00	320	C	MPC
11/16/2007	21:34:59	320	C	MPC
11/16/2007	21:40:00	320	C	MPC
11/16/2007	21:45:00	320	C	MPC
11/16/2007	21:50:00	320	C	MPC
11/16/2007	21:55:00	320	C	MPC
11/16/2007	22:00:00	320	C	MPC
11/17/2007	00:00:00	321	C	MPC
11/17/2007	00:05:00	321	C	MPC
11/17/2007	00:10:00	321	C	MPC
11/17/2007	00:15:00	321	C	MPC
11/17/2007	00:20:00	321	C	MPC
11/17/2007	00:25:00	321	C	MPC
11/17/2007	00:30:00	321	C	MPC
11/17/2007	03:30:00	321	C	MPC
11/17/2007	03:34:59	321	C	MPC
11/17/2007	03:40:00	321	C	MPC
11/17/2007	03:45:00	321	C	MPC
11/17/2007	03:50:00	321	C	MPC
11/17/2007	03:55:00	321	C	MPC
11/17/2007	04:00:00	321	C	MPC
11/17/2007	04:05:00	321	C	MPC
11/17/2007	04:10:00	321	C	MPC
11/17/2007	04:15:00	321	C	MPC
11/17/2007	04:19:59	321	C	MPC
11/17/2007	04:25:00	321	C	MPC
11/17/2007	04:30:00	321	C	MPC
11/17/2007	04:35:00	321	C	MPC
11/17/2007	04:40:00	321	C	MPC
11/17/2007	04:45:00	321	C	MPC
11/17/2007	04:50:00	321	C	MPC
11/17/2007	04:55:00	321	C	MPC
11/17/2007	05:00:00	321	C	MPC
11/17/2007	05:45:00	321	A	MPC
11/17/2007	05:49:59	321	A	MPC
11/17/2007	07:00:00	321	C	MPC
11/17/2007	07:05:00	321	C	MPC
11/17/2007	07:10:00	321	C	MPC
11/17/2007	08:00:00	321	C	KH
11/17/2007	08:04:59	321	C	KH
11/17/2007	08:10:00	321	C	KH
11/17/2007	08:15:00	321	C	KH
11/17/2007	08:20:00	321	C	KH
11/17/2007	08:25:00	321	C	KH
11/17/2007	08:30:00	321	C	KH
11/17/2007	08:55:00	321	C	KH
11/17/2007	09:00:00	321	C	KH
11/17/2007	09:05:00	321	C	KH
11/17/2007	09:10:00	321	C	KH
11/17/2007	09:15:00	321	C	KH
11/17/2007	09:20:00	321	C	KH
11/17/2007	09:25:00	321	C	KH
11/17/2007	09:30:00	321	C	KH
11/17/2007	09:34:59	321	C	KH
11/17/2007	09:40:00	321	C	MPC
11/17/2007	09:45:00	321	C	MPC
11/17/2007	09:50:00	321	C	MPC
11/17/2007	09:55:00	321	C	MPC
11/17/2007	10:00:00	321	C	MPC
11/17/2007	10:05:00	321	C	MPC
11/17/2007	10:10:00	321	C	MPC
11/17/2007	10:15:00	321	C	MPC
11/17/2007	10:19:59	321	C	MPC
11/17/2007	10:25:00	321	C	MPC
11/17/2007	10:30:00	321	C	MPC
11/17/2007	10:35:00	321	C	MPC
11/17/2007	10:40:00	321	C	MPC
11/17/2007	10:45:00	321	C	MPC
11/17/2007	10:50:00	321	C	MPC
11/17/2007	10:55:00	321	C	MPC
11/17/2007	11:00:00	321	C	MPC
11/17/2007	11:04:59	321	C	MPC
11/17/2007	11:10:00	321	C	MPC
11/17/2007	11:15:00	321	C	MPC
11/17/2007	11:20:00	321	C	MPC
11/17/2007	11:25:00	321	C	MPC
11/17/2007	11:30:00	321	C	MPC
11/17/2007	11:35:00	321	C	MPC
11/17/2007	11:40:00	321	C	MPC
11/17/2007	11:45:00	321	C	MPC
11/17/2007	11:49:59	321	C	MPC
11/17/2007	11:55:00	321	C	MPC
11/17/2007	12:00:00	321	C	MPC
11/17/2007	13:40:00	321	C	MPC
11/17/2007	13:45:00	321	C	MPC
11/17/2007	13:50:00	321	C	MPC
11/17/2007	13:55:00	321	C	MPC
11/17/2007	14:00:00	321	C	MPC
11/17/2007	14:10:00	321	C	MPC
11/17/2007	14:15:00	321	C	MPC
11/17/2007	14:20:00	321	C	MPC
11/17/2007	14:25:00	321	C	MPC
11/17/2007	14:30:00	321	C	MPC
11/17/2007	14:35:00	321	C	MPC
11/17/2007	14:40:00	321	C	MPC
11/17/2007	14:45:00	321	C	MPC
11/17/2007	14:49:59	321	C	MPC
11/17/2007	14:55:00	321	C	MPC
11/17/2007	15:00:00	321	C	MPC
11/17/2007	15:05:00	321	C	MPC
11/17/2007	15:10:00	321	C	MPC
11/17/2007	16:00:00	321	C	MPC
11/17/2007	16:05:00	321	C	MPC
11/17/2007	16:10:00	321	C	MPC
11/17/2007	16:15:00	321	C	MPC
11/17/2007	16:19:59	321	C	MPC
11/17/2007	16:25:00	321	C	MPC
11/17/2007	16:30:00	321	C	MPC
11/17/2007	16:35:00	321	C	MPC
11/17/2007	16:40:00	321	C	MPC
11/17/2007	16:45:00	321	C	MPC
11/17/2007	16:50:00	321	C	MPC
11/17/2007	16:55:00	321	C	MPC
11/17/2007	17:00:00	321	C	MPC
11/17/2007	17:04:59	321	C	MPC
11/17/2007	17:10:00	321	C	KH
11/17/2007	17:15:00	321	C	KH
11/17/2007	17:20:00	321	C	KH
11/17/2007	17:25:00	321	C	KH
11/17/2007	17:30:00	321	C	KH
11/17/2007	17:35:00	321	C	KH
11/17/2007	17:40:00	321	C	KH
11/17/2007	20:30:00	321	C	MPC
11/17/2007	20:35:00	321	C	MPC
11/17/2007	20:40:00	321	C	MPC
11/17/2007	20:45:00	321	C	MPC
11/17/2007	20:49:59	321	C	MPC
11/17/2007	20:55:00	321	C	MPC
11/17/2007	21:00:00	321	C	MPC
11/19/2007	06:00:00	323	C	MPC
11/19/2007	06:05:00	323	C	MPC
11/19/2007	06:10:00	323	C	MPC
11/19/2007	06:15:00	323	C	MPC
11/19/2007	06:20:00	323	C	MPC
11/19/2007	06:25:00	323	C	MPC
11/19/2007	06:30:00	323	C	MPC
11/19/2007	06:50:00	323	C	MPC
11/19/2007	06:55:00	323	C	MPC
11/19/2007	07:00:00	323	C	MPC
11/19/2007	07:05:00	323	C	MPC
11/19/2007	07:10:00	323	C	MPC
11/19/2007	08:15:00	323	C	MPC
11/19/2007	08:20:00	323	C	MPC
11/19/2007	08:25:00	323	C	MPC
11/19/2007	08:30:00	323	C	MPC
11/19/2007	08:35:00	323	C	MPC
11/19/2007	08:40:00	323	C	MPC
11/19/2007	08:45:00	323	C	MPC
11/19/2007	12:30:00	323	C	MPC
11/19/2007	12:34:59	323	C	MPC
11/19/2007	12:40:00	323	C	MPC
11/19/2007	12:45:00	323	C	MPC
11/19/2007	12:50:00	323	C	MPC
11/19/2007	12:55:00	323	C	MPC
11/19/2007	13:00:00	323	C	MPC
11/19/2007	13:05:00	323	C	MPC
11/19/2007	13:10:00	323	C	MPC
11/19/2007	13:15:00	323	C	MPC
11/19/2007	13:19:59	323	C	MPC
11/19/2007	13:25:00	323	C	MPC
11/19/2007	13:30:00	323	C	MPC
11/19/2007	13:35:00	323	C	MPC
11/19/2007	13:40:00	323	C	MPC
11/19/2007	13:45:00	323	C	MPC
11/19/2007	13:50:00	323	C	MPC
11/19/2007	13:55:00	323	C	MPC
11/19/2007	14:00:00	323	C	MPC
11/19/2007	15:30:00	323	C	MPC
11/19/2007	15:34:59	323	C	MPC
11/19/2007	15:40:00	323	C	MPC
11/19/2007	15:45:00	323	C	MPC
11/19/2007	15:50:00	323	C	MPC
11/19/2007	15:55:00	323	C	MPC
11/19/2007	16:00:00	323	C	MPC
11/19/2007	16:05:00	323	C	MPC
11/19/2007	16:10:00	323	C	MPC
11/19/2007	16:15:00	323	C	MPC
11/19/2007	16:19:59	323	C	MPC
11/19/2007	16:25:00	323	C	MPC
11/19/2007	16:30:00	323	C	MPC
11/19/2007	16:35:00	323	C	MPC
11/19/2007	16:40:00	323	C	MPC
11/19/2007	16:45:00	323	C	MPC
11/19/2007	16:50:00	323	C	MPC
11/19/2007	16:55:00	323	C	MPC
11/19/2007	17:00:00	323	C	MPC
11/19/2007	17:04:59	323	C	MPC
11/19/2007	17:10:00	323	C	MPC
11/19/2007	17:15:00	323	C	MPC
11/19/2007	17:20:00	323	C	MPC
11/19/2007	17:25:00	323	C	MPC
11/19/2007	17:30:00	323	C	MPC
11/19/2007	17:35:00	323	C	MPC
11/19/2007	17:40:00	323	C	MPC
11/19/2007	17:45:00	323	C	MPC
11/19/2007	17:49:59	323	C	MPC
11/19/2007	17:55:00	323	C	MPC
11/19/2007	18:00:00	323	C	MPC
11/19/2007	18:15:00	323	A	KH
11/19/2007	18:20:00	323	A	KH
11/19/2007	18:25:00	323	A	KH
11/19/2007	18:30:00	323	A	KH
11/19/2007	18:34:59	323	A	KH
11/19/2007	18:40:00	323	A	KH
11/19/2007	18:45:00	323	A	KH
11/19/2007	18:50:00	323	A	KH
11/19/2007	18:55:00	323	A	KH
11/19/2007	19:00:00	323	A	KH
11/20/2007	01:10:00	324	C	MPC
11/20/2007	01:15:00	324	C	MPC
11/20/2007	01:19:59	324	C	MPC
11/20/2007	04:19:59	324	A	MPC
11/20/2007	04:25:00	324	A	MPC
11/20/2007	04:30:00	324	A	MPC
11/20/2007	04:35:00	324	A	MPC
11/20/2007	04:40:00	324	A	MPC
11/20/2007	04:45:00	324	A	MPC
11/20/2007	04:50:00	324	A	MPC
11/20/2007	04:55:00	324	A	MPC
11/20/2007	05:00:00	324	A	MPC
11/20/2007	05:04:59	324	A	MPC
11/20/2007	05:10:00	324	A	MPC
11/20/2007	05:15:00	324	A	MPC
11/20/2007	05:20:00	324	A	MPC
11/20/2007	05:25:00	324	A	MPC
11/20/2007	05:30:00	324	A	MPC
11/20/2007	05:35:00	324	A	MPC
11/20/2007	05:40:00	324	A	MPC
11/20/2007	05:45:00	324	A	MPC
11/20/2007	05:49:59	324	A	MPC
11/20/2007	10:19:59	324	D,E	MPC
11/20/2007	10:25:00	324	D,E	MPC
11/20/2007	10:30:00	324	D,E	MPC
11/20/2007	10:35:00	324	D,E	MPC
11/20/2007	10:40:00	324	D,E	MPC
11/20/2007	10:45:00	324	D,E	MPC
11/20/2007	10:50:00	324	D,E	MPC
11/20/2007	10:55:00	324	D,E	MPC
11/20/2007	11:00:00	324	D,E	MPC
11/20/2007	11:04:59	324	D,E	MPC
11/20/2007	11:10:00	324	D,E	MPC
11/20/2007	11:15:00	324	D,E	MPC
11/20/2007	11:20:00	324	D,E	MPC
11/20/2007	11:25:00	324	D,E	MPC
11/20/2007	11:30:00	324	D,E	MPC
11/20/2007	11:40:00	324	D,E	MPC
11/20/2007	11:45:00	324	D,E	MPC
11/20/2007	11:49:59	324	D,E	MPC
11/20/2007	11:55:00	324	D,E	MPC
11/20/2007	12:00:00	324	D,E	MPC
11/20/2007	12:05:00	324	D,E	MPC
11/20/2007	12:10:00	324	D,E	MPC
11/20/2007	12:50:00	324	E	MPC
11/20/2007	12:55:00	324	E	MPC
11/20/2007	13:00:00	324	E	MPC
11/20/2007	14:30:00	324	D,E	MPC
11/20/2007	14:35:00	324	D,E	MPC
11/20/2007	14:40:00	324	D,E	MPC
11/20/2007	14:45:00	324	D,E	MPC
11/20/2007	14:49:59	324	D,E	MPC
11/20/2007	14:55:00	324	D,E	MPC
11/20/2007	15:00:00	324	D,E	MPC
11/20/2007	15:05:00	324	D,E	MPC
11/20/2007	15:10:00	324	D,E	MPC
11/20/2007	15:15:00	324	D,E	MPC
11/20/2007	15:20:00	324	D,E	MPC
11/20/2007	15:25:00	324	D,E	MPC
11/20/2007	15:30:00	324	D,E	MPC
11/20/2007	15:34:59	324	D,E	MPC
11/20/2007	15:40:00	324	D,E	MPC
11/20/2007	15:45:00	324	D,E	MPC
11/20/2007	15:50:00	324	D,E	MPC
11/20/2007	15:55:00	324	D,E	MPC
11/20/2007	16:00:00	324	D,E	MPC
11/20/2007	16:05:00	324	D,E	MPC
11/20/2007	16:10:00	324	D,E	MPC
11/20/2007	16:15:00	324	D,E	MPC
11/20/2007	19:30:00	324	E	MPC
11/20/2007	19:35:00	324	E	MPC
11/20/2007	19:40:00	324	E	MPC
11/20/2007	19:45:00	324	E	MPC
11/20/2007	19:50:00	324	E	MPC
11/20/2007	19:55:00	324	E	MPC
11/20/2007	20:00:00	324	E	MPC
11/21/2007	02:00:00	325	C	MPC
11/21/2007	02:04:59	325	C	MPC
11/21/2007	03:34:59	325	C	MPC
11/21/2007	03:40:00	325	C	MPC
11/21/2007	03:45:00	325	C	MPC
11/21/2007	03:50:00	325	C	MPC
11/21/2007	03:55:00	325	C	MPC
11/21/2007	04:00:00	325	C	MPC
11/21/2007	04:05:00	325	C	MPC
11/21/2007	04:10:00	325	C	MPC
11/21/2007	04:15:00	325	C	MPC
11/21/2007	04:19:59	325	C	MPC
11/21/2007	04:25:00	325	C	MPC
11/21/2007	04:30:00	325	C	MPC
11/21/2007	11:25:00	325	C	MPC
11/21/2007	11:30:00	325	C	MPC
11/21/2007	11:35:00	325	C	MPC
11/21/2007	12:20:00	325	C	MPC
11/21/2007	12:25:00	325	C	MPC
11/21/2007	12:30:00	325	C	MPC
11/21/2007	13:50:00	325	C	MPC
11/21/2007	13:55:00	325	C	MPC
11/21/2007	14:00:00	325	C	MPC
11/21/2007	14:04:59	325	C	MPC
11/21/2007	14:10:00	325	C	MPC
11/21/2007	14:15:00	325	C	MPC
11/21/2007	14:20:00	325	C	MPC
11/21/2007	14:25:00	325	C	MPC
11/21/2007	14:30:00	325	C	MPC
11/21/2007	15:00:00	325	C	MPC
11/21/2007	15:05:00	325	C	MPC
11/21/2007	15:10:00	325	C	MPC
11/21/2007	15:15:00	325	C	MPC
11/21/2007	15:20:00	325	C	MPC
11/21/2007	15:25:00	325	C	MPC
11/21/2007	15:30:00	325	C	MPC
11/21/2007	15:34:59	325	C	MPC
11/21/2007	15:40:00	325	C	MPC
11/21/2007	16:30:00	325	C	MPC
11/21/2007	16:35:00	325	C	MPC
11/21/2007	16:40:00	325	C	MPC
11/21/2007	16:45:00	325	C	MPC
11/21/2007	16:50:00	325	C	MPC
11/21/2007	16:55:00	325	C	MPC
11/21/2007	17:00:00	325	C	MPC
11/21/2007	19:35:00	325	C	MPC
11/21/2007	19:40:00	325	C	MPC
11/22/2007	13:30:00	326	A	MPC
11/22/2007	13:35:00	326	A	MPC
11/22/2007	13:40:00	326	A	MPC
11/22/2007	13:45:00	326	A	MPC
11/22/2007	13:50:00	326	A	KH
11/22/2007	13:55:00	326	A	KH
11/22/2007	14:00:00	326	A	KH
11/22/2007	14:04:59	326	A	KH
11/22/2007	14:10:00	326	A	KH
11/22/2007	14:15:00	326	A	KH
11/22/2007	14:20:00	326	A	KH
11/22/2007	14:25:00	326	A	KH
11/22/2007	14:30:00	326	A	KH
11/22/2007	14:35:00	326	A	KH
11/22/2007	14:40:00	326	A	KH
11/22/2007	14:45:00	326	A	KH
11/22/2007	14:49:59	326	A	KH
11/22/2007	14:55:00	326	A	KH
11/22/2007	15:00:00	326	A	KH
11/22/2007	15:05:00	326	A	KH
11/22/2007	16:30:00	326	E,D	MPC
11/22/2007	16:35:00	326	E,D	MPC
11/22/2007	16:40:00	326	E,D	MPC
11/22/2007	16:45:00	326	E,D	MPC
11/22/2007	16:50:00	326	E,D	MPC
11/22/2007	16:55:00	326	E,D	MPC
11/22/2007	17:00:00	326	E,D	MPC
11/22/2007	17:15:00	326	E,D	MPC
11/22/2007	17:20:00	326	E,D	MPC
11/22/2007	17:25:00	326	E,D	MPC
11/22/2007	17:30:00	326	E,D	MPC
11/22/2007	17:35:00	326	E,D	MPC
11/22/2007	17:40:00	326	E,D	MPC
11/22/2007	17:45:00	326	E,D	MPC
11/22/2007	17:49:59	326	E,D	MPC
11/22/2007	17:55:00	326	E,D	MPC
11/22/2007	18:00:00	326	E,D	MPC
11/22/2007	18:05:00	326	E,D	MPC
11/22/2007	18:10:00	326	E,D	MPC
11/22/2007	18:15:00	326	E,D	MPC
11/22/2007	18:20:00	326	E,D	MPC
11/22/2007	18:25:00	326	E,D	MPC
11/22/2007	18:30:00	326	E,D	MPC
11/22/2007	18:45:00	326	C	MPC
11/22/2007	18:50:00	326	C	MPC
11/22/2007	19:25:00	326	C	MPC
11/22/2007	19:30:00	326	C	MPC
11/22/2007	20:45:00	326	C	MPC
11/22/2007	20:49:59	326	C	MPC
11/22/2007	20:55:00	326	C	MPC
11/22/2007	21:00:00	326	C	MPC
11/22/2007	21:05:00	326	C	MPC
11/22/2007	21:10:00	326	C	MPC
11/22/2007	21:15:00	326	C	MPC
11/22/2007	22:10:00	326	C,A	MPC
11/22/2007	22:15:00	326	C,A	MPC
11/22/2007	22:19:59	326	C,A	MPC
11/22/2007	23:00:00	326	C	MPC
11/22/2007	23:04:59	326	C	MPC
11/22/2007	23:10:00	326	C	MPC
11/23/2007	00:00:00	327	C	MPC
11/23/2007	00:05:00	327	C	MPC
11/23/2007	00:10:00	327	C	MPC
11/23/2007	00:15:00	327	C	MPC
11/23/2007	00:20:00	327	C	MPC
11/23/2007	00:25:00	327	C	MPC
11/23/2007	00:30:00	327	C	MPC
11/23/2007	01:00:00	327	C	MPC
11/23/2007	01:05:00	327	C	MPC
11/23/2007	01:10:00	327	C	MPC
11/23/2007	01:15:00	327	C	MPC
11/23/2007	01:19:59	327	C	MPC
11/23/2007	01:25:00	327	C	MPC
11/23/2007	01:30:00	327	C	MPC
11/23/2007	01:35:00	327	C	MPC
11/23/2007	01:40:00	327	C	MPC
11/23/2007	01:45:00	327	C	MPC
11/23/2007	03:10:00	327	C	MPC
11/23/2007	03:15:00	327	C	MPC
11/23/2007	03:20:00	327	C	MPC
11/23/2007	03:25:00	327	C	MPC
11/23/2007	03:30:00	327	C	MPC
11/23/2007	03:34:59	327	C	MPC
11/23/2007	04:15:00	327	C	MPC
11/23/2007	04:19:59	327	C	MPC
11/23/2007	04:25:00	327	C	MPC
11/23/2007	04:30:00	327	C	MPC
11/23/2007	04:35:00	327	C	MPC
11/23/2007	04:40:00	327	C	MPC
11/23/2007	04:45:00	327	C	MPC
11/23/2007	04:50:00	327	C	MPC
11/23/2007	04:55:00	327	C	MPC
11/23/2007	05:00:00	327	C	MPC
11/23/2007	05:49:59	327	C	MPC
11/23/2007	05:55:00	327	C	MPC
11/23/2007	06:00:00	327	C	MPC
11/23/2007	06:05:00	327	C	MPC
11/23/2007	06:10:00	327	C	MPC
11/23/2007	08:00:00	327	C	MPC
11/23/2007	08:04:59	327	C	MPC
11/23/2007	08:10:00	327	C	MPC
11/23/2007	08:15:00	327	C	MPC
11/23/2007	08:20:00	327	C	MPC
11/23/2007	08:25:00	327	C	MPC
11/23/2007	08:30:00	327	C	MPC
11/23/2007	08:35:00	327	C	MPC
11/23/2007	08:40:00	327	C	MPC
11/23/2007	08:45:00	327	C	MPC
11/23/2007	08:49:59	327	C	MPC
11/23/2007	08:55:00	327	C	MPC
11/23/2007	09:00:00	327	C	MPC
11/23/2007	09:05:00	327	C	MPC
11/23/2007	09:10:00	327	C	MPC
11/23/2007	09:15:00	327	C	MPC
11/23/2007	09:20:00	327	C	MPC
11/23/2007	09:25:00	327	C	MPC
11/23/2007	09:30:00	327	C	MPC
11/23/2007	10:40:00	327	C	MPC
11/23/2007	10:45:00	327	C	MPC
11/23/2007	10:50:00	327	C	MPC
11/23/2007	10:55:00	327	C	MPC
11/23/2007	11:00:00	327	C	MPC
11/23/2007	11:04:59	327	C	MPC
[truncated: 37,469 more rows]
[truncated: 1 more columns]

## Sheet: Figure3 (Observatios)
Date	Time	DOY	Time	UT	Probe	Wavekind
10/18/2007	06:30:00	291	0.270833	6.5	D	MPC
10/18/2007	06:34:59	291	0.274294	6.58306	D	MPC
10/18/2007	06:40:00	291	0.277778	6.66667	D	MPC
10/18/2007	06:45:00	291	0.28125	6.75	D	MPC
10/18/2007	06:50:00	291	0.284722	6.83333	D	MPC
10/18/2007	07:00:00	291	0.291667	7	D	MPC
10/18/2007	07:05:00	291	0.295139	7.08333	D	MPC
10/18/2007	07:10:00	291	0.298611	7.16667	D	MPC
10/18/2007	07:15:00	291	0.302083	7.25	D	MPC
10/18/2007	07:19:59	291	0.305544	7.33306	D	MPC
10/18/2007	07:25:00	291	0.309028	7.41667	D	MPC
10/18/2007	07:30:00	291	0.3125	7.5	D	MPC
10/18/2007	07:35:00	291	0.315972	7.58333	D	MPC
10/18/2007	07:40:00	291	0.319444	7.66667	D	MPC
10/18/2007	07:45:00	291	0.322917	7.75	D	MPC
10/18/2007	07:50:00	291	0.326389	7.83333	D	MPC
10/18/2007	07:55:00	291	0.329861	7.91667	D	MPC
10/18/2007	08:00:00	291	0.333333	8	D	MPC
10/18/2007	08:30:00	291	0.354167	8.5	A	MPC
10/18/2007	08:35:00	291	0.357639	8.58333	A	MPC
10/18/2007	08:40:00	291	0.361111	8.66667	A	MPC
10/18/2007	08:45:00	291	0.364583	8.75	A	MPC
10/18/2007	08:49:59	291	0.368044	8.83306	A	MPC
10/18/2007	08:55:00	291	0.371528	8.91667	A	MPC
10/18/2007	09:00:00	291	0.375	9	A	MPC
10/18/2007	09:05:00	291	0.378472	9.08333	A	MPC
10/18/2007	09:10:00	291	0.381944	9.16667	A	MPC
10/18/2007	13:00:00	291	0.541667	13	D	MPC
10/18/2007	13:05:00	291	0.545139	13.0833	D	MPC
10/18/2007	13:10:00	291	0.548611	13.1667	D	MPC
10/18/2007	13:15:00	291	0.552083	13.25	D	MPC
10/18/2007	13:19:59	291	0.555544	13.3331	D	MPC
10/18/2007	13:25:00	291	0.559028	13.4167	D	MPC
10/18/2007	13:30:00	291	0.5625	13.5	D	MPC
10/18/2007	13:50:00	291	0.576389	13.8333	D	MPC
10/18/2007	13:55:00	291	0.579861	13.9167	D	MPC
10/18/2007	14:00:00	291	0.583333	14	D	MPC
10/19/2007	01:40:00	292	0.0694444	1.66667	A	MPC
10/19/2007	01:45:00	292	0.0729167	1.75	A	MPC
10/19/2007	02:25:00	292	0.100694	2.41667	A	MPC
10/19/2007	02:30:00	292	0.104167	2.5	A	MPC
10/19/2007	02:49:59	292	0.118044	2.83306	A	MPC
10/19/2007	02:55:00	292	0.121528	2.91667	A	MPC
10/19/2007	04:19:59	292	0.180544	4.33306	D	MPC
10/19/2007	04:25:00	292	0.184028	4.41667	D	MPC
10/19/2007	05:20:00	292	0.222222	5.33333	D	MPC
10/19/2007	05:25:00	292	0.225694	5.41667	D	MPC
10/19/2007	05:30:00	292	0.229167	5.5	D	MPC
10/19/2007	05:35:00	292	0.232639	5.58333	D	MPC
10/19/2007	05:40:00	292	0.236111	5.66667	D	KH
10/19/2007	05:45:00	292	0.239583	5.75	D	KH
10/19/2007	05:49:59	292	0.243044	5.83306	D	KH
10/19/2007	05:55:00	292	0.246528	5.91667	D	KH
10/19/2007	06:00:00	292	0.25	6	D	KH
10/19/2007	06:05:00	292	0.253472	6.08333	D	KH
10/19/2007	06:10:00	292	0.256944	6.16667	D	KH
10/19/2007	06:15:00	292	0.260417	6.25	D	KH
10/19/2007	06:20:00	292	0.263889	6.33333	D	KH
10/19/2007	06:25:00	292	0.267361	6.41667	D	KH
10/19/2007	06:30:00	292	0.270833	6.5	D	KH
10/19/2007	06:34:59	292	0.274294	6.58306	D	KH
10/19/2007	06:40:00	292	0.277778	6.66667	D	KH
10/19/2007	06:45:00	292	0.28125	6.75	D	KH
10/19/2007	06:50:00	292	0.284722	6.83333	D	KH
10/19/2007	06:55:00	292	0.288194	6.91667	D	KH
10/19/2007	07:00:00	292	0.291667	7	D	KH
10/19/2007	07:10:00	292	0.298611	7.16667	D	KH
10/19/2007	07:15:00	292	0.302083	7.25	D	KH
10/19/2007	07:19:59	292	0.305544	7.33306	D	KH
10/19/2007	07:25:00	292	0.309028	7.41667	D	KH
10/19/2007	07:30:00	292	0.3125	7.5	D	KH
10/19/2007	07:35:00	292	0.315972	7.58333	D	KH
10/19/2007	09:20:00	292	0.388889	9.33333	D	MPC
10/19/2007	09:25:00	292	0.392361	9.41667	D	MPC
10/19/2007	14:00:00	292	0.583333	14	A	MPC
10/19/2007	14:04:59	292	0.586794	14.0831	A	MPC
10/19/2007	14:10:00	292	0.590278	14.1667	A	MPC
10/19/2007	14:15:00	292	0.59375	14.25	A	MPC
10/19/2007	14:20:00	292	0.597222	14.3333	A	MPC
10/19/2007	14:25:00	292	0.600694	14.4167	A	MPC
10/19/2007	14:30:00	292	0.604167	14.5	A	MPC
10/19/2007	14:45:00	292	0.614583	14.75	D	MPC
10/19/2007	14:49:59	292	0.618044	14.8331	D	MPC
10/19/2007	14:55:00	292	0.621528	14.9167	D	MPC
10/19/2007	15:00:00	292	0.625	15	D	MPC
10/19/2007	15:05:00	292	0.628472	15.0833	D	MPC
10/19/2007	15:10:00	292	0.631944	15.1667	D	MPC
10/19/2007	15:15:00	292	0.635417	15.25	D	MPC
10/19/2007	15:20:00	292	0.638889	15.3333	D	MPC
10/19/2007	15:25:00	292	0.642361	15.4167	D	MPC
10/19/2007	15:30:00	292	0.645833	15.5	D	MPC
10/19/2007	15:34:59	292	0.649294	15.5831	D	MPC
10/19/2007	15:40:00	292	0.652778	15.6667	D	MPC
10/19/2007	15:45:00	292	0.65625	15.75	D	MPC
10/19/2007	16:40:00	292	0.694444	16.6667	A	MPC
10/19/2007	16:45:00	292	0.697917	16.75	A	MPC
10/19/2007	16:50:00	292	0.701389	16.8333	A	MPC
10/19/2007	16:55:00	292	0.704861	16.9167	A	MPC
10/19/2007	17:00:00	292	0.708333	17	A	MPC
10/19/2007	17:04:59	292	0.711794	17.0831	A	MPC
10/19/2007	17:10:00	292	0.715278	17.1667	A	MPC
10/19/2007	17:15:00	292	0.71875	17.25	A	MPC
10/19/2007	17:20:00	292	0.722222	17.3333	A	MPC
10/19/2007	17:25:00	292	0.725694	17.4167	A	MPC
10/19/2007	17:30:00	292	0.729167	17.5	A	MPC
10/19/2007	17:49:59	292	0.743044	17.8331	A	MPC
10/19/2007	17:55:00	292	0.746528	17.9167	A	MPC
10/19/2007	18:00:00	292	0.75	18	A	MPC
10/19/2007	18:05:00	292	0.753472	18.0833	A	MPC
10/19/2007	18:10:00	292	0.756944	18.1667	A	MPC
10/19/2007	18:15:00	292	0.760417	18.25	A	MPC
10/19/2007	18:20:00	292	0.763889	18.3333	A	MPC
10/19/2007	18:25:00	292	0.767361	18.4167	A	MPC
10/19/2007	18:30:00	292	0.770833	18.5	A	MPC
10/19/2007	18:34:59	292	0.774294	18.5831	A	MPC
10/19/2007	18:40:00	292	0.777778	18.6667	A	MPC
10/19/2007	18:45:00	292	0.78125	18.75	A	MPC
10/19/2007	18:50:00	292	0.784722	18.8333	A	MPC
10/19/2007	18:55:00	292	0.788194	18.9167	A	MPC
10/19/2007	19:00:00	292	0.791667	19	A	MPC
10/19/2007	19:05:00	292	0.795139	19.0833	A	MPC
10/19/2007	19:10:00	292	0.798611	19.1667	A	MPC
10/19/2007	19:15:00	292	0.802083	19.25	A	MPC
10/19/2007	19:19:59	292	0.805544	19.3331	A	MPC
10/19/2007	21:05:00	292	0.878472	21.0833	A	KH
10/19/2007	21:10:00	292	0.881944	21.1667	A	KH
10/19/2007	21:15:00	292	0.885417	21.25	A	KH
10/19/2007	21:30:00	292	0.895833	21.5	A	KH
10/19/2007	21:34:59	292	0.899294	21.5831	A	KH
10/19/2007	21:40:00	292	0.902778	21.6667	A	KH
10/19/2007	21:45:00	292	0.90625	21.75	A	KH
10/19/2007	21:50:00	292	0.909722	21.8333	A	KH
10/19/2007	21:55:00	292	0.913194	21.9167	A	KH
10/19/2007	22:00:00	292	0.916667	22	A	KH
10/19/2007	22:05:00	292	0.920139	22.0833	A	KH
10/19/2007	22:10:00	292	0.923611	22.1667	A	KH
10/19/2007	22:15:00	292	0.927083	22.25	A	KH
10/19/2007	22:19:59	292	0.930544	22.3331	A	MPC
10/19/2007	22:25:00	292	0.934028	22.4167	A	MPC
10/19/2007	22:30:00	292	0.9375	22.5	A	MPC
10/19/2007	22:35:00	292	0.940972	22.5833	A	MPC
10/19/2007	22:40:00	292	0.944444	22.6667	A	MPC
10/19/2007	22:45:00	292	0.947917	22.75	A	MPC
10/19/2007	22:50:00	292	0.951389	22.8333	A	MPC
10/19/2007	22:55:00	292	0.954861	22.9167	A	MPC
10/19/2007	23:00:00	292	0.958333	23	A	MPC
10/19/2007	23:04:59	292	0.961794	23.0831	A	MPC
10/19/2007	23:10:00	292	0.965278	23.1667	A	MPC
10/19/2007	23:15:00	292	0.96875	23.25	A	MPC
10/19/2007	23:20:00	292	0.972222	23.3333	A	MPC
10/20/2007	00:34:59	293	0.024294	0.583056	A	MPC
10/20/2007	00:40:00	293	0.0277778	0.666667	A	MPC
10/20/2007	03:00:00	293	0.125	3	A	MPC
10/20/2007	03:05:00	293	0.128472	3.08333	A	MPC
10/20/2007	03:10:00	293	0.131944	3.16667	A	MPC
10/20/2007	06:20:00	293	0.263889	6.33333	A	MPC
10/20/2007	06:25:00	293	0.267361	6.41667	A	MPC
10/20/2007	06:30:00	293	0.270833	6.5	A	MPC
10/20/2007	06:40:00	293	0.277778	6.66667	A	MPC
10/20/2007	06:45:00	293	0.28125	6.75	A	MPC
10/20/2007	06:50:00	293	0.284722	6.83333	A	MPC
10/20/2007	06:55:00	293	0.288194	6.91667	A	MPC
10/20/2007	07:00:00	293	0.291667	7	A	MPC
10/20/2007	07:19:59	293	0.305544	7.33306	A	MPC
10/20/2007	07:25:00	293	0.309028	7.41667	A	MPC
10/20/2007	07:30:00	293	0.3125	7.5	A	MPC
10/20/2007	07:45:00	293	0.322917	7.75	A	MPC
10/20/2007	07:50:00	293	0.326389	7.83333	A	MPC
10/20/2007	07:55:00	293	0.329861	7.91667	A	MPC
10/20/2007	08:00:00	293	0.333333	8	A	MPC
10/20/2007	08:04:59	293	0.336794	8.08306	A	MPC
10/20/2007	08:10:00	293	0.340278	8.16667	A	MPC
10/20/2007	08:15:00	293	0.34375	8.25	A	MPC
10/20/2007	08:30:00	293	0.354167	8.5	A	MPC
10/20/2007	08:35:00	293	0.357639	8.58333	A	MPC
10/20/2007	08:40:00	293	0.361111	8.66667	A	MPC
10/20/2007	08:45:00	293	0.364583	8.75	A	MPC
10/20/2007	08:49:59	293	0.368044	8.83306	A	MPC
10/20/2007	08:55:00	293	0.371528	8.91667	A	MPC
10/20/2007	09:00:00	293	0.375	9	A	MPC
10/20/2007	09:20:00	293	0.388889	9.33333	D,A	MPC
10/20/2007	09:25:00	293	0.392361	9.41667	D,A	MPC
10/20/2007	09:30:00	293	0.395833	9.5	D,A	MPC
10/20/2007	09:34:59	293	0.399294	9.58306	D,A	MPC
10/20/2007	09:40:00	293	0.402778	9.66667	D,A	MPC
10/20/2007	09:45:00	293	0.40625	9.75	D,A	MPC
10/20/2007	09:50:00	293	0.409722	9.83333	D,A	MPC
10/20/2007	10:30:00	293	0.4375	10.5	D	MPC
10/20/2007	10:35:00	293	0.440972	10.5833	D	MPC
10/20/2007	10:40:00	293	0.444444	10.6667	D	MPC
10/20/2007	10:45:00	293	0.447917	10.75	D	MPC
10/20/2007	11:00:00	293	0.458333	11	D	MPC
10/20/2007	11:04:59	293	0.461794	11.0831	D	MPC
10/20/2007	11:10:00	293	0.465278	11.1667	D	MPC
10/20/2007	11:15:00	293	0.46875	11.25	D	MPC
10/20/2007	11:20:00	293	0.472222	11.3333	D	MPC
10/20/2007	11:25:00	293	0.475694	11.4167	D	MPC
10/20/2007	11:30:00	293	0.479167	11.5	D	MPC
10/20/2007	11:35:00	293	0.482639	11.5833	D	MPC
10/20/2007	12:40:00	293	0.527778	12.6667	D	KH
10/20/2007	12:45:00	293	0.53125	12.75	D	KH
10/20/2007	12:50:00	293	0.534722	12.8333	D	KH
10/20/2007	12:55:00	293	0.538194	12.9167	D	KH
10/20/2007	13:00:00	293	0.541667	13	D	KH
10/20/2007	13:05:00	293	0.545139	13.0833	D	KH
10/20/2007	13:10:00	293	0.548611	13.1667	D	KH
10/20/2007	13:15:00	293	0.552083	13.25	D	KH
10/20/2007	13:19:59	293	0.555544	13.3331	D	KH
10/20/2007	13:25:00	293	0.559028	13.4167	D	KH
10/20/2007	13:30:00	293	0.5625	13.5	D	MPC
10/20/2007	13:35:00	293	0.565972	13.5833	D	MPC
10/20/2007	13:40:00	293	0.569444	13.6667	D	MPC
10/20/2007	13:45:00	293	0.572917	13.75	D	MPC
10/20/2007	13:50:00	293	0.576389	13.8333	D	MPC
10/20/2007	13:55:00	293	0.579861	13.9167	D	MPC
10/20/2007	14:00:00	293	0.583333	14	D	MPC
10/20/2007	14:04:59	293	0.586794	14.0831	D	MPC
10/21/2007	05:25:00	294	0.225694	5.41667	A	MPC
10/21/2007	05:30:00	294	0.229167	5.5	A	MPC
10/21/2007	05:35:00	294	0.232639	5.58333	A	MPC
10/21/2007	05:40:00	294	0.236111	5.66667	A	MPC
10/21/2007	05:45:00	294	0.239583	5.75	A	MPC
10/21/2007	05:49:59	294	0.243044	5.83306	A	MPC
10/21/2007	05:55:00	294	0.246528	5.91667	A	MPC
10/21/2007	06:00:00	294	0.25	6	A	MPC
10/21/2007	06:05:00	294	0.253472	6.08333	A	MPC
10/21/2007	06:10:00	294	0.256944	6.16667	A	MPC
10/21/2007	06:15:00	294	0.260417	6.25	A	MPC
10/21/2007	06:20:00	294	0.263889	6.33333	A	MPC
10/21/2007	07:00:00	294	0.291667	7	A	MPC
10/21/2007	07:05:00	294	0.295139	7.08333	A	MPC
10/21/2007	07:10:00	294	0.298611	7.16667	A	MPC
10/21/2007	07:15:00	294	0.302083	7.25	A	MPC
10/21/2007	07:19:59	294	0.305544	7.33306	A	MPC
10/21/2007	07:25:00	294	0.309028	7.41667	A	MPC
10/21/2007	07:30:00	294	0.3125	7.5	A	MPC
10/21/2007	07:35:00	294	0.315972	7.58333	A	MPC
10/21/2007	07:40:00	294	0.319444	7.66667	A	MPC
10/21/2007	07:45:00	294	0.322917	7.75	A	MPC
10/21/2007	07:50:00	294	0.326389	7.83333	A	MPC
10/21/2007	07:55:00	294	0.329861	7.91667	A	MPC
10/21/2007	08:00:00	294	0.333333	8	A	MPC
10/21/2007	08:15:00	294	0.34375	8.25	A	MPC
10/21/2007	08:20:00	294	0.347222	8.33333	A	MPC
10/21/2007	08:30:00	294	0.354167	8.5	A	MPC
10/21/2007	08:35:00	294	0.357639	8.58333	A	MPC
10/21/2007	08:40:00	294	0.361111	8.66667	A	MPC
10/21/2007	08:45:00	294	0.364583	8.75	A	MPC
10/21/2007	10:30:00	294	0.4375	10.5	A,D	MPC
10/21/2007	10:35:00	294	0.440972	10.5833	A,D	MPC
10/21/2007	10:40:00	294	0.444444	10.6667	A,D	MPC
10/21/2007	10:45:00	294	0.447917	10.75	A,D	MPC
10/21/2007	10:50:00	294	0.451389	10.8333	A,D	MPC
10/21/2007	10:55:00	294	0.454861	10.9167	A,D	MPC
10/21/2007	11:00:00	294	0.458333	11	A,D	MPC
10/21/2007	11:10:00	294	0.465278	11.1667	A	MPC
10/21/2007	11:15:00	294	0.46875	11.25	A	MPC
10/21/2007	11:40:00	294	0.486111	11.6667	A	MPC
10/21/2007	11:45:00	294	0.489583	11.75	A	MPC
10/21/2007	13:10:00	294	0.548611	13.1667	A,D	MPC
10/21/2007	13:15:00	294	0.552083	13.25	A,D	MPC
10/21/2007	13:19:59	294	0.555544	13.3331	A,D	MPC
10/21/2007	13:25:00	294	0.559028	13.4167	A,D	MPC
10/21/2007	13:30:00	294	0.5625	13.5	A,D	MPC
10/21/2007	13:35:00	294	0.565972	13.5833	A,D	MPC
10/21/2007	13:40:00	294	0.569444	13.6667	A,D	MPC
10/21/2007	14:49:59	294	0.618044	14.8331	A	MPC
10/21/2007	14:55:00	294	0.621528	14.9167	A	MPC
10/21/2007	15:00:00	294	0.625	15	A	MPC
10/21/2007	15:05:00	294	0.628472	15.0833	A	MPC
10/21/2007	15:10:00	294	0.631944	15.1667	A	MPC
10/21/2007	15:15:00	294	0.635417	15.25	A	KH
10/21/2007	15:20:00	294	0.638889	15.3333	A	KH
10/21/2007	15:25:00	294	0.642361	15.4167	A	KH
10/21/2007	15:30:00	294	0.645833	15.5	A	KH
10/21/2007	15:34:59	294	0.649294	15.5831	A	KH
10/21/2007	15:40:00	294	0.652778	15.6667	A	KH
10/21/2007	15:45:00	294	0.65625	15.75	A	KH
10/21/2007	16:25:00	294	0.684028	16.4167	A	MPC
10/21/2007	16:30:00	294	0.6875	16.5	A	MPC
10/21/2007	16:35:00	294	0.690972	16.5833	A	MPC
10/21/2007	16:40:00	294	0.694444	16.6667	A	MPC
10/21/2007	17:40:00	294	0.736111	17.6667	A,D	MPC
10/21/2007	17:45:00	294	0.739583	17.75	A,D	MPC
10/22/2007	11:40:00	295	0.486111	11.6667	A	KH
10/22/2007	11:45:00	295	0.489583	11.75	A	KH
10/22/2007	11:49:59	295	0.493044	11.8331	A	KH
10/22/2007	11:55:00	295	0.496528	11.9167	A	KH
10/22/2007	12:00:00	295	0.5	12	A	KH
10/22/2007	12:05:00	295	0.503472	12.0833	A	KH
10/22/2007	12:10:00	295	0.506944	12.1667	A	KH
10/22/2007	12:15:00	295	0.510417	12.25	A	KH
10/22/2007	12:20:00	295	0.513889	12.3333	A	KH
10/22/2007	12:25:00	295	0.517361	12.4167	A	KH
10/22/2007	12:50:00	295	0.534722	12.8333	D	MPC
10/22/2007	12:55:00	295	0.538194	12.9167	D	MPC
10/22/2007	13:00:00	295	0.541667	13	D	MPC
10/22/2007	13:05:00	295	0.545139	13.0833	D	MPC
10/22/2007	13:10:00	295	0.548611	13.1667	D	MPC
10/22/2007	13:15:00	295	0.552083	13.25	D	MPC
10/22/2007	13:19:59	295	0.555544	13.3331	D	MPC
10/22/2007	13:25:00	295	0.559028	13.4167	D	MPC
10/22/2007	13:30:00	295	0.5625	13.5	D	MPC
10/22/2007	13:35:00	295	0.565972	13.5833	D	MPC
10/22/2007	13:40:00	295	0.569444	13.6667	D	MPC
10/22/2007	13:45:00	295	0.572917	13.75	D	MPC
10/22/2007	13:50:00	295	0.576389	13.8333	D	MPC
10/22/2007	14:04:59	295	0.586794	14.0831	D	KH
10/22/2007	14:10:00	295	0.590278	14.1667	D	KH
10/22/2007	14:15:00	295	0.59375	14.25	D	KH
10/22/2007	14:20:00	295	0.597222	14.3333	D	KH
10/22/2007	14:25:00	295	0.600694	14.4167	D	KH
10/22/2007	14:30:00	295	0.604167	14.5	D	KH
10/22/2007	14:35:00	295	0.607639	14.5833	D	KH
10/22/2007	15:00:00	295	0.625	15	D	MPC
10/22/2007	15:05:00	295	0.628472	15.0833	D	MPC
10/22/2007	15:10:00	295	0.631944	15.1667	D	MPC
10/22/2007	15:15:00	295	0.635417	15.25	D	MPC
10/22/2007	15:20:00	295	0.638889	15.3333	D	MPC
10/22/2007	15:25:00	295	0.642361	15.4167	D	MPC
10/22/2007	15:30:00	295	0.645833	15.5	D	MPC
10/22/2007	15:34:59	295	0.649294	15.5831	D	MPC
10/22/2007	15:40:00	295	0.652778	15.6667	D	MPC
10/22/2007	15:45:00	295	0.65625	15.75	D	MPC
10/22/2007	15:50:00	295	0.659722	15.8333	D	MPC
10/22/2007	16:05:00	295	0.670139	16.0833	D	MPC
10/22/2007	16:10:00	295	0.673611	16.1667	D	MPC
10/22/2007	16:15:00	295	0.677083	16.25	D	MPC
10/22/2007	16:19:59	295	0.680544	16.3331	D	MPC
10/22/2007	16:25:00	295	0.684028	16.4167	D	MPC
10/22/2007	16:30:00	295	0.6875	16.5	D	MPC
10/22/2007	16:45:00	295	0.697917	16.75	D	MPC
10/22/2007	16:50:00	295	0.701389	16.8333	D	MPC
10/22/2007	16:55:00	295	0.704861	16.9167	D	MPC
10/22/2007	17:00:00	295	0.708333	17	D	MPC
10/22/2007	17:30:00	295	0.729167	17.5	D	MPC
10/22/2007	17:35:00	295	0.732639	17.5833	D	MPC
10/22/2007	17:40:00	295	0.736111	17.6667	D	MPC
10/22/2007	17:45:00	295	0.739583	17.75	D	MPC
10/22/2007	17:49:59	295	0.743044	17.8331	D	MPC
10/22/2007	18:00:00	295	0.75	18	D	MPC
10/22/2007	18:05:00	295	0.753472	18.0833	D	MPC
10/22/2007	18:10:00	295	0.756944	18.1667	D	MPC
10/22/2007	18:15:00	295	0.760417	18.25	D	MPC
10/22/2007	18:20:00	295	0.763889	18.3333	D	MPC
10/22/2007	18:25:00	295	0.767361	18.4167	D	MPC
10/22/2007	18:30:00	295	0.770833	18.5	D	MPC
10/22/2007	18:34:59	295	0.774294	18.5831	D	MPC
10/22/2007	18:40:00	295	0.777778	18.6667	D	MPC
10/22/2007	23:15:00	295	0.96875	23.25	A	MPC
10/22/2007	23:20:00	295	0.972222	23.3333	A	MPC
10/22/2007	23:25:00	295	0.975694	23.4167	A	MPC
10/22/2007	23:30:00	295	0.979167	23.5	A	MPC
10/22/2007	23:35:00	295	0.982639	23.5833	A	MPC
10/23/2007	00:40:00	296	0.0277778	0.666667	A	MPC
10/23/2007	00:45:00	296	0.03125	0.75	A	MPC
10/23/2007	00:50:00	296	0.0347222	0.833333	A	MPC
10/23/2007	01:10:00	296	0.0486111	1.16667	A	MPC
10/23/2007	01:15:00	296	0.0520833	1.25	A	MPC
10/23/2007	01:19:59	296	0.055544	1.33306	A	MPC
10/23/2007	01:25:00	296	0.0590278	1.41667	A	MPC
10/23/2007	01:30:00	296	0.0625	1.5	A	MPC
10/23/2007	01:35:00	296	0.0659722	1.58333	A	MPC
10/23/2007	01:40:00	296	0.0694444	1.66667	A	MPC
10/23/2007	20:00:00	296	0.833333	20	A	MPC
10/23/2007	20:04:59	296	0.836794	20.0831	A	MPC
10/23/2007	20:10:00	296	0.840278	20.1667	A	MPC
10/23/2007	20:15:00	296	0.84375	20.25	A	MPC
10/23/2007	20:20:00	296	0.847222	20.3333	A	MPC
10/23/2007	20:25:00	296	0.850694	20.4167	A	MPC
10/23/2007	20:30:00	296	0.854167	20.5	A	MPC
10/23/2007	20:35:00	296	0.857639	20.5833	A	MPC
10/23/2007	20:40:00	296	0.861111	20.6667	A	MPC
10/23/2007	20:45:00	296	0.864583	20.75	A	MPC
10/23/2007	20:49:59	296	0.868044	20.8331	A	MPC
10/23/2007	20:55:00	296	0.871528	20.9167	A	MPC
10/23/2007	21:00:00	296	0.875	21	A	MPC
10/23/2007	21:05:00	296	0.878472	21.0833	A	MPC
10/23/2007	21:10:00	296	0.881944	21.1667	A	MPC
10/23/2007	21:15:00	296	0.885417	21.25	A	MPC
10/23/2007	21:20:00	296	0.888889	21.3333	A	KH
10/23/2007	21:25:00	296	0.892361	21.4167	A	KH
10/23/2007	21:30:00	296	0.895833	21.5	A	KH
10/23/2007	21:34:59	296	0.899294	21.5831	A	KH
10/23/2007	21:40:00	296	0.902778	21.6667	A	KH
10/23/2007	21:45:00	296	0.90625	21.75	A	KH
10/23/2007	21:50:00	296	0.909722	21.8333	A	KH
10/23/2007	21:55:00	296	0.913194	21.9167	A	KH
10/23/2007	22:00:00	296	0.916667	22	A	KH
10/23/2007	22:05:00	296	0.920139	22.0833	A	KH
10/23/2007	22:10:00	296	0.923611	22.1667	A	KH
10/23/2007	22:15:00	296	0.927083	22.25	A	KH
10/23/2007	22:19:59	296	0.930544	22.3331	A	KH
10/23/2007	22:40:00	296	0.944444	22.6667	A	MPC
10/23/2007	22:45:00	296	0.947917	22.75	A	MPC
10/23/2007	22:50:00	296	0.951389	22.8333	A	MPC
10/23/2007	22:55:00	296	0.954861	22.9167	A	MPC
10/23/2007	23:00:00	296	0.958333	23	A	MPC
10/23/2007	23:04:59	296	0.961794	23.0831	A	MPC
10/23/2007	23:10:00	296	0.965278	23.1667	A	MPC
10/24/2007	01:10:00	297	0.0486111	1.16667	A	MPC
10/24/2007	01:15:00	297	0.0520833	1.25	A	MPC
10/24/2007	12:10:00	297	0.506944	12.1667	D	MPC
10/24/2007	12:15:00	297	0.510417	12.25	D	MPC
10/24/2007	16:19:59	297	0.680544	16.3331	D	MPC
10/24/2007	16:25:00	297	0.684028	16.4167	D	MPC
10/24/2007	16:30:00	297	0.6875	16.5	D	MPC
10/24/2007	16:35:00	297	0.690972	16.5833	D	MPC
10/24/2007	16:40:00	297	0.694444	16.6667	D	MPC
10/24/2007	16:55:00	297	0.704861	16.9167	D	KH
10/24/2007	17:00:00	297	0.708333	17	D	KH
10/24/2007	17:04:59	297	0.711794	17.0831	D	KH
10/24/2007	17:10:00	297	0.715278	17.1667	D	KH
10/24/2007	17:15:00	297	0.71875	17.25	D	KH
10/24/2007	17:20:00	297	0.722222	17.3333	D	KH
10/24/2007	17:25:00	297	0.725694	17.4167	D	KH
10/24/2007	17:30:00	297	0.729167	17.5	D	KH
10/24/2007	17:35:00	297	0.732639	17.5833	D	KH
10/24/2007	17:40:00	297	0.736111	17.6667	D	KH
10/24/2007	17:45:00	297	0.739583	17.75	D	KH
10/24/2007	17:49:59	297	0.743044	17.8331	D	KH
10/24/2007	17:55:00	297	0.746528	17.9167	D	KH
10/24/2007	23:30:00	297	0.979167	23.5	C	MPC
10/24/2007	23:35:00	297	0.982639	23.5833	C	MPC
10/24/2007	23:40:00	297	0.986111	23.6667	C	MPC
10/24/2007	23:45:00	297	0.989583	23.75	C	MPC
10/24/2007	23:49:59	297	0.993044	23.8331	C	MPC
10/24/2007	23:55:00	297	0.996528	23.9167	C	MPC
10/25/2007	03:25:00	298	0.142361	3.41667	A	MPC
10/25/2007	03:30:00	298	0.145833	3.5	A	MPC
10/25/2007	06:20:00	298	0.263889	6.33333	A	MPC
10/25/2007	06:25:00	298	0.267361	6.41667	A	MPC
10/25/2007	11:40:00	298	0.486111	11.6667	D	MPC
10/25/2007	11:45:00	298	0.489583	11.75	D	MPC
10/25/2007	15:05:00	298	0.628472	15.0833	D	MPC
10/25/2007	15:10:00	298	0.631944	15.1667	E	MPC
10/25/2007	15:15:00	298	0.635417	15.25	E	MPC
10/25/2007	20:15:00	298	0.84375	20.25	E,D	MPC
10/25/2007	20:20:00	298	0.847222	20.3333	E,D	MPC
10/25/2007	20:25:00	298	0.850694	20.4167	E,D	MPC
10/25/2007	20:30:00	298	0.854167	20.5	E,D	MPC
10/25/2007	20:35:00	298	0.857639	20.5833	E,D	MPC
10/25/2007	20:40:00	298	0.861111	20.6667	E,D	MPC
10/25/2007	20:45:00	298	0.864583	20.75	E,D	MPC
10/26/2007	10:19:59	299	0.430544	10.3331	A	MPC
10/26/2007	10:25:00	299	0.434028	10.4167	A	MPC
10/26/2007	10:30:00	299	0.4375	10.5	A	MPC
10/26/2007	10:35:00	299	0.440972	10.5833	A	MPC
10/26/2007	10:40:00	299	0.444444	10.6667	A	MPC
10/26/2007	10:45:00	299	0.447917	10.75	A	MPC
10/26/2007	10:50:00	299	0.451389	10.8333	A	MPC
10/26/2007	10:55:00	299	0.454861	10.9167	A	MPC
10/26/2007	11:00:00	299	0.458333	11	A	MPC
10/26/2007	11:04:59	299	0.461794	11.0831	A	MPC
10/26/2007	11:10:00	299	0.465278	11.1667	A	MPC
10/26/2007	11:15:00	299	0.46875	11.25	A	KH
10/26/2007	11:20:00	299	0.472222	11.3333	A	KH
10/26/2007	11:25:00	299	0.475694	11.4167	A	KH
10/26/2007	11:30:00	299	0.479167	11.5	A	KH
10/26/2007	11:35:00	299	0.482639	11.5833	A	KH
10/26/2007	11:40:00	299	0.486111	11.6667	A	KH
10/26/2007	11:45:00	299	0.489583	11.75	A	KH
10/26/2007	11:49:59	299	0.493044	11.8331	A	KH
10/26/2007	11:55:00	299	0.496528	11.9167	A	KH
10/26/2007	12:00:00	299	0.5	12	A	MPC
10/26/2007	12:05:00	299	0.503472	12.0833	A	MPC
10/26/2007	12:10:00	299	0.506944	12.1667	A	MPC
10/26/2007	12:15:00	299	0.510417	12.25	A	MPC
10/26/2007	12:20:00	299	0.513889	12.3333	A	KH
10/26/2007	12:25:00	299	0.517361	12.4167	A	KH
10/26/2007	12:30:00	299	0.520833	12.5	A	KH
10/26/2007	12:34:59	299	0.524294	12.5831	A	KH
10/26/2007	12:40:00	299	0.527778	12.6667	A	KH
10/26/2007	12:45:00	299	0.53125	12.75	A	KH
10/26/2007	12:50:00	299	0.534722	12.8333	A	KH
10/26/2007	12:55:00	299	0.538194	12.9167	A	KH
10/26/2007	13:00:00	299	0.541667	13	A	KH
10/26/2007	13:05:00	299	0.545139	13.0833	A	KH
10/26/2007	13:10:00	299	0.548611	13.1667	A	KH
10/26/2007	13:15:00	299	0.552083	13.25	A	KH
10/26/2007	13:40:00	299	0.569444	13.6667	D,E	MPC
10/26/2007	13:45:00	299	0.572917	13.75	D,E	MPC
10/26/2007	13:50:00	299	0.576389	13.8333	D,E	MPC
10/26/2007	14:00:00	299	0.583333	14	E,A	MPC
10/26/2007	14:04:59	299	0.586794	14.0831	E,A	MPC
10/26/2007	14:10:00	299	0.590278	14.1667	E,A	MPC
10/26/2007	14:15:00	299	0.59375	14.25	E,A	MPC
10/26/2007	14:20:00	299	0.597222	14.3333	E,A	MPC
10/26/2007	14:25:00	299	0.600694	14.4167	E,A	MPC
10/26/2007	14:30:00	299	0.604167	14.5	E,A	MPC
10/26/2007	14:35:00	299	0.607639	14.5833	E,A	MPC
10/26/2007	14:40:00	299	0.611111	14.6667	E,A	MPC
10/26/2007	14:45:00	299	0.614583	14.75	E,A	MPC
10/26/2007	15:25:00	299	0.642361	15.4167	D	MPC
10/26/2007	15:30:00	299	0.645833	15.5	D	MPC
10/26/2007	15:34:59	299	0.649294	15.5831	D	MPC
10/26/2007	15:40:00	299	0.652778	15.6667	D	MPC
10/26/2007	16:00:00	299	0.666667	16	A	MPC
10/26/2007	16:05:00	299	0.670139	16.0833	A	MPC
10/26/2007	16:25:00	299	0.684028	16.4167	E	MPC
10/26/2007	16:30:00	299	0.6875	16.5	E	MPC
10/26/2007	16:35:00	299	0.690972	16.5833	E	MPC
10/26/2007	16:40:00	299	0.694444	16.6667	E	MPC
10/26/2007	17:00:00	299	0.708333	17	E	MPC
10/26/2007	17:04:59	299	0.711794	17.0831	E	MPC
10/26/2007	17:10:00	299	0.715278	17.1667	E	MPC
10/26/2007	17:15:00	299	0.71875	17.25	E	MPC
10/26/2007	17:20:00	299	0.722222	17.3333	E	MPC
10/26/2007	17:25:00	299	0.725694	17.4167	E	MPC
10/26/2007	17:30:00	299	0.729167	17.5	E	MPC
10/26/2007	17:35:00	299	0.732639	17.5833	E	MPC
10/26/2007	17:40:00	299	0.736111	17.6667	E	MPC
10/26/2007	17:45:00	299	0.739583	17.75	E	MPC
10/26/2007	17:49:59	299	0.743044	17.8331	E	MPC
10/26/2007	17:55:00	299	0.746528	17.9167	E	MPC
10/26/2007	18:00:00	299	0.75	18	E	MPC
10/26/2007	18:05:00	299	0.753472	18.0833	E	MPC
10/26/2007	18:10:00	299	0.756944	18.1667	E	MPC
10/26/2007	18:15:00	299	0.760417	18.25	E	MPC
10/26/2007	19:00:00	299	0.791667	19	A	MPC
10/26/2007	19:05:00	299	0.795139	19.0833	A	MPC
10/26/2007	19:10:00	299	0.798611	19.1667	A	MPC
10/26/2007	19:15:00	299	0.802083	19.25	A	MPC
10/26/2007	19:19:59	299	0.805544	19.3331	A	MPC
10/26/2007	19:25:00	299	0.809028	19.4167	A	MPC
10/26/2007	19:30:00	299	0.8125	19.5	A	MPC
10/26/2007	19:35:00	299	0.815972	19.5833	A	MPC
10/26/2007	19:40:00	299	0.819444	19.6667	A	MPC
10/26/2007	19:45:00	299	0.822917	19.75	A	MPC
10/26/2007	19:50:00	299	0.826389	19.8333	A	MPC
10/26/2007	19:55:00	299	0.829861	19.9167	A	MPC
10/26/2007	20:00:00	299	0.833333	20	A	MPC
10/26/2007	20:04:59	299	0.836794	20.0831	A	MPC
10/26/2007	20:10:00	299	0.840278	20.1667	A	MPC
10/26/2007	20:15:00	299	0.84375	20.25	A	MPC
10/26/2007	20:20:00	299	0.847222	20.3333	A	MPC
10/26/2007	20:25:00	299	0.850694	20.4167	A	MPC
10/26/2007	20:30:00	299	0.854167	20.5	A	MPC
10/26/2007	20:35:00	299	0.857639	20.5833	A	MPC
10/26/2007	20:40:00	299	0.861111	20.6667	A	MPC
10/26/2007	20:45:00	299	0.864583	20.75	A	MPC
10/26/2007	20:49:59	299	0.868044	20.8331	A	MPC
10/26/2007	21:00:00	299	0.875	21	A	MPC
10/26/2007	21:05:00	299	0.878472	21.0833	A	MPC
10/26/2007	21:10:00	299	0.881944	21.1667	A	MPC
10/26/2007	21:15:00	299	0.885417	21.25	A	MPC
10/26/2007	21:20:00	299	0.888889	21.3333	A	MPC
10/26/2007	21:25:00	299	0.892361	21.4167	A	MPC
10/26/2007	21:30:00	299	0.895833	21.5	A	MPC
10/26/2007	21:34:59	299	0.899294	21.5831	A	MPC
10/26/2007	21:40:00	299	0.902778	21.6667	A	MPC
10/26/2007	21:45:00	299	0.90625	21.75	A	MPC
10/26/2007	21:50:00	299	0.909722	21.8333	A	MPC
10/26/2007	21:55:00	299	0.913194	21.9167	A	MPC
10/26/2007	22:00:00	299	0.916667	22	A	MPC
10/26/2007	22:40:00	299	0.944444	22.6667	A	MPC
10/26/2007	22:45:00	299	0.947917	22.75	A	MPC
10/26/2007	22:50:00	299	0.951389	22.8333	A	MPC
10/26/2007	22:55:00	299	0.954861	22.9167	A	MPC
10/26/2007	23:00:00	299	0.958333	23	A	MPC
10/26/2007	23:15:00	299	0.96875	23.25	A	MPC
10/26/2007	23:20:00	299	0.972222	23.3333	A	MPC
10/26/2007	23:30:00	299	0.979167	23.5	A	MPC
10/26/2007	23:35:00	299	0.982639	23.5833	A	MPC
10/26/2007	23:40:00	299	0.986111	23.6667	A	MPC
10/27/2007	23:20:00	300	0.972222	23.3333	A	MPC
10/27/2007	23:25:00	300	0.975694	23.4167	A	MPC
10/27/2007	23:30:00	300	0.979167	23.5	A	MPC
10/27/2007	23:35:00	300	0.982639	23.5833	A	MPC
10/27/2007	23:40:00	300	0.986111	23.6667	A	MPC
10/28/2007	00:00:00	301	0	0	A	MPC
10/28/2007	00:05:00	301	0.00347222	0.0833333	A	MPC
10/28/2007	00:10:00	301	0.00694444	0.166667	A	MPC
10/28/2007	00:40:00	301	0.0277778	0.666667	A	MPC
10/28/2007	00:45:00	301	0.03125	0.75	A	MPC
10/28/2007	01:40:00	301	0.0694444	1.66667	A	MPC
10/28/2007	01:45:00	301	0.0729167	1.75	A	MPC
10/28/2007	01:50:00	301	0.0763889	1.83333	A	MPC
10/28/2007	02:20:00	301	0.0972222	2.33333	A	MPC
10/28/2007	02:25:00	301	0.100694	2.41667	A	MPC
10/28/2007	02:30:00	301	0.104167	2.5	A	MPC
10/28/2007	04:00:00	301	0.166667	4	A	MPC
10/28/2007	04:05:00	301	0.170139	4.08333	A	MPC
10/28/2007	04:10:00	301	0.173611	4.16667	A	MPC
10/28/2007	04:15:00	301	0.177083	4.25	A	MPC
10/28/2007	04:19:59	301	0.180544	4.33306	A	MPC
10/28/2007	04:25:00	301	0.184028	4.41667	A	MPC
10/28/2007	04:30:00	301	0.1875	4.5	A	MPC
10/28/2007	04:35:00	301	0.190972	4.58333	A	MPC
10/28/2007	04:40:00	301	0.194444	4.66667	A	MPC
10/28/2007	04:45:00	301	0.197917	4.75	A	MPC
10/28/2007	04:50:00	301	0.201389	4.83333	A	MPC
10/28/2007	04:55:00	301	0.204861	4.91667	A	MPC
10/28/2007	05:00:00	301	0.208333	5	A	MPC
10/28/2007	05:04:59	301	0.211794	5.08306	A	MPC
10/28/2007	05:10:00	301	0.215278	5.16667	A	MPC
10/28/2007	05:15:00	301	0.21875	5.25	A	MPC
10/28/2007	05:20:00	301	0.222222	5.33333	A	MPC
10/28/2007	05:25:00	301	0.225694	5.41667	A	MPC
10/28/2007	05:30:00	301	0.229167	5.5	A	MPC
10/28/2007	05:35:00	301	0.232639	5.58333	A	MPC
10/28/2007	05:40:00	301	0.236111	5.66667	A	MPC
10/28/2007	05:55:00	301	0.246528	5.91667	A	MPC
10/28/2007	06:00:00	301	0.25	6	A	MPC
10/28/2007	06:05:00	301	0.253472	6.08333	A	MPC
10/28/2007	06:10:00	301	0.256944	6.16667	A	MPC
10/28/2007	06:15:00	301	0.260417	6.25	A	MPC
10/28/2007	06:20:00	301	0.263889	6.33333	A	MPC
10/28/2007	06:25:00	301	0.267361	6.41667	A	MPC
10/28/2007	06:30:00	301	0.270833	6.5	A	MPC
10/28/2007	06:34:59	301	0.274294	6.58306	A	MPC
10/28/2007	06:40:00	301	0.277778	6.66667	A	MPC
10/28/2007	06:45:00	301	0.28125	6.75	A	MPC
10/28/2007	06:50:00	301	0.284722	6.83333	A	MPC
10/28/2007	06:55:00	301	0.288194	6.91667	A	MPC
10/28/2007	07:00:00	301	0.291667	7	A	MPC
10/28/2007	07:05:00	301	0.295139	7.08333	A	MPC
10/28/2007	07:10:00	301	0.298611	7.16667	A	MPC
10/28/2007	07:15:00	301	0.302083	7.25	A	MPC
10/28/2007	07:19:59	301	0.305544	7.33306	A	MPC
10/29/2007	07:10:00	302	0.298611	7.16667	A	MPC
10/29/2007	07:15:00	302	0.302083	7.25	A	MPC
10/29/2007	07:19:59	302	0.305544	7.33306	A	MPC
10/29/2007	09:30:00	302	0.395833	9.5	A	MPC
10/29/2007	09:34:59	302	0.399294	9.58306	A	MPC
10/29/2007	09:40:00	302	0.402778	9.66667	A	MPC
10/29/2007	12:30:00	302	0.520833	12.5	A	MPC
10/29/2007	12:34:59	302	0.524294	12.5831	A	MPC
10/29/2007	12:40:00	302	0.527778	12.6667	A	MPC
10/29/2007	12:45:00	302	0.53125	12.75	A	MPC
10/29/2007	12:50:00	302	0.534722	12.8333	A	MPC
10/29/2007	13:19:59	302	0.555544	13.3331	A	MPC
10/29/2007	13:25:00	302	0.559028	13.4167	A	MPC
10/29/2007	13:30:00	302	0.5625	13.5	A	MPC
10/29/2007	13:35:00	302	0.565972	13.5833	A	MPC
10/29/2007	13:40:00	302	0.569444	13.6667	A	MPC
10/29/2007	14:00:00	302	0.583333	14	A	MPC
10/29/2007	14:04:59	302	0.586794	14.0831	A	MPC
10/29/2007	14:10:00	302	0.590278	14.1667	A	MPC
10/29/2007	14:15:00	302	0.59375	14.25	A	MPC
10/29/2007	14:20:00	302	0.597222	14.3333	A	MPC
10/29/2007	17:20:00	302	0.722222	17.3333	A	MPC
10/29/2007	17:25:00	302	0.725694	17.4167	A	MPC
10/29/2007	17:30:00	302	0.729167	17.5	A	MPC
10/29/2007	17:45:00	302	0.739583	17.75	A	MPC
10/29/2007	17:49:59	302	0.743044	17.8331	A	MPC
10/29/2007	17:55:00	302	0.746528	17.9167	A	MPC
10/29/2007	18:00:00	302	0.75	18	A	MPC
10/29/2007	18:05:00	302	0.753472	18.0833	A	MPC
10/29/2007	18:10:00	302	0.756944	18.1667	A	MPC
10/29/2007	18:25:00	302	0.767361	18.4167	A	MPC
10/29/2007	18:30:00	302	0.770833	18.5	A	MPC
10/29/2007	18:34:59	302	0.774294	18.5831	A	MPC
10/29/2007	18:40:00	302	0.777778	18.6667	A	MPC
10/29/2007	18:45:00	302	0.78125	18.75	A	MPC
10/29/2007	18:50:00	302	0.784722	18.8333	A	MPC
10/29/2007	18:55:00	302	0.788194	18.9167	A	MPC
10/29/2007	19:00:00	302	0.791667	19	A	MPC
10/29/2007	19:05:00	302	0.795139	19.0833	A	MPC
10/29/2007	19:10:00	302	0.798611	19.1667	A	MPC
10/29/2007	19:15:00	302	0.802083	19.25	A	MPC
10/29/2007	19:19:59	302	0.805544	19.3331	A	MPC
10/29/2007	19:25:00	302	0.809028	19.4167	A	MPC
10/29/2007	19:30:00	302	0.8125	19.5	A	MPC
10/29/2007	20:25:00	302	0.850694	20.4167	A,E	MPC
10/29/2007	20:30:00	302	0.854167	20.5	A,E	MPC
10/29/2007	20:35:00	302	0.857639	20.5833	A,E	MPC
10/30/2007	14:00:00	303	0.583333	14	A	MPC
10/30/2007	14:04:59	303	0.586794	14.0831	A	MPC
10/30/2007	14:10:00	303	0.590278	14.1667	A	MPC
10/30/2007	14:15:00	303	0.59375	14.25	A	MPC
10/30/2007	14:20:00	303	0.597222	14.3333	A	MPC
10/30/2007	14:25:00	303	0.600694	14.4167	A	MPC
10/30/2007	14:30:00	303	0.604167	14.5	A	MPC
10/30/2007	14:35:00	303	0.607639	14.5833	A	MPC
10/30/2007	14:40:00	303	0.611111	14.6667	A	MPC
10/30/2007	16:40:00	303	0.694444	16.6667	A	MPC
10/30/2007	16:45:00	303	0.697917	16.75	A	MPC
10/30/2007	19:45:00	303	0.822917	19.75	A	MPC
10/30/2007	19:50:00	303	0.826389	19.8333	A	MPC
10/30/2007	21:50:00	303	0.909722	21.8333	A	MPC
10/30/2007	21:55:00	303	0.913194	21.9167	A	MPC
10/30/2007	22:00:00	303	0.916667	22	A	MPC
10/30/2007	22:05:00	303	0.920139	22.0833	A	MPC
10/30/2007	22:10:00	303	0.923611	22.1667	A	MPC
10/30/2007	22:15:00	303	0.927083	22.25	A	MPC
10/30/2007	22:19:59	303	0.930544	22.3331	A	MPC
10/30/2007	22:25:00	303	0.934028	22.4167	A	MPC
10/30/2007	22:30:00	303	0.9375	22.5	A	MPC
10/30/2007	22:35:00	303	0.940972	22.5833	A	MPC
10/30/2007	22:40:00	303	0.944444	22.6667	A	MPC
10/30/2007	22:45:00	303	0.947917	22.75	A	MPC
10/30/2007	22:50:00	303	0.951389	22.8333	A	MPC
10/30/2007	22:55:00	303	0.954861	22.9167	A	MPC
10/30/2007	23:00:00	303	0.958333	23	A	MPC
10/31/2007	00:10:00	304	0.00694444	0.166667	A	MPC
10/31/2007	00:15:00	304	0.0104167	0.25	A	MPC
10/31/2007	01:00:00	304	0.0416667	1	A	MPC
10/31/2007	01:05:00	304	0.0451389	1.08333	A	MPC
10/31/2007	01:50:00	304	0.0763889	1.83333	A	MPC
10/31/2007	01:55:00	304	0.0798611	1.91667	A	MPC
11/1/2007	04:15:00	305	0.177083	4.25	A,C	MPC
11/1/2007	04:19:59	305	0.180544	4.33306	A,C	MPC
11/1/2007	04:25:00	305	0.184028	4.41667	A,C	MPC
11/1/2007	05:30:00	305	0.229167	5.5	A,C	MPC
11/1/2007	05:35:00	305	0.232639	5.58333	A,C	MPC
11/1/2007	05:40:00	305	0.236111	5.66667	A,C	MPC
11/1/2007	05:45:00	305	0.239583	5.75	A,C	MPC
11/1/2007	05:49:59	305	0.243044	5.83306	A,C	MPC
11/1/2007	05:55:00	305	0.246528	5.91667	A,C	MPC
11/1/2007	06:00:00	305	0.25	6	A,C	MPC
11/1/2007	06:05:00	305	0.253472	6.08333	A,C	MPC
11/1/2007	06:10:00	305	0.256944	6.16667	A,C	MPC
11/1/2007	06:15:00	305	0.260417	6.25	A,C	MPC
11/1/2007	06:25:00	305	0.267361	6.41667	A	MPC
11/1/2007	06:30:00	305	0.270833	6.5	A	MPC
11/1/2007	06:34:59	305	0.274294	6.58306	A	MPC
11/1/2007	06:50:00	305	0.284722	6.83333	A	MPC
11/1/2007	06:55:00	305	0.288194	6.91667	A	MPC
11/1/2007	07:00:00	305	0.291667	7	A	MPC
11/1/2007	07:05:00	305	0.295139	7.08333	A	MPC
11/1/2007	07:10:00	305	0.298611	7.16667	A	MPC
11/1/2007	07:15:00	305	0.302083	7.25	A	MPC
11/1/2007	07:19:59	305	0.305544	7.33306	A	MPC
11/1/2007	07:25:00	305	0.309028	7.41667	A	MPC
11/1/2007	07:30:00	305	0.3125	7.5	A	MPC
11/1/2007	07:35:00	305	0.315972	7.58333	A	MPC
11/1/2007	07:40:00	305	0.319444	7.66667	A	MPC
11/1/2007	07:45:00	305	0.322917	7.75	A	MPC
11/1/2007	07:50:00	305	0.326389	7.83333	A	MPC
11/1/2007	07:55:00	305	0.329861	7.91667	A	MPC
11/1/2007	08:00:00	305	0.333333	8	A	MPC
11/1/2007	08:10:00	305	0.340278	8.16667	A	MPC
11/1/2007	08:15:00	305	0.34375	8.25	A	MPC
11/1/2007	08:20:00	305	0.347222	8.33333	A	MPC
11/1/2007	08:25:00	305	0.350694	8.41667	A	MPC
11/1/2007	09:00:00	305	0.375	9	A	MPC
11/1/2007	09:05:00	305	0.378472	9.08333	A	MPC
11/1/2007	09:10:00	305	0.381944	9.16667	A	MPC
11/1/2007	09:15:00	305	0.385417	9.25	A	MPC
11/1/2007	09:20:00	305	0.388889	9.33333	A	MPC
11/1/2007	09:25:00	305	0.392361	9.41667	A	MPC
11/1/2007	09:30:00	305	0.395833	9.5	A	MPC
11/1/2007	09:34:59	305	0.399294	9.58306	A	MPC
11/1/2007	09:40:00	305	0.402778	9.66667	A	MPC
11/2/2007	08:15:00	306	0.34375	8.25	A	MPC
11/2/2007	08:20:00	306	0.347222	8.33333	A	MPC
11/2/2007	09:40:00	306	0.402778	9.66667	A	MPC
11/2/2007	09:45:00	306	0.40625	9.75	A	MPC
11/2/2007	09:50:00	306	0.409722	9.83333	A	MPC
11/2/2007	10:30:00	306	0.4375	10.5	A	MPC
11/2/2007	10:35:00	306	0.440972	10.5833	A	MPC
11/2/2007	10:40:00	306	0.444444	10.6667	A	MPC
11/2/2007	10:45:00	306	0.447917	10.75	A	MPC
11/2/2007	10:50:00	306	0.451389	10.8333	A	MPC
11/2/2007	10:55:00	306	0.454861	10.9167	A	MPC
11/2/2007	11:00:00	306	0.458333	11	A	MPC
11/2/2007	11:20:00	306	0.472222	11.3333	A	KH
11/2/2007	11:25:00	306	0.475694	11.4167	A	KH
11/2/2007	11:30:00	306	0.479167	11.5	A	KH
11/2/2007	11:35:00	306	0.482639	11.5833	A	KH
11/2/2007	11:40:00	306	0.486111	11.6667	A	KH
11/2/2007	11:45:00	306	0.489583	11.75	A	KH
11/2/2007	11:49:59	306	0.493044	11.8331	A	KH
11/2/2007	11:55:00	306	0.496528	11.9167	A	KH
11/2/2007	12:00:00	306	0.5	12	A	KH
11/2/2007	12:20:00	306	0.513889	12.3333	A	MPC
11/2/2007	12:25:00	306	0.517361	12.4167	A	MPC
11/2/2007	12:30:00	306	0.520833	12.5	A	MPC
11/2/2007	12:34:59	306	0.524294	12.5831	A	MPC
11/2/2007	12:40:00	306	0.527778	12.6667	A	MPC
11/2/2007	12:45:00	306	0.53125	12.75	A	MPC
11/2/2007	12:50:00	306	0.534722	12.8333	A	MPC
11/2/2007	12:55:00	306	0.538194	12.9167	A	MPC
11/2/2007	13:00:00	306	0.541667	13	A	MPC
11/2/2007	13:10:00	306	0.548611	13.1667	A	MPC
11/2/2007	13:15:00	306	0.552083	13.25	A	MPC
11/2/2007	13:19:59	306	0.555544	13.3331	A	MPC
11/2/2007	13:25:00	306	0.559028	13.4167	A	MPC
11/2/2007	13:30:00	306	0.5625	13.5	A	MPC
11/2/2007	13:35:00	306	0.565972	13.5833	A	MPC
11/2/2007	13:40:00	306	0.569444	13.6667	A	MPC
11/2/2007	13:45:00	306	0.572917	13.75	A	MPC
11/2/2007	13:50:00	306	0.576389	13.8333	A	MPC
11/2/2007	13:55:00	306	0.579861	13.9167	A	MPC
11/2/2007	14:00:00	306	0.583333	14	A	MPC
11/2/2007	14:10:00	306	0.590278	14.1667	A	MPC
11/2/2007	14:15:00	306	0.59375	14.25	A	MPC
11/2/2007	14:20:00	306	0.597222	14.3333	A	MPC
11/2/2007	14:25:00	306	0.600694	14.4167	A	MPC
11/2/2007	14:30:00	306	0.604167	14.5	A	MPC
11/2/2007	14:35:00	306	0.607639	14.5833	A	MPC
11/2/2007	14:40:00	306	0.611111	14.6667	A	MPC
11/2/2007	14:45:00	306	0.614583	14.75	A	MPC
11/2/2007	14:49:59	306	0.618044	14.8331	B	KH
11/2/2007	14:55:00	306	0.621528	14.9167	B	KH
11/2/2007	15:00:00	306	0.625	15	B	KH
11/2/2007	15:05:00	306	0.628472	15.0833	B	KH
11/2/2007	15:10:00	306	0.631944	15.1667	B	KH
11/2/2007	15:15:00	306	0.635417	15.25	B	KH
11/2/2007	15:20:00	306	0.638889	15.3333	B	KH
11/2/2007	15:25:00	306	0.642361	15.4167	B	KH
11/2/2007	15:30:00	306	0.645833	15.5	B	KH
11/2/2007	15:34:59	306	0.649294	15.5831	B	KH
11/2/2007	15:40:00	306	0.652778	15.6667	B	KH
11/3/2007	02:15:00	307	0.09375	2.25	C	MPC
11/3/2007	02:20:00	307	0.0972222	2.33333	C	MPC
11/3/2007	02:25:00	307	0.100694	2.41667	C	MPC
11/3/2007	02:30:00	307	0.104167	2.5	C	MPC
11/3/2007	02:35:00	307	0.107639	2.58333	C	MPC
11/3/2007	02:40:00	307	0.111111	2.66667	C	MPC
11/3/2007	02:45:00	307	0.114583	2.75	C	MPC
11/3/2007	02:49:59	307	0.118044	2.83306	C	MPC
11/3/2007	03:00:00	307	0.125	3	C	MPC
11/3/2007	03:05:00	307	0.128472	3.08333	C	MPC
11/3/2007	03:10:00	307	0.131944	3.16667	C	MPC
11/3/2007	03:15:00	307	0.135417	3.25	C	MPC
11/3/2007	03:30:00	307	0.145833	3.5	C	MPC
11/3/2007	03:34:59	307	0.149294	3.58306	C	MPC
11/3/2007	03:40:00	307	0.152778	3.66667	C	MPC
11/3/2007	03:45:00	307	0.15625	3.75	C	MPC
11/3/2007	03:50:00	307	0.159722	3.83333	C	MPC
11/3/2007	03:55:00	307	0.163194	3.91667	C	MPC
11/3/2007	04:00:00	307	0.166667	4	C	MPC
11/3/2007	04:05:00	307	0.170139	4.08333	C	MPC
11/3/2007	04:10:00	307	0.173611	4.16667	C	MPC
11/3/2007	04:15:00	307	0.177083	4.25	C	MPC
11/3/2007	04:19:59	307	0.180544	4.33306	C	MPC
11/3/2007	04:25:00	307	0.184028	4.41667	C	MPC
11/3/2007	04:30:00	307	0.1875	4.5	C	MPC
11/3/2007	05:00:00	307	0.208333	5	C	MPC
11/3/2007	05:04:59	307	0.211794	5.08306	C	MPC
11/3/2007	05:10:00	307	0.215278	5.16667	C	MPC
11/3/2007	05:30:00	307	0.229167	5.5	C	MPC
11/3/2007	05:35:00	307	0.232639	5.58333	C	MPC
11/3/2007	05:40:00	307	0.236111	5.66667	C	MPC
11/3/2007	08:49:59	307	0.368044	8.83306	C	MPC
11/3/2007	08:55:00	307	0.371528	8.91667	C	MPC
11/3/2007	09:00:00	307	0.375	9	C	MPC
11/3/2007	09:05:00	307	0.378472	9.08333	C	MPC
11/3/2007	09:10:00	307	0.381944	9.16667	C	MPC
11/3/2007	09:15:00	307	0.385417	9.25	C	MPC
11/3/2007	09:20:00	307	0.388889	9.33333	C	MPC
11/3/2007	09:25:00	307	0.392361	9.41667	C	MPC
11/3/2007	09:30:00	307	0.395833	9.5	C	MPC
11/3/2007	09:34:59	307	0.399294	9.58306	C	MPC
11/3/2007	09:40:00	307	0.402778	9.66667	C	MPC
11/3/2007	09:45:00	307	0.40625	9.75	C	MPC
11/4/2007	02:00:00	308	0.0833333	2	C	MPC
11/4/2007	02:04:59	308	0.086794	2.08306	C	MPC
11/4/2007	02:10:00	308	0.0902778	2.16667	C	MPC
11/4/2007	04:19:59	308	0.180544	4.33306	C	MPC
11/4/2007	04:25:00	308	0.184028	4.41667	C	MPC
11/4/2007	04:30:00	308	0.1875	4.5	C	MPC
11/4/2007	04:35:00	308	0.190972	4.58333	C	MPC
11/4/2007	04:40:00	308	0.194444	4.66667	C	MPC
11/4/2007	21:25:00	308	0.892361	21.4167	A	MPC
11/4/2007	21:30:00	308	0.895833	21.5	A	MPC
11/4/2007	21:34:59	308	0.899294	21.5831	A	MPC
11/4/2007	21:40:00	308	0.902778	21.6667	A	MPC
11/4/2007	21:45:00	308	0.90625	21.75	A	MPC
11/4/2007	22:10:00	308	0.923611	22.1667	A	MPC
11/4/2007	22:15:00	308	0.927083	22.25	A	MPC
11/4/2007	22:19:59	308	0.930544	22.3331	A	MPC
11/4/2007	22:25:00	308	0.934028	22.4167	A	MPC
11/4/2007	22:30:00	308	0.9375	22.5	A	MPC
11/4/2007	22:35:00	308	0.940972	22.5833	A	MPC
11/4/2007	22:40:00	308	0.944444	22.6667	A	MPC
11/4/2007	22:45:00	308	0.947917	22.75	A	MPC
11/4/2007	22:50:00	308	0.951389	22.8333	A	MPC
11/4/2007	22:55:00	308	0.954861	22.9167	A	MPC
11/4/2007	23:00:00	308	0.958333	23	A	MPC
11/4/2007	23:04:59	308	0.961794	23.0831	A	MPC
11/4/2007	23:10:00	308	0.965278	23.1667	A	MPC
11/4/2007	23:15:00	308	0.96875	23.25	A	MPC
11/4/2007	23:20:00	308	0.972222	23.3333	A	MPC
11/4/2007	23:25:00	308	0.975694	23.4167	A	MPC
11/4/2007	23:30:00	308	0.979167	23.5	A	MPC
11/4/2007	23:35:00	308	0.982639	23.5833	A	MPC
11/4/2007	23:40:00	308	0.986111	23.6667	A	MPC
11/4/2007	23:45:00	308	0.989583	23.75	A	MPC
11/4/2007	23:49:59	308	0.993044	23.8331	A	MPC
11/4/2007	23:55:00	308	0.996528	23.9167	A	MPC
11/5/2007	00:00:00	309	0	0	A,C	KH
11/5/2007	00:05:00	309	0.00347222	0.0833333	A,C	KH
11/5/2007	00:10:00	309	0.00694444	0.166667	A,C	KH
11/5/2007	00:15:00	309	0.0104167	0.25	A,C	KH
11/5/2007	00:20:00	309	0.0138889	0.333333	A,C	KH
11/5/2007	00:25:00	309	0.0173611	0.416667	A	MPC
11/5/2007	00:30:00	309	0.0208333	0.5	A	MPC
11/5/2007	00:34:59	309	0.024294	0.583056	A	KH
11/5/2007	00:40:00	309	0.0277778	0.666667	A	KH
11/5/2007	00:45:00	309	0.03125	0.75	A	KH
11/5/2007	00:50:00	309	0.0347222	0.833333	A	KH
11/5/2007	00:55:00	309	0.0381944	0.916667	A	KH
11/5/2007	01:00:00	309	0.0416667	1	A	KH
11/5/2007	01:25:00	309	0.0590278	1.41667	A,C	MPC
11/5/2007	01:30:00	309	0.0625	1.5	A,C	MPC
11/5/2007	01:35:00	309	0.0659722	1.58333	A,C	MPC
11/5/2007	01:40:00	309	0.0694444	1.66667	A,C	MPC
11/5/2007	01:45:00	309	0.0729167	1.75	A,C	MPC
11/5/2007	05:49:59	309	0.243044	5.83306	A	MPC
11/5/2007	05:55:00	309	0.246528	5.91667	A	MPC
11/5/2007	06:20:00	309	0.263889	6.33333	A	MPC
11/5/2007	06:25:00	309	0.267361	6.41667	A	MPC
11/5/2007	06:30:00	309	0.270833	6.5	A	MPC
11/5/2007	06:34:59	309	0.274294	6.58306	A	MPC
11/5/2007	06:40:00	309	0.277778	6.66667	A	MPC
11/5/2007	06:45:00	309	0.28125	6.75	A	MPC
11/5/2007	06:50:00	309	0.284722	6.83333	A	MPC
11/5/2007	06:55:00	309	0.288194	6.91667	A	MPC
11/5/2007	07:00:00	309	0.291667	7	A	MPC
11/5/2007	08:45:00	309	0.364583	8.75	A	MPC
11/5/2007	08:49:59	309	0.368044	8.83306	A	MPC
11/5/2007	08:55:00	309	0.371528	8.91667	A	MPC
11/5/2007	09:00:00	309	0.375	9	A	MPC
11/5/2007	09:05:00	309	0.378472	9.08333	A	MPC
11/5/2007	09:10:00	309	0.381944	9.16667	A	MPC
11/5/2007	09:15:00	309	0.385417	9.25	A	MPC
11/6/2007	02:40:00	310	0.111111	2.66667	C	MPC
11/6/2007	02:45:00	310	0.114583	2.75	C	MPC
11/6/2007	02:49:59	310	0.118044	2.83306	C	MPC
11/6/2007	02:55:00	310	0.121528	2.91667	C	MPC
11/6/2007	03:00:00	310	0.125	3	C	MPC
11/6/2007	03:05:00	310	0.128472	3.08333	C	MPC
11/6/2007	03:10:00	310	0.131944	3.16667	C	MPC
11/6/2007	03:15:00	310	0.135417	3.25	C	MPC
11/6/2007	03:20:00	310	0.138889	3.33333	C	MPC
11/6/2007	03:25:00	310	0.142361	3.41667	C	MPC
11/6/2007	03:30:00	310	0.145833	3.5	C	MPC
11/6/2007	08:35:00	310	0.357639	8.58333	A	MPC
11/6/2007	08:40:00	310	0.361111	8.66667	A	MPC
11/6/2007	08:45:00	310	0.364583	8.75	A	MPC
11/6/2007	08:49:59	310	0.368044	8.83306	A	MPC
11/6/2007	08:55:00	310	0.371528	8.91667	A	MPC
11/6/2007	09:00:00	310	0.375	9	A	MPC
11/6/2007	09:05:00	310	0.378472	9.08333	A	MPC
11/6/2007	09:10:00	310	0.381944	9.16667	A	MPC
11/6/2007	09:15:00	310	0.385417	9.25	A	MPC
11/6/2007	09:20:00	310	0.388889	9.33333	A	MPC
11/6/2007	09:30:00	310	0.395833	9.5	A	MPC
11/6/2007	09:34:59	310	0.399294	9.58306	A	MPC
11/6/2007	09:40:00	310	0.402778	9.66667	A	MPC
11/6/2007	10:00:00	310	0.416667	10	A	MPC
11/6/2007	10:05:00	310	0.420139	10.0833	A	MPC
11/6/2007	10:10:00	310	0.423611	10.1667	A	MPC
11/6/2007	10:15:00	310	0.427083	10.25	A	MPC
11/6/2007	10:19:59	310	0.430544	10.3331	A	MPC
11/6/2007	10:25:00	310	0.434028	10.4167	A	MPC
11/6/2007	10:30:00	310	0.4375	10.5	A	MPC
11/6/2007	10:35:00	310	0.440972	10.5833	A	MPC
11/6/2007	10:40:00	310	0.444444	10.6667	A	MPC
11/6/2007	10:45:00	310	0.447917	10.75	A	MPC
11/6/2007	10:50:00	310	0.451389	10.8333	A	MPC
11/6/2007	10:55:00	310	0.454861	10.9167	A	MPC
11/6/2007	11:00:00	310	0.458333	11	A	MPC
11/6/2007	11:04:59	310	0.461794	11.0831	A	MPC
11/6/2007	11:10:00	310	0.465278	11.1667	A	MPC
11/6/2007	11:15:00	310	0.46875	11.25	A	MPC
11/6/2007	11:20:00	310	0.472222	11.3333	A	MPC
11/6/2007	11:25:00	310	0.475694	11.4167	A	MPC
11/6/2007	11:30:00	310	0.479167	11.5	A	MPC
11/6/2007	11:40:00	310	0.486111	11.6667	A	MPC
11/6/2007	11:45:00	310	0.489583	11.75	A	MPC
11/6/2007	11:49:59	310	0.493044	11.8331	A	MPC
11/6/2007	11:55:00	310	0.496528	11.9167	A	MPC
11/6/2007	12:00:00	310	0.5	12	A	MPC
11/6/2007	12:05:00	310	0.503472	12.0833	A	MPC
11/6/2007	12:10:00	310	0.506944	12.1667	A	MPC
11/6/2007	12:15:00	310	0.510417	12.25	A	MPC
11/6/2007	12:20:00	310	0.513889	12.3333	A	MPC
11/6/2007	12:40:00	310	0.527778	12.6667	A	MPC
11/6/2007	12:45:00	310	0.53125	12.75	A	MPC
11/6/2007	12:50:00	310	0.534722	12.8333	A	MPC
11/6/2007	12:55:00	310	0.538194	12.9167	A	MPC
11/6/2007	13:00:00	310	0.541667	13	A	MPC
11/6/2007	13:05:00	310	0.545139	13.0833	A	MPC
11/6/2007	13:10:00	310	0.548611	13.1667	A	MPC
11/6/2007	13:15:00	310	0.552083	13.25	A	MPC
11/6/2007	13:19:59	310	0.555544	13.3331	A	MPC
11/6/2007	13:25:00	310	0.559028	13.4167	A	MPC
11/6/2007	13:30:00	310	0.5625	13.5	A	MPC
11/6/2007	13:35:00	310	0.565972	13.5833	A	MPC
11/6/2007	13:40:00	310	0.569444	13.6667	A	MPC
11/6/2007	13:45:00	310	0.572917	13.75	A	MPC
11/6/2007	13:50:00	310	0.576389	13.8333	A	MPC
11/6/2007	13:55:00	310	0.579861	13.9167	A	MPC
11/6/2007	14:00:00	310	0.583333	14	A	MPC
11/6/2007	16:00:00	310	0.666667	16	B	MPC
11/6/2007	16:05:00	310	0.670139	16.0833	B	MPC
11/6/2007	16:10:00	310	0.673611	16.1667	B	MPC
11/7/2007	21:00:00	311	0.875	21	A	MPC
11/7/2007	21:05:00	311	0.878472	21.0833	A	MPC
11/7/2007	21:10:00	311	0.881944	21.1667	A	MPC
11/7/2007	21:15:00	311	0.885417	21.25	A	MPC
11/7/2007	21:20:00	311	0.888889	21.3333	A	MPC
11/7/2007	21:25:00	311	0.892361	21.4167	A	MPC
11/7/2007	21:30:00	311	0.895833	21.5	A	MPC
11/7/2007	21:34:59	311	0.899294	21.5831	A	MPC
11/7/2007	21:40:00	311	0.902778	21.6667	A	MPC
11/7/2007	21:45:00	311	0.90625	21.75	A	MPC
11/7/2007	21:50:00	311	0.909722	21.8333	A	MPC
11/7/2007	21:55:00	311	0.913194	21.9167	A	MPC
11/7/2007	22:00:00	311	0.916667	22	A	MPC
11/7/2007	22:05:00	311	0.920139	22.0833	A	MPC
11/7/2007	22:10:00	311	0.923611	22.1667	A	MPC
11/7/2007	22:15:00	311	0.927083	22.25	A	MPC
11/7/2007	22:19:59	311	0.930544	22.3331	A	MPC
11/7/2007	22:25:00	311	0.934028	22.4167	A	MPC
11/7/2007	22:30:00	311	0.9375	22.5	A	MPC
11/7/2007	22:40:00	311	0.944444	22.6667	A	MPC
11/7/2007	22:45:00	311	0.947917	22.75	A	MPC
11/7/2007	22:50:00	311	0.951389	22.8333	A	MPC
11/7/2007	22:55:00	311	0.954861	22.9167	A	MPC
11/7/2007	23:00:00	311	0.958333	23	A	MPC
11/7/2007	23:04:59	311	0.961794	23.0831	A	MPC
11/7/2007	23:10:00	311	0.965278	23.1667	A	MPC
11/7/2007	23:15:00	311	0.96875	23.25	A	MPC
11/7/2007	23:20:00	311	0.972222	23.3333	A	MPC
11/7/2007	23:25:00	311	0.975694	23.4167	A	MPC
11/7/2007	23:30:00	311	0.979167	23.5	A	MPC
11/7/2007	23:35:00	311	0.982639	23.5833	A	MPC
11/7/2007	23:40:00	311	0.986111	23.6667	A	MPC
11/7/2007	23:45:00	311	0.989583	23.75	A	MPC
11/7/2007	23:49:59	311	0.993044	23.8331	A	MPC
11/7/2007	23:55:00	311	0.996528	23.9167	A	MPC
11/8/2007	00:00:00	312	0	0	A	MPC
11/8/2007	00:05:00	312	0.00347222	0.0833333	A	MPC
11/8/2007	00:10:00	312	0.00694444	0.166667	A	MPC
11/8/2007	00:15:00	312	0.0104167	0.25	A	MPC
11/8/2007	00:20:00	312	0.0138889	0.333333	A	MPC
11/8/2007	00:25:00	312	0.0173611	0.416667	A	MPC
11/8/2007	00:30:00	312	0.0208333	0.5	A	MPC
11/8/2007	00:34:59	312	0.024294	0.583056	A	MPC
11/8/2007	00:40:00	312	0.0277778	0.666667	A	MPC
11/8/2007	01:35:00	312	0.0659722	1.58333	A	MPC
11/8/2007	01:40:00	312	0.0694444	1.66667	A	MPC
11/8/2007	02:40:00	312	0.111111	2.66667	A	MPC
11/8/2007	02:45:00	312	0.114583	2.75	A	MPC
11/8/2007	02:49:59	312	0.118044	2.83306	A	MPC
11/8/2007	03:50:00	312	0.159722	3.83333	C	MPC
11/8/2007	03:55:00	312	0.163194	3.91667	C	MPC
11/8/2007	23:00:00	312	0.958333	23	C,A	MPC
11/8/2007	23:04:59	312	0.961794	23.0831	C,A	MPC
11/8/2007	23:10:00	312	0.965278	23.1667	C,A	MPC
11/8/2007	23:15:00	312	0.96875	23.25	C,A	MPC
11/8/2007	23:20:00	312	0.972222	23.3333	C,A	MPC
11/8/2007	23:25:00	312	0.975694	23.4167	C,A	MPC
11/8/2007	23:30:00	312	0.979167	23.5	C,A	MPC
11/8/2007	23:35:00	312	0.982639	23.5833	C,A	MPC
11/8/2007	23:40:00	312	0.986111	23.6667	C,A	MPC
11/8/2007	23:45:00	312	0.989583	23.75	C,A	MPC
11/8/2007	23:49:59	312	0.993044	23.8331	C,A	MPC
11/8/2007	23:55:00	312	0.996528	23.9167	C,A	MPC
11/9/2007	00:00:00	313	0	0	A	MPC
11/9/2007	00:05:00	313	0.00347222	0.0833333	A	MPC
11/9/2007	00:10:00	313	0.00694444	0.166667	A	MPC
11/9/2007	00:15:00	313	0.0104167	0.25	A	MPC
11/9/2007	00:20:00	313	0.0138889	0.333333	A	MPC
11/9/2007	00:25:00	313	0.0173611	0.416667	A	MPC
11/9/2007	00:30:00	313	0.0208333	0.5	A	MPC
11/9/2007	00:34:59	313	0.024294	0.583056	A	MPC
11/9/2007	00:40:00	313	0.0277778	0.666667	A	MPC
11/9/2007	00:45:00	313	0.03125	0.75	A	MPC
11/9/2007	00:50:00	313	0.0347222	0.833333	A	MPC
11/9/2007	01:15:00	313	0.0520833	1.25	A	MPC
11/9/2007	01:19:59	313	0.055544	1.33306	A	MPC
11/9/2007	01:25:00	313	0.0590278	1.41667	A	MPC
11/9/2007	01:30:00	313	0.0625	1.5	A	MPC
11/9/2007	01:35:00	313	0.0659722	1.58333	A	MPC
11/9/2007	02:04:59	313	0.086794	2.08306	A	MPC
11/9/2007	02:10:00	313	0.0902778	2.16667	A	MPC
11/9/2007	02:15:00	313	0.09375	2.25	A	MPC
11/9/2007	02:20:00	313	0.0972222	2.33333	A	MPC
11/9/2007	02:25:00	313	0.100694	2.41667	A	MPC
11/9/2007	02:30:00	313	0.104167	2.5	A	MPC
11/9/2007	02:35:00	313	0.107639	2.58333	A	MPC
11/9/2007	02:40:00	313	0.111111	2.66667	A	MPC
11/9/2007	02:45:00	313	0.114583	2.75	A	MPC
11/9/2007	02:49:59	313	0.118044	2.83306	A	MPC
11/9/2007	02:55:00	313	0.121528	2.91667	A	MPC
11/9/2007	03:00:00	313	0.125	3	A	MPC
11/9/2007	09:30:00	313	0.395833	9.5	A	MPC
11/9/2007	09:34:59	313	0.399294	9.58306	A	MPC
11/9/2007	09:40:00	313	0.402778	9.66667	A	MPC
11/9/2007	10:19:59	313	0.430544	10.3331	A	MPC
11/9/2007	10:25:00	313	0.434028	10.4167	A	MPC
11/9/2007	10:30:00	313	0.4375	10.5	A	MPC
11/9/2007	11:00:00	313	0.458333	11	A	MPC
11/9/2007	11:04:59	313	0.461794	11.0831	A	MPC
11/9/2007	11:10:00	313	0.465278	11.1667	A	MPC
11/9/2007	11:15:00	313	0.46875	11.25	A	MPC
11/9/2007	11:20:00	313	0.472222	11.3333	A	MPC
11/9/2007	11:25:00	313	0.475694	11.4167	A	MPC
11/9/2007	11:30:00	313	0.479167	11.5	A	MPC
11/9/2007	11:35:00	313	0.482639	11.5833	A	MPC
11/9/2007	11:40:00	313	0.486111	11.6667	A	MPC
11/9/2007	11:45:00	313	0.489583	11.75	A	MPC
11/9/2007	11:49:59	313	0.493044	11.8331	A	MPC
11/9/2007	11:55:00	313	0.496528	11.9167	A	MPC
11/9/2007	12:00:00	313	0.5	12	A	MPC
11/9/2007	13:35:00	313	0.565972	13.5833	D	MPC
11/9/2007	13:40:00	313	0.569444	13.6667	D	MPC
11/9/2007	14:00:00	313	0.583333	14	D,E	MPC
11/9/2007	14:04:59	313	0.586794	14.0831	D,E	MPC
11/9/2007	14:10:00	313	0.590278	14.1667	D,E	MPC
11/9/2007	14:15:00	313	0.59375	14.25	D,E	MPC
11/9/2007	14:20:00	313	0.597222	14.3333	D,E	MPC
11/9/2007	14:40:00	313	0.611111	14.6667	D,E	MPC
11/9/2007	14:45:00	313	0.614583	14.75	D,E	MPC
11/9/2007	14:49:59	313	0.618044	14.8331	D,E	MPC
11/9/2007	14:55:00	313	0.621528	14.9167	D,E	MPC
11/9/2007	15:00:00	313	0.625	15	D,E	MPC
11/9/2007	15:05:00	313	0.628472	15.0833	D,E	MPC
11/9/2007	15:10:00	313	0.631944	15.1667	D,E	MPC
11/9/2007	15:15:00	313	0.635417	15.25	D,E	MPC
11/9/2007	15:20:00	313	0.638889	15.3333	D,E	MPC
11/9/2007	15:25:00	313	0.642361	15.4167	D,E	MPC
11/9/2007	15:30:00	313	0.645833	15.5	D,E	MPC
11/9/2007	15:34:59	313	0.649294	15.5831	D,E	MPC
11/9/2007	15:40:00	313	0.652778	15.6667	D,E	MPC
11/9/2007	15:45:00	313	0.65625	15.75	D,E	MPC
11/9/2007	15:50:00	313	0.659722	15.8333	D,E	MPC
11/9/2007	15:55:00	313	0.663194	15.9167	D,E	MPC
11/9/2007	16:00:00	313	0.666667	16	D,E	MPC
11/9/2007	16:05:00	313	0.670139	16.0833	D,E	MPC
11/9/2007	16:10:00	313	0.673611	16.1667	D,E	MPC
11/9/2007	16:15:00	313	0.677083	16.25	D,E	MPC
11/9/2007	16:19:59	313	0.680544	16.3331	D,E	MPC
11/9/2007	16:25:00	313	0.684028	16.4167	D,E	MPC
11/9/2007	16:30:00	313	0.6875	16.5	D,E	MPC
11/9/2007	16:35:00	313	0.690972	16.5833	D,E	MPC
11/9/2007	16:40:00	313	0.694444	16.6667	D,E	MPC
11/9/2007	16:45:00	313	0.697917	16.75	D,E	MPC
11/9/2007	16:50:00	313	0.701389	16.8333	D,E	MPC
11/9/2007	16:55:00	313	0.704861	16.9167	D,E	MPC
11/9/2007	17:00:00	313	0.708333	17	D,E	MPC
11/10/2007	02:40:00	314	0.111111	2.66667	C	MPC
11/10/2007	02:45:00	314	0.114583	2.75	C	MPC
11/10/2007	02:49:59	314	0.118044	2.83306	C	MPC
11/10/2007	02:55:00	314	0.121528	2.91667	C	MPC
11/10/2007	03:00:00	314	0.125	3	C	MPC
11/10/2007	03:05:00	314	0.128472	3.08333	C	MPC
11/10/2007	03:10:00	314	0.131944	3.16667	C	MPC
11/10/2007	03:15:00	314	0.135417	3.25	C	MPC
11/10/2007	03:20:00	314	0.138889	3.33333	C	MPC
11/10/2007	07:30:00	314	0.3125	7.5	A	MPC
11/10/2007	07:35:00	314	0.315972	7.58333	A	MPC
11/10/2007	07:40:00	314	0.319444	7.66667	A	MPC
11/10/2007	07:45:00	314	0.322917	7.75	A	MPC
11/10/2007	07:50:00	314	0.326389	7.83333	A	MPC
11/10/2007	07:55:00	314	0.329861	7.91667	A	MPC
11/10/2007	08:00:00	314	0.333333	8	A	MPC
11/10/2007	08:10:00	314	0.340278	8.16667	A	MPC
11/10/2007	08:15:00	314	0.34375	8.25	A	MPC
11/10/2007	08:20:00	314	0.347222	8.33333	A	MPC
11/10/2007	08:25:00	314	0.350694	8.41667	A	MPC
11/10/2007	08:30:00	314	0.354167	8.5	A	MPC
11/10/2007	08:35:00	314	0.357639	8.58333	A	MPC
11/10/2007	08:40:00	314	0.361111	8.66667	A	MPC
11/10/2007	09:00:00	314	0.375	9	A	MPC
11/10/2007	09:05:00	314	0.378472	9.08333	A	MPC
11/10/2007	09:10:00	314	0.381944	9.16667	A	MPC
11/10/2007	09:15:00	314	0.385417	9.25	A	MPC
11/10/2007	09:20:00	314	0.388889	9.33333	A	MPC
11/10/2007	09:25:00	314	0.392361	9.41667	A	MPC
11/10/2007	09:30:00	314	0.395833	9.5	A	MPC
11/10/2007	09:34:59	314	0.399294	9.58306	A	MPC
11/10/2007	09:40:00	314	0.402778	9.66667	A	MPC
11/10/2007	09:45:00	314	0.40625	9.75	A	MPC
11/10/2007	09:50:00	314	0.409722	9.83333	A	MPC
11/10/2007	09:55:00	314	0.413194	9.91667	A	MPC
11/10/2007	10:00:00	314	0.416667	10	A	MPC
11/10/2007	10:05:00	314	0.420139	10.0833	A	MPC
11/10/2007	10:10:00	314	0.423611	10.1667	A	MPC
11/10/2007	10:15:00	314	0.427083	10.25	A	MPC
11/10/2007	10:19:59	314	0.430544	10.3331	A	MPC
11/10/2007	10:25:00	314	0.434028	10.4167	A	MPC
11/10/2007	10:30:00	314	0.4375	10.5	A	MPC
11/10/2007	10:35:00	314	0.440972	10.5833	A	MPC
11/10/2007	10:40:00	314	0.444444	10.6667	A	MPC
11/10/2007	10:45:00	314	0.447917	10.75	A	MPC
11/10/2007	10:50:00	314	0.451389	10.8333	A	MPC
11/10/2007	10:55:00	314	0.454861	10.9167	A	MPC
11/10/2007	11:00:00	314	0.458333	11	A	MPC
11/10/2007	11:04:59	314	0.461794	11.0831	A	MPC
11/10/2007	11:10:00	314	0.465278	11.1667	A	MPC
11/10/2007	11:15:00	314	0.46875	11.25	A	MPC
11/10/2007	11:20:00	314	0.472222	11.3333	A	MPC
11/10/2007	11:25:00	314	0.475694	11.4167	A	MPC
11/10/2007	11:30:00	314	0.479167	11.5	A	MPC
11/10/2007	11:35:00	314	0.482639	11.5833	A	MPC
11/10/2007	11:40:00	314	0.486111	11.6667	A	MPC
11/10/2007	11:45:00	314	0.489583	11.75	A	MPC
11/10/2007	11:49:59	314	0.493044	11.8331	A	MPC
11/10/2007	11:55:00	314	0.496528	11.9167	A	MPC
11/10/2007	12:00:00	314	0.5	12	A	MPC
11/10/2007	12:05:00	314	0.503472	12.0833	A	MPC
11/10/2007	12:10:00	314	0.506944	12.1667	A	MPC
11/10/2007	12:15:00	314	0.510417	12.25	A	MPC
11/10/2007	12:20:00	314	0.513889	12.3333	A	MPC
11/10/2007	12:25:00	314	0.517361	12.4167	A	MPC
11/10/2007	12:30:00	314	0.520833	12.5	A	MPC
11/10/2007	12:34:59	314	0.524294	12.5831	A	MPC
11/10/2007	12:40:00	314	0.527778	12.6667	A	MPC
11/10/2007	12:45:00	314	0.53125	12.75	A	MPC
11/10/2007	12:50:00	314	0.534722	12.8333	A	MPC
11/10/2007	12:55:00	314	0.538194	12.9167	A	MPC
11/10/2007	13:00:00	314	0.541667	13	A	MPC
11/10/2007	13:05:00	314	0.545139	13.0833	A	MPC
11/10/2007	13:10:00	314	0.548611	13.1667	A	MPC
11/10/2007	13:15:00	314	0.552083	13.25	A	MPC
11/10/2007	13:19:59	314	0.555544	13.3331	A	MPC
11/10/2007	13:25:00	314	0.559028	13.4167	A	MPC
11/10/2007	13:30:00	314	0.5625	13.5	A	MPC
11/10/2007	15:00:00	314	0.625	15	A	MPC
11/10/2007	15:05:00	314	0.628472	15.0833	A	MPC
11/10/2007	15:10:00	314	0.631944	15.1667	A	MPC
11/10/2007	15:15:00	314	0.635417	15.25	A	MPC
11/10/2007	15:20:00	314	0.638889	15.3333	A	MPC
11/10/2007	15:25:00	314	0.642361	15.4167	A	MPC
11/10/2007	15:30:00	314	0.645833	15.5	A	MPC
11/10/2007	15:34:59	314	0.649294	15.5831	A	MPC
11/10/2007	15:40:00	314	0.652778	15.6667	A	MPC
11/10/2007	15:45:00	314	0.65625	15.75	A	MPC
11/10/2007	15:50:00	314	0.659722	15.8333	A	MPC
11/10/2007	16:00:00	314	0.666667	16	A	MPC
11/10/2007	16:05:00	314	0.670139	16.0833	A	MPC
11/10/2007	16:10:00	314	0.673611	16.1667	A	MPC
11/10/2007	16:15:00	314	0.677083	16.25	A	MPC
11/10/2007	16:19:59	314	0.680544	16.3331	A	MPC
11/10/2007	16:25:00	314	0.684028	16.4167	A	MPC
11/10/2007	16:30:00	314	0.6875	16.5	A	MPC
11/11/2007	00:25:00	315	0.0173611	0.416667	C	MPC
11/11/2007	00:30:00	315	0.0208333	0.5	C	MPC
11/11/2007	01:00:00	315	0.0416667	1	C	MPC
11/11/2007	01:05:00	315	0.0451389	1.08333	C	MPC
11/11/2007	01:10:00	315	0.0486111	1.16667	C	MPC
11/11/2007	02:20:00	315	0.0972222	2.33333	C	MPC
11/11/2007	02:25:00	315	0.100694	2.41667	C	MPC
11/11/2007	02:30:00	315	0.104167	2.5	C	MPC
11/11/2007	02:35:00	315	0.107639	2.58333	C	MPC
11/11/2007	02:40:00	315	0.111111	2.66667	C	MPC
11/11/2007	02:45:00	315	0.114583	2.75	C	MPC
11/11/2007	02:49:59	315	0.118044	2.83306	C	MPC
11/11/2007	02:55:00	315	0.121528	2.91667	C	MPC
11/11/2007	03:00:00	315	0.125	3	C	MPC
11/11/2007	03:30:00	315	0.145833	3.5	C	MPC
11/11/2007	03:34:59	315	0.149294	3.58306	C	MPC
11/11/2007	05:15:00	315	0.21875	5.25	C	MPC
11/11/2007	05:20:00	315	0.222222	5.33333	C	MPC
11/11/2007	20:00:00	315	0.833333	20	C	MPC
11/11/2007	20:04:59	315	0.836794	20.0831	C	MPC
11/11/2007	20:10:00	315	0.840278	20.1667	C	MPC
11/11/2007	20:15:00	315	0.84375	20.25	C	MPC
11/11/2007	20:20:00	315	0.847222	20.3333	C	MPC
11/11/2007	20:25:00	315	0.850694	20.4167	C	MPC
11/11/2007	20:30:00	315	0.854167	20.5	C	MPC
11/11/2007	20:35:00	315	0.857639	20.5833	C	MPC
11/11/2007	20:40:00	315	0.861111	20.6667	C	MPC
11/11/2007	21:00:00	315	0.875	21	C	MPC
11/11/2007	21:05:00	315	0.878472	21.0833	C	MPC
11/11/2007	21:10:00	315	0.881944	21.1667	C	MPC
11/11/2007	21:15:00	315	0.885417	21.25	C	MPC
11/11/2007	21:40:00	315	0.902778	21.6667	C	MPC
11/11/2007	21:45:00	315	0.90625	21.75	C	MPC
11/11/2007	22:19:59	315	0.930544	22.3331	C	MPC
11/11/2007	22:25:00	315	0.934028	22.4167	C	MPC
11/11/2007	22:30:00	315	0.9375	22.5	C	MPC
11/11/2007	22:35:00	315	0.940972	22.5833	C	MPC
11/11/2007	22:40:00	315	0.944444	22.6667	C	MPC
11/11/2007	22:45:00	315	0.947917	22.75	C	MPC
11/11/2007	22:50:00	315	0.951389	22.8333	C	MPC
11/11/2007	22:55:00	315	0.954861	22.9167	C	MPC
11/11/2007	23:00:00	315	0.958333	23	C	MPC
11/11/2007	23:04:59	315	0.961794	23.0831	C	MPC
11/11/2007	23:10:00	315	0.965278	23.1667	C	MPC
11/11/2007	23:15:00	315	0.96875	23.25	C	MPC
11/11/2007	23:20:00	315	0.972222	23.3333	C	MPC
11/11/2007	23:25:00	315	0.975694	23.4167	C	MPC
11/11/2007	23:30:00	315	0.979167	23.5	C	MPC
11/12/2007	00:20:00	316	0.0138889	0.333333	A,C	MPC
11/12/2007	00:25:00	316	0.0173611	0.416667	A,C	MPC
11/12/2007	00:30:00	316	0.0208333	0.5	A,C	MPC
11/12/2007	20:00:00	316	0.833333	20	C,A	MPC
11/12/2007	20:04:59	316	0.836794	20.0831	C,A	MPC
11/12/2007	20:10:00	316	0.840278	20.1667	C,A	MPC
11/12/2007	20:15:00	316	0.84375	20.25	C,A	MPC
11/12/2007	20:20:00	316	0.847222	20.3333	C,A	MPC
11/12/2007	20:25:00	316	0.850694	20.4167	C,A	MPC
11/12/2007	20:30:00	316	0.854167	20.5	C,A	MPC
11/12/2007	20:35:00	316	0.857639	20.5833	C,A	MPC
11/12/2007	20:40:00	316	0.861111	20.6667	C,A	MPC
11/12/2007	20:45:00	316	0.864583	20.75	C,A	MPC
11/12/2007	20:49:59	316	0.868044	20.8331	C,A	MPC
11/12/2007	20:55:00	316	0.871528	20.9167	C,A	MPC
11/12/2007	21:00:00	316	0.875	21	C,A	MPC
11/12/2007	21:05:00	316	0.878472	21.0833	C,A	MPC
11/12/2007	21:10:00	316	0.881944	21.1667	C,A	MPC
11/12/2007	21:15:00	316	0.885417	21.25	C,A	MPC
11/12/2007	21:20:00	316	0.888889	21.3333	C,A	MPC
11/12/2007	21:25:00	316	0.892361	21.4167	C,A	MPC
11/12/2007	21:30:00	316	0.895833	21.5	C,A	MPC
11/12/2007	21:34:59	316	0.899294	21.5831	C,A	MPC
11/12/2007	21:40:00	316	0.902778	21.6667	C,A	MPC
11/12/2007	21:45:00	316	0.90625	21.75	C,A	MPC
11/12/2007	21:50:00	316	0.909722	21.8333	C,A	MPC
11/12/2007	21:55:00	316	0.913194	21.9167	C,A	MPC
11/12/2007	22:00:00	316	0.916667	22	C,A	MPC
11/12/2007	22:25:00	316	0.934028	22.4167	A	MPC
11/12/2007	22:30:00	316	0.9375	22.5	A	MPC
11/12/2007	22:35:00	316	0.940972	22.5833	A	MPC
11/12/2007	22:40:00	316	0.944444	22.6667	A	MPC
11/12/2007	22:45:00	316	0.947917	22.75	A	MPC
11/12/2007	22:50:00	316	0.951389	22.8333	A	MPC
11/12/2007	22:55:00	316	0.954861	22.9167	A	MPC
11/12/2007	23:00:00	316	0.958333	23	A	MPC
11/12/2007	23:04:59	316	0.961794	23.0831	A	MPC
11/12/2007	23:10:00	316	0.965278	23.1667	A	MPC
11/12/2007	23:15:00	316	0.96875	23.25	A	MPC
11/12/2007	23:20:00	316	0.972222	23.3333	A	MPC
11/12/2007	23:25:00	316	0.975694	23.4167	A	MPC
11/12/2007	23:30:00	316	0.979167	23.5	A	MPC
11/13/2007	00:00:00	317	0	0	A	MPC
11/13/2007	00:05:00	317	0.00347222	0.0833333	A	MPC
11/13/2007	00:10:00	317	0.00694444	0.166667	A	MPC
11/13/2007	00:15:00	317	0.0104167	0.25	A	MPC
11/13/2007	00:20:00	317	0.0138889	0.333333	A	MPC
11/13/2007	00:25:00	317	0.0173611	0.416667	A	MPC
11/13/2007	00:30:00	317	0.0208333	0.5	A	MPC
11/13/2007	11:20:00	317	0.472222	11.3333	A	MPC
11/13/2007	11:25:00	317	0.475694	11.4167	A	MPC
11/13/2007	11:30:00	317	0.479167	11.5	A	MPC
11/13/2007	11:35:00	317	0.482639	11.5833	A	MPC
11/13/2007	11:40:00	317	0.486111	11.6667	A	MPC
11/13/2007	11:45:00	317	0.489583	11.75	A	MPC
11/13/2007	11:49:59	317	0.493044	11.8331	A	MPC
11/13/2007	11:55:00	317	0.496528	11.9167	A	MPC
11/13/2007	12:00:00	317	0.5	12	A	MPC
11/13/2007	12:05:00	317	0.503472	12.0833	A	MPC
11/13/2007	12:10:00	317	0.506944	12.1667	A	MPC
11/13/2007	12:30:00	317	0.520833	12.5	A	MPC
11/13/2007	12:34:59	317	0.524294	12.5831	A	MPC
11/13/2007	12:40:00	317	0.527778	12.6667	A	MPC
11/13/2007	12:45:00	317	0.53125	12.75	A	MPC
11/13/2007	12:50:00	317	0.534722	12.8333	A	MPC
11/13/2007	12:55:00	317	0.538194	12.9167	A	MPC
11/13/2007	13:00:00	317	0.541667	13	D,E	MPC
11/13/2007	13:05:00	317	0.545139	13.0833	D,E	MPC
11/13/2007	13:10:00	317	0.548611	13.1667	D,E	MPC
11/13/2007	13:15:00	317	0.552083	13.25	D,E	MPC
11/13/2007	13:19:59	317	0.555544	13.3331	D,E	MPC
11/13/2007	15:15:00	317	0.635417	15.25	D,E	MPC
11/13/2007	15:20:00	317	0.638889	15.3333	D,E	MPC
11/13/2007	15:25:00	317	0.642361	15.4167	D,E	MPC
11/13/2007	18:15:00	317	0.760417	18.25	E	MPC
11/13/2007	18:20:00	317	0.763889	18.3333	E	MPC
11/13/2007	20:15:00	317	0.84375	20.25	E	MPC
11/13/2007	20:20:00	317	0.847222	20.3333	E	MPC
11/13/2007	20:25:00	317	0.850694	20.4167	E	MPC
11/13/2007	20:30:00	317	0.854167	20.5	E	MPC
11/13/2007	23:15:00	317	0.96875	23.25	C	MPC
11/13/2007	23:20:00	317	0.972222	23.3333	C	MPC
11/13/2007	23:25:00	317	0.975694	23.4167	C	MPC
11/14/2007	00:20:00	318	0.0138889	0.333333	C	MPC
11/14/2007	00:25:00	318	0.0173611	0.416667	C	MPC
11/14/2007	00:30:00	318	0.0208333	0.5	C	MPC
11/14/2007	00:34:59	318	0.024294	0.583056	C	MPC
11/14/2007	08:10:00	318	0.340278	8.16667	A	MPC
11/14/2007	08:15:00	318	0.34375	8.25	A	MPC
11/14/2007	08:20:00	318	0.347222	8.33333	A	MPC
11/14/2007	08:25:00	318	0.350694	8.41667	A	MPC
11/14/2007	08:30:00	318	0.354167	8.5	A	MPC
11/14/2007	08:35:00	318	0.357639	8.58333	A	MPC
11/14/2007	08:40:00	318	0.361111	8.66667	A	MPC
11/14/2007	10:00:00	318	0.416667	10	A	MPC
11/14/2007	10:05:00	318	0.420139	10.0833	A	MPC
11/14/2007	10:10:00	318	0.423611	10.1667	A	MPC
11/14/2007	10:15:00	318	0.427083	10.25	A	MPC
11/14/2007	10:19:59	318	0.430544	10.3331	A	MPC
11/14/2007	10:25:00	318	0.434028	10.4167	A	MPC
11/14/2007	10:30:00	318	0.4375	10.5	A	MPC
11/14/2007	10:35:00	318	0.440972	10.5833	A	MPC
11/14/2007	10:40:00	318	0.444444	10.6667	A	MPC
11/14/2007	11:40:00	318	0.486111	11.6667	A	MPC
11/14/2007	11:45:00	318	0.489583	11.75	A	MPC
11/14/2007	11:49:59	318	0.493044	11.8331	A	MPC
11/14/2007	11:55:00	318	0.496528	11.9167	A	MPC
11/14/2007	12:00:00	318	0.5	12	A	MPC
11/14/2007	12:05:00	318	0.503472	12.0833	A	MPC
11/14/2007	12:10:00	318	0.506944	12.1667	A	MPC
11/14/2007	12:15:00	318	0.510417	12.25	A	MPC
11/14/2007	12:20:00	318	0.513889	12.3333	A	MPC
11/14/2007	12:25:00	318	0.517361	12.4167	A	MPC
11/14/2007	12:30:00	318	0.520833	12.5	A	MPC
11/14/2007	12:34:59	318	0.524294	12.5831	A	MPC
11/14/2007	12:40:00	318	0.527778	12.6667	A	MPC
11/14/2007	12:45:00	318	0.53125	12.75	A	MPC
11/14/2007	12:50:00	318	0.534722	12.8333	A	MPC
11/14/2007	12:55:00	318	0.538194	12.9167	A	MPC
11/14/2007	13:00:00	318	0.541667	13	A	KH
11/14/2007	13:05:00	318	0.545139	13.0833	A	KH
11/14/2007	13:10:00	318	0.548611	13.1667	A	KH
11/14/2007	13:15:00	318	0.552083	13.25	A	KH
11/14/2007	13:19:59	318	0.555544	13.3331	A	KH
11/14/2007	13:25:00	318	0.559028	13.4167	A	KH
11/14/2007	13:30:00	318	0.5625	13.5	A	KH
11/14/2007	13:35:00	318	0.565972	13.5833	A	KH
11/14/2007	13:40:00	318	0.569444	13.6667	A	KH
11/14/2007	13:45:00	318	0.572917	13.75	A	KH
11/14/2007	13:50:00	318	0.576389	13.8333	A	KH
11/14/2007	13:55:00	318	0.579861	13.9167	A	KH
11/14/2007	14:00:00	318	0.583333	14	A	KH
11/14/2007	14:10:00	318	0.590278	14.1667	A	MPC
11/14/2007	14:15:00	318	0.59375	14.25	A	MPC
11/14/2007	14:20:00	318	0.597222	14.3333	A	MPC
11/14/2007	14:25:00	318	0.600694	14.4167	A	MPC
11/14/2007	14:30:00	318	0.604167	14.5	A	MPC
11/14/2007	14:35:00	318	0.607639	14.5833	A	MPC
11/14/2007	14:40:00	318	0.611111	14.6667	A	MPC
11/14/2007	14:45:00	318	0.614583	14.75	A	MPC
11/14/2007	14:49:59	318	0.618044	14.8331	A	MPC
11/14/2007	14:55:00	318	0.621528	14.9167	A	MPC
11/14/2007	15:00:00	318	0.625	15	A	MPC
11/14/2007	15:05:00	318	0.628472	15.0833	A	MPC
11/14/2007	15:10:00	318	0.631944	15.1667	A	MPC
11/14/2007	15:15:00	318	0.635417	15.25	A	MPC
11/14/2007	15:20:00	318	0.638889	15.3333	A	MPC
11/14/2007	15:25:00	318	0.642361	15.4167	A	MPC
11/14/2007	15:30:00	318	0.645833	15.5	A	MPC
11/14/2007	15:34:59	318	0.649294	15.5831	A	MPC
11/14/2007	15:40:00	318	0.652778	15.6667	A	MPC
11/14/2007	15:45:00	318	0.65625	15.75	A	MPC
11/14/2007	15:50:00	318	0.659722	15.8333	A	MPC
11/14/2007	15:55:00	318	0.663194	15.9167	A	MPC
11/14/2007	16:00:00	318	0.666667	16	A	MPC
11/14/2007	17:10:00	318	0.715278	17.1667	A	MPC
11/14/2007	17:15:00	318	0.71875	17.25	A	MPC
11/14/2007	18:55:00	318	0.788194	18.9167	A	MPC
11/14/2007	19:00:00	318	0.791667	19	A	MPC
11/14/2007	19:05:00	318	0.795139	19.0833	A	MPC
11/14/2007	21:00:00	318	0.875	21	C	MPC
11/14/2007	21:05:00	318	0.878472	21.0833	C	MPC
11/14/2007	21:10:00	318	0.881944	21.1667	C	MPC
11/14/2007	21:15:00	318	0.885417	21.25	C	MPC
11/14/2007	21:20:00	318	0.888889	21.3333	C	MPC
11/14/2007	21:25:00	318	0.892361	21.4167	C	MPC
11/14/2007	21:30:00	318	0.895833	21.5	C	MPC
11/14/2007	21:34:59	318	0.899294	21.5831	C	MPC
11/14/2007	21:40:00	318	0.902778	21.6667	C	MPC
11/14/2007	21:45:00	318	0.90625	21.75	C	MPC
11/14/2007	21:50:00	318	0.909722	21.8333	C	MPC
11/14/2007	21:55:00	318	0.913194	21.9167	C	MPC
11/14/2007	22:00:00	318	0.916667	22	C	MPC
11/14/2007	22:19:59	318	0.930544	22.3331	C	MPC
11/14/2007	22:25:00	318	0.934028	22.4167	C	MPC
11/14/2007	22:30:00	318	0.9375	22.5	C	MPC
11/14/2007	22:35:00	318	0.940972	22.5833	C	MPC
11/14/2007	22:40:00	318	0.944444	22.6667	C	MPC
11/14/2007	22:45:00	318	0.947917	22.75	C	MPC
11/14/2007	22:50:00	318	0.951389	22.8333	C	MPC
11/14/2007	22:55:00	318	0.954861	22.9167	C	MPC
11/14/2007	23:00:00	318	0.958333	23	C	MPC
11/14/2007	23:04:59	318	0.961794	23.0831	C	MPC
11/14/2007	23:10:00	318	0.965278	23.1667	C	MPC
11/15/2007	10:50:00	319	0.451389	10.8333	C	MPC
11/15/2007	10:55:00	319	0.454861	10.9167	C	MPC
11/15/2007	11:00:00	319	0.458333	11	C	MPC
11/15/2007	11:04:59	319	0.461794	11.0831	C	MPC
11/15/2007	11:10:00	319	0.465278	11.1667	C	MPC
11/15/2007	11:15:00	319	0.46875	11.25	C	MPC
11/15/2007	11:20:00	319	0.472222	11.3333	C	MPC
11/15/2007	11:49:59	319	0.493044	11.8331	C	MPC
11/15/2007	11:55:00	319	0.496528	11.9167	C	MPC
11/15/2007	12:00:00	319	0.5	12	C	MPC
11/15/2007	12:05:00	319	0.503472	12.0833	C	MPC
11/15/2007	12:10:00	319	0.506944	12.1667	C	MPC
11/15/2007	13:30:00	319	0.5625	13.5	C	MPC
11/15/2007	13:35:00	319	0.565972	13.5833	C	MPC
11/15/2007	18:20:00	319	0.763889	18.3333	C	MPC
11/15/2007	18:25:00	319	0.767361	18.4167	C	MPC
11/15/2007	18:50:00	319	0.784722	18.8333	A,C	MPC
11/15/2007	18:55:00	319	0.788194	18.9167	A,C	MPC
11/15/2007	19:19:59	319	0.805544	19.3331	A	MPC
11/15/2007	19:25:00	319	0.809028	19.4167	A	MPC
11/15/2007	19:30:00	319	0.8125	19.5	A	MPC
11/15/2007	19:35:00	319	0.815972	19.5833	A	MPC
11/15/2007	19:40:00	319	0.819444	19.6667	A	MPC
11/15/2007	19:45:00	319	0.822917	19.75	A	MPC
11/15/2007	19:50:00	319	0.826389	19.8333	A	MPC
11/15/2007	19:55:00	319	0.829861	19.9167	A	MPC
11/15/2007	20:00:00	319	0.833333	20	A	MPC
11/15/2007	20:04:59	319	0.836794	20.0831	A	MPC
11/15/2007	20:10:00	319	0.840278	20.1667	A	MPC
11/15/2007	20:15:00	319	0.84375	20.25	A	MPC
11/15/2007	20:20:00	319	0.847222	20.3333	A	MPC
11/15/2007	20:25:00	319	0.850694	20.4167	A	MPC
11/15/2007	20:30:00	319	0.854167	20.5	A	MPC
11/15/2007	20:35:00	319	0.857639	20.5833	A	MPC
11/15/2007	20:40:00	319	0.861111	20.6667	A	MPC
11/15/2007	20:45:00	319	0.864583	20.75	A	MPC
11/15/2007	20:49:59	319	0.868044	20.8331	A	MPC
11/15/2007	20:55:00	319	0.871528	20.9167	A	MPC
11/15/2007	21:00:00	319	0.875	21	A	MPC
11/15/2007	21:05:00	319	0.878472	21.0833	A	MPC
11/15/2007	21:10:00	319	0.881944	21.1667	A	MPC
11/15/2007	21:15:00	319	0.885417	21.25	A	MPC
11/15/2007	21:20:00	319	0.888889	21.3333	A	MPC
11/15/2007	21:25:00	319	0.892361	21.4167	A	MPC
11/15/2007	21:30:00	319	0.895833	21.5	A	MPC
11/15/2007	21:34:59	319	0.899294	21.5831	A	MPC
11/15/2007	21:40:00	319	0.902778	21.6667	A	MPC
11/15/2007	21:45:00	319	0.90625	21.75	A	MPC
11/15/2007	21:50:00	319	0.909722	21.8333	A	MPC
11/15/2007	21:55:00	319	0.913194	21.9167	A	MPC
11/15/2007	22:00:00	319	0.916667	22	A	MPC
11/15/2007	22:05:00	319	0.920139	22.0833	A	MPC
11/15/2007	22:10:00	319	0.923611	22.1667	A	MPC
11/15/2007	22:15:00	319	0.927083	22.25	A	MPC
11/15/2007	22:19:59	319	0.930544	22.3331	A	MPC
11/15/2007	22:25:00	319	0.934028	22.4167	A	MPC
11/15/2007	22:30:00	319	0.9375	22.5	A	MPC
11/15/2007	22:35:00	319	0.940972	22.5833	A	MPC
11/15/2007	22:40:00	319	0.944444	22.6667	A	MPC
11/15/2007	22:45:00	319	0.947917	22.75	A	MPC
11/15/2007	22:50:00	319	0.951389	22.8333	A	MPC
11/15/2007	22:55:00	319	0.954861	22.9167	A	MPC
11/15/2007	23:00:00	319	0.958333	23	A	MPC
11/15/2007	23:04:59	319	0.961794	23.0831	A	MPC
11/15/2007	23:10:00	319	0.965278	23.1667	A	MPC
11/15/2007	23:15:00	319	0.96875	23.25	A	MPC
11/15/2007	23:20:00	319	0.972222	23.3333	A	MPC
11/15/2007	23:25:00	319	0.975694	23.4167	A	MPC
11/15/2007	23:30:00	319	0.979167	23.5	A	MPC
11/15/2007	23:35:00	319	0.982639	23.5833	A	MPC
11/15/2007	23:40:00	319	0.986111	23.6667	A	MPC
11/15/2007	23:45:00	319	0.989583	23.75	A	MPC
11/15/2007	23:49:59	319	0.993044	23.8331	A	MPC
11/16/2007	20:30:00	320	0.854167	20.5	C	MPC
11/16/2007	20:35:00	320	0.857639	20.5833	C	MPC
11/16/2007	20:40:00	320	0.861111	20.6667	C	MPC
11/16/2007	20:45:00	320	0.864583	20.75	C	MPC
11/16/2007	20:49:59	320	0.868044	20.8331	C	MPC
11/16/2007	20:55:00	320	0.871528	20.9167	C	MPC
11/16/2007	21:00:00	320	0.875	21	C	MPC
11/16/2007	21:30:00	320	0.895833	21.5	C	MPC
11/16/2007	21:34:59	320	0.899294	21.5831	C	MPC
11/16/2007	21:40:00	320	0.902778	21.6667	C	MPC
11/16/2007	21:45:00	320	0.90625	21.75	C	MPC
11/16/2007	21:50:00	320	0.909722	21.8333	C	MPC
11/16/2007	21:55:00	320	0.913194	21.9167	C	MPC
11/16/2007	22:00:00	320	0.916667	22	C	MPC
11/17/2007	00:00:00	321	0	0	C	MPC
11/17/2007	00:05:00	321	0.00347222	0.0833333	C	MPC
11/17/2007	00:10:00	321	0.00694444	0.166667	C	MPC
11/17/2007	00:15:00	321	0.0104167	0.25	C	MPC
11/17/2007	00:20:00	321	0.0138889	0.333333	C	MPC
11/17/2007	00:25:00	321	0.0173611	0.416667	C	MPC
11/17/2007	00:30:00	321	0.0208333	0.5	C	MPC
11/17/2007	03:30:00	321	0.145833	3.5	C	MPC
11/17/2007	03:34:59	321	0.149294	3.58306	C	MPC
11/17/2007	03:40:00	321	0.152778	3.66667	C	MPC
11/17/2007	03:45:00	321	0.15625	3.75	C	MPC
11/17/2007	03:50:00	321	0.159722	3.83333	C	MPC
11/17/2007	03:55:00	321	0.163194	3.91667	C	MPC
11/17/2007	04:00:00	321	0.166667	4	C	MPC
11/17/2007	04:05:00	321	0.170139	4.08333	C	MPC
11/17/2007	04:10:00	321	0.173611	4.16667	C	MPC
11/17/2007	04:15:00	321	0.177083	4.25	C	MPC
11/17/2007	04:19:59	321	0.180544	4.33306	C	MPC
11/17/2007	04:25:00	321	0.184028	4.41667	C	MPC
11/17/2007	04:30:00	321	0.1875	4.5	C	MPC
11/17/2007	04:35:00	321	0.190972	4.58333	C	MPC
11/17/2007	04:40:00	321	0.194444	4.66667	C	MPC
11/17/2007	04:45:00	321	0.197917	4.75	C	MPC
11/17/2007	04:50:00	321	0.201389	4.83333	C	MPC
11/17/2007	04:55:00	321	0.204861	4.91667	C	MPC
11/17/2007	05:00:00	321	0.208333	5	C	MPC
11/17/2007	05:45:00	321	0.239583	5.75	A	MPC
11/17/2007	05:49:59	321	0.243044	5.83306	A	MPC
11/17/2007	07:00:00	321	0.291667	7	C	MPC
11/17/2007	07:05:00	321	0.295139	7.08333	C	MPC
11/17/2007	07:10:00	321	0.298611	7.16667	C	MPC
11/17/2007	08:00:00	321	0.333333	8	C	KH
11/17/2007	08:04:59	321	0.336794	8.08306	C	KH
11/17/2007	08:10:00	321	0.340278	8.16667	C	KH
11/17/2007	08:15:00	321	0.34375	8.25	C	KH
11/17/2007	08:20:00	321	0.347222	8.33333	C	KH
11/17/2007	08:25:00	321	0.350694	8.41667	C	KH
11/17/2007	08:30:00	321	0.354167	8.5	C	KH
11/17/2007	08:55:00	321	0.371528	8.91667	C	KH
11/17/2007	09:00:00	321	0.375	9	C	KH
11/17/2007	09:05:00	321	0.378472	9.08333	C	KH
11/17/2007	09:10:00	321	0.381944	9.16667	C	KH
11/17/2007	09:15:00	321	0.385417	9.25	C	KH
11/17/2007	09:20:00	321	0.388889	9.33333	C	KH
11/17/2007	09:25:00	321	0.392361	9.41667	C	KH
11/17/2007	09:30:00	321	0.395833	9.5	C	KH
11/17/2007	09:34:59	321	0.399294	9.58306	C	KH
11/17/2007	09:40:00	321	0.402778	9.66667	C	MPC
11/17/2007	09:45:00	321	0.40625	9.75	C	MPC
11/17/2007	09:50:00	321	0.409722	9.83333	C	MPC
11/17/2007	09:55:00	321	0.413194	9.91667	C	MPC
11/17/2007	10:00:00	321	0.416667	10	C	MPC
11/17/2007	10:05:00	321	0.420139	10.0833	C	MPC
11/17/2007	10:10:00	321	0.423611	10.1667	C	MPC
11/17/2007	10:15:00	321	0.427083	10.25	C	MPC
11/17/2007	10:19:59	321	0.430544	10.3331	C	MPC
11/17/2007	10:25:00	321	0.434028	10.4167	C	MPC
11/17/2007	10:30:00	321	0.4375	10.5	C	MPC
11/17/2007	10:35:00	321	0.440972	10.5833	C	MPC
11/17/2007	10:40:00	321	0.444444	10.6667	C	MPC
11/17/2007	10:45:00	321	0.447917	10.75	C	MPC
11/17/2007	10:50:00	321	0.451389	10.8333	C	MPC
11/17/2007	10:55:00	321	0.454861	10.9167	C	MPC
11/17/2007	11:00:00	321	0.458333	11	C	MPC
11/17/2007	11:04:59	321	0.461794	11.0831	C	MPC
11/17/2007	11:10:00	321	0.465278	11.1667	C	MPC
11/17/2007	11:15:00	321	0.46875	11.25	C	MPC
11/17/2007	11:20:00	321	0.472222	11.3333	C	MPC
11/17/2007	11:25:00	321	0.475694	11.4167	C	MPC
11/17/2007	11:30:00	321	0.479167	11.5	C	MPC
11/17/2007	11:35:00	321	0.482639	11.5833	C	MPC
11/17/2007	11:40:00	321	0.486111	11.6667	C	MPC
11/17/2007	11:45:00	321	0.489583	11.75	C	MPC
11/17/2007	11:49:59	321	0.493044	11.8331	C	MPC
11/17/2007	11:55:00	321	0.496528	11.9167	C	MPC
11/17/2007	12:00:00	321	0.5	12	C	MPC
11/17/2007	13:40:00	321	0.569444	13.6667	C	MPC
11/17/2007	13:45:00	321	0.572917	13.75	C	MPC
11/17/2007	13:50:00	321	0.576389	13.8333	C	MPC
11/17/2007	13:55:00	321	0.579861	13.9167	C	MPC
11/17/2007	14:00:00	321	0.583333	14	C	MPC
11/17/2007	14:10:00	321	0.590278	14.1667	C	MPC
11/17/2007	14:15:00	321	0.59375	14.25	C	MPC
11/17/2007	14:20:00	321	0.597222	14.3333	C	MPC
11/17/2007	14:25:00	321	0.600694	14.4167	C	MPC
11/17/2007	14:30:00	321	0.604167	14.5	C	MPC
11/17/2007	14:35:00	321	0.607639	14.5833	C	MPC
11/17/2007	14:40:00	321	0.611111	14.6667	C	MPC
11/17/2007	14:45:00	321	0.614583	14.75	C	MPC
11/17/2007	14:49:59	321	0.618044	14.8331	C	MPC
11/17/2007	14:55:00	321	0.621528	14.9167	C	MPC
11/17/2007	15:00:00	321	0.625	15	C	MPC
11/17/2007	15:05:00	321	0.628472	15.0833	C	MPC
11/17/2007	15:10:00	321	0.631944	15.1667	C	MPC
11/17/2007	16:00:00	321	0.666667	16	C	MPC
11/17/2007	16:05:00	321	0.670139	16.0833	C	MPC
11/17/2007	16:10:00	321	0.673611	16.1667	C	MPC
11/17/2007	16:15:00	321	0.677083	16.25	C	MPC
11/17/2007	16:19:59	321	0.680544	16.3331	C	MPC
11/17/2007	16:25:00	321	0.684028	16.4167	C	MPC
11/17/2007	16:30:00	321	0.6875	16.5	C	MPC
11/17/2007	16:35:00	321	0.690972	16.5833	C	MPC
11/17/2007	16:40:00	321	0.694444	16.6667	C	MPC
11/17/2007	16:45:00	321	0.697917	16.75	C	MPC
11/17/2007	16:50:00	321	0.701389	16.8333	C	MPC
11/17/2007	16:55:00	321	0.704861	16.9167	C	MPC
11/17/2007	17:00:00	321	0.708333	17	C	MPC
11/17/2007	17:04:59	321	0.711794	17.0831	C	MPC
11/17/2007	17:10:00	321	0.715278	17.1667	C	KH
11/17/2007	17:15:00	321	0.71875	17.25	C	KH
11/17/2007	17:20:00	321	0.722222	17.3333	C	KH
11/17/2007	17:25:00	321	0.725694	17.4167	C	KH
11/17/2007	17:30:00	321	0.729167	17.5	C	KH
11/17/2007	17:35:00	321	0.732639	17.5833	C	KH
11/17/2007	17:40:00	321	0.736111	17.6667	C	KH
11/17/2007	20:30:00	321	0.854167	20.5	C	MPC
11/17/2007	20:35:00	321	0.857639	20.5833	C	MPC
11/17/2007	20:40:00	321	0.861111	20.6667	C	MPC
11/17/2007	20:45:00	321	0.864583	20.75	C	MPC
11/17/2007	20:49:59	321	0.868044	20.8331	C	MPC
11/17/2007	20:55:00	321	0.871528	20.9167	C	MPC
11/17/2007	21:00:00	321	0.875	21	C	MPC
11/19/2007	06:00:00	323	0.25	6	C	MPC
11/19/2007	06:05:00	323	0.253472	6.08333	C	MPC
11/19/2007	06:10:00	323	0.256944	6.16667	C	MPC
11/19/2007	06:15:00	323	0.260417	6.25	C	MPC
11/19/2007	06:20:00	323	0.263889	6.33333	C	MPC
11/19/2007	06:25:00	323	0.267361	6.41667	C	MPC
11/19/2007	06:30:00	323	0.270833	6.5	C	MPC
11/19/2007	06:50:00	323	0.284722	6.83333	C	MPC
11/19/2007	06:55:00	323	0.288194	6.91667	C	MPC
11/19/2007	07:00:00	323	0.291667	7	C	MPC
11/19/2007	07:05:00	323	0.295139	7.08333	C	MPC
11/19/2007	07:10:00	323	0.298611	7.16667	C	MPC
11/19/2007	08:15:00	323	0.34375	8.25	C	MPC
11/19/2007	08:20:00	323	0.347222	8.33333	C	MPC
11/19/2007	08:25:00	323	0.350694	8.41667	C	MPC
11/19/2007	08:30:00	323	0.354167	8.5	C	MPC
11/19/2007	08:35:00	323	0.357639	8.58333	C	MPC
11/19/2007	08:40:00	323	0.361111	8.66667	C	MPC
11/19/2007	08:45:00	323	0.364583	8.75	C	MPC
11/19/2007	12:30:00	323	0.520833	12.5	C	MPC
11/19/2007	12:34:59	323	0.524294	12.5831	C	MPC
11/19/2007	12:40:00	323	0.527778	12.6667	C	MPC
11/19/2007	12:45:00	323	0.53125	12.75	C	MPC
11/19/2007	12:50:00	323	0.534722	12.8333	C	MPC
11/19/2007	12:55:00	323	0.538194	12.9167	C	MPC
11/19/2007	13:00:00	323	0.541667	13	C	MPC
11/19/2007	13:05:00	323	0.545139	13.0833	C	MPC
11/19/2007	13:10:00	323	0.548611	13.1667	C	MPC
11/19/2007	13:15:00	323	0.552083	13.25	C	MPC
11/19/2007	13:19:59	323	0.555544	13.3331	C	MPC
11/19/2007	13:25:00	323	0.559028	13.4167	C	MPC
11/19/2007	13:30:00	323	0.5625	13.5	C	MPC
11/19/2007	13:35:00	323	0.565972	13.5833	C	MPC
11/19/2007	13:40:00	323	0.569444	13.6667	C	MPC
11/19/2007	13:45:00	323	0.572917	13.75	C	MPC
11/19/2007	13:50:00	323	0.576389	13.8333	C	MPC
11/19/2007	13:55:00	323	0.579861	13.9167	C	MPC
11/19/2007	14:00:00	323	0.583333	14	C	MPC
11/19/2007	15:30:00	323	0.645833	15.5	C	MPC
11/19/2007	15:34:59	323	0.649294	15.5831	C	MPC
11/19/2007	15:40:00	323	0.652778	15.6667	C	MPC
11/19/2007	15:45:00	323	0.65625	15.75	C	MPC
11/19/2007	15:50:00	323	0.659722	15.8333	C	MPC
11/19/2007	15:55:00	323	0.663194	15.9167	C	MPC
11/19/2007	16:00:00	323	0.666667	16	C	MPC
11/19/2007	16:05:00	323	0.670139	16.0833	C	MPC
11/19/2007	16:10:00	323	0.673611	16.1667	C	MPC
11/19/2007	16:15:00	323	0.677083	16.25	C	MPC
11/19/2007	16:19:59	323	0.680544	16.3331	C	MPC
11/19/2007	16:25:00	323	0.684028	16.4167	C	MPC
11/19/2007	16:30:00	323	0.6875	16.5	C	MPC
11/19/2007	16:35:00	323	0.690972	16.5833	C	MPC
11/19/2007	16:40:00	323	0.694444	16.6667	C	MPC
11/19/2007	16:45:00	323	0.697917	16.75	C	MPC
11/19/2007	16:50:00	323	0.701389	16.8333	C	MPC
11/19/2007	16:55:00	323	0.704861	16.9167	C	MPC
11/19/2007	17:00:00	323	0.708333	17	C	MPC
11/19/2007	17:04:59	323	0.711794	17.0831	C	MPC
11/19/2007	17:10:00	323	0.715278	17.1667	C	MPC
11/19/2007	17:15:00	323	0.71875	17.25	C	MPC
11/19/2007	17:20:00	323	0.722222	17.3333	C	MPC
11/19/2007	17:25:00	323	0.725694	17.4167	C	MPC
11/19/2007	17:30:00	323	0.729167	17.5	C	MPC
11/19/2007	17:35:00	323	0.732639	17.5833	C	MPC
11/19/2007	17:40:00	323	0.736111	17.6667	C	MPC
11/19/2007	17:45:00	323	0.739583	17.75	C	MPC
11/19/2007	17:49:59	323	0.743044	17.8331	C	MPC
11/19/2007	17:55:00	323	0.746528	17.9167	C	MPC
11/19/2007	18:00:00	323	0.75	18	C	MPC
11/19/2007	18:15:00	323	0.760417	18.25	A	KH
11/19/2007	18:20:00	323	0.763889	18.3333	A	KH
11/19/2007	18:25:00	323	0.767361	18.4167	A	KH
11/19/2007	18:30:00	323	0.770833	18.5	A	KH
11/19/2007	18:34:59	323	0.774294	18.5831	A	KH
11/19/2007	18:40:00	323	0.777778	18.6667	A	KH
11/19/2007	18:45:00	323	0.78125	18.75	A	KH
11/19/2007	18:50:00	323	0.784722	18.8333	A	KH
11/19/2007	18:55:00	323	0.788194	18.9167	A	KH
11/19/2007	19:00:00	323	0.791667	19	A	KH
11/20/2007	01:10:00	324	0.0486111	1.16667	C	MPC
11/20/2007	01:15:00	324	0.0520833	1.25	C	MPC
11/20/2007	01:19:59	324	0.055544	1.33306	C	MPC
11/20/2007	04:19:59	324	0.180544	4.33306	A	MPC
11/20/2007	04:25:00	324	0.184028	4.41667	A	MPC
11/20/2007	04:30:00	324	0.1875	4.5	A	MPC
11/20/2007	04:35:00	324	0.190972	4.58333	A	MPC
11/20/2007	04:40:00	324	0.194444	4.66667	A	MPC
11/20/2007	04:45:00	324	0.197917	4.75	A	MPC
11/20/2007	04:50:00	324	0.201389	4.83333	A	MPC
11/20/2007	04:55:00	324	0.204861	4.91667	A	MPC
11/20/2007	05:00:00	324	0.208333	5	A	MPC
11/20/2007	05:04:59	324	0.211794	5.08306	A	MPC
11/20/2007	05:10:00	324	0.215278	5.16667	A	MPC
11/20/2007	05:15:00	324	0.21875	5.25	A	MPC
11/20/2007	05:20:00	324	0.222222	5.33333	A	MPC
11/20/2007	05:25:00	324	0.225694	5.41667	A	MPC
11/20/2007	05:30:00	324	0.229167	5.5	A	MPC
11/20/2007	05:35:00	324	0.232639	5.58333	A	MPC
11/20/2007	05:40:00	324	0.236111	5.66667	A	MPC
11/20/2007	05:45:00	324	0.239583	5.75	A	MPC
11/20/2007	05:49:59	324	0.243044	5.83306	A	MPC
11/20/2007	10:19:59	324	0.430544	10.3331	D,E	MPC
11/20/2007	10:25:00	324	0.434028	10.4167	D,E	MPC
11/20/2007	10:30:00	324	0.4375	10.5	D,E	MPC
11/20/2007	10:35:00	324	0.440972	10.5833	D,E	MPC
11/20/2007	10:40:00	324	0.444444	10.6667	D,E	MPC
11/20/2007	10:45:00	324	0.447917	10.75	D,E	MPC
11/20/2007	10:50:00	324	0.451389	10.8333	D,E	MPC
11/20/2007	10:55:00	324	0.454861	10.9167	D,E	MPC
11/20/2007	11:00:00	324	0.458333	11	D,E	MPC
11/20/2007	11:04:59	324	0.461794	11.0831	D,E	MPC
11/20/2007	11:10:00	324	0.465278	11.1667	D,E	MPC
11/20/2007	11:15:00	324	0.46875	11.25	D,E	MPC
11/20/2007	11:20:00	324	0.472222	11.3333	D,E	MPC
11/20/2007	11:25:00	324	0.475694	11.4167	D,E	MPC
11/20/2007	11:30:00	324	0.479167	11.5	D,E	MPC
11/20/2007	11:40:00	324	0.486111	11.6667	D,E	MPC
11/20/2007	11:45:00	324	0.489583	11.75	D,E	MPC
11/20/2007	11:49:59	324	0.493044	11.8331	D,E	MPC
11/20/2007	11:55:00	324	0.496528	11.9167	D,E	MPC
11/20/2007	12:00:00	324	0.5	12	D,E	MPC
11/20/2007	12:05:00	324	0.503472	12.0833	D,E	MPC
11/20/2007	12:10:00	324	0.506944	12.1667	D,E	MPC
11/20/2007	12:50:00	324	0.534722	12.8333	E	MPC
11/20/2007	12:55:00	324	0.538194	12.9167	E	MPC
11/20/2007	13:00:00	324	0.541667	13	E	MPC
11/20/2007	14:30:00	324	0.604167	14.5	D,E	MPC
11/20/2007	14:35:00	324	0.607639	14.5833	D,E	MPC
11/20/2007	14:40:00	324	0.611111	14.6667	D,E	MPC
11/20/2007	14:45:00	324	0.614583	14.75	D,E	MPC
11/20/2007	14:49:59	324	0.618044	14.8331	D,E	MPC
11/20/2007	14:55:00	324	0.621528	14.9167	D,E	MPC
11/20/2007	15:00:00	324	0.625	15	D,E	MPC
11/20/2007	15:05:00	324	0.628472	15.0833	D,E	MPC
11/20/2007	15:10:00	324	0.631944	15.1667	D,E	MPC
11/20/2007	15:15:00	324	0.635417	15.25	D,E	MPC
11/20/2007	15:20:00	324	0.638889	15.3333	D,E	MPC
11/20/2007	15:25:00	324	0.642361	15.4167	D,E	MPC
11/20/2007	15:30:00	324	0.645833	15.5	D,E	MPC
11/20/2007	15:34:59	324	0.649294	15.5831	D,E	MPC
11/20/2007	15:40:00	324	0.652778	15.6667	D,E	MPC
11/20/2007	15:45:00	324	0.65625	15.75	D,E	MPC
11/20/2007	15:50:00	324	0.659722	15.8333	D,E	MPC
11/20/2007	15:55:00	324	0.663194	15.9167	D,E	MPC
11/20/2007	16:00:00	324	0.666667	16	D,E	MPC
11/20/2007	16:05:00	324	0.670139	16.0833	D,E	MPC
11/20/2007	16:10:00	324	0.673611	16.1667	D,E	MPC
11/20/2007	16:15:00	324	0.677083	16.25	D,E	MPC
11/20/2007	19:30:00	324	0.8125	19.5	E	MPC
11/20/2007	19:35:00	324	0.815972	19.5833	E	MPC
11/20/2007	19:40:00	324	0.819444	19.6667	E	MPC
11/20/2007	19:45:00	324	0.822917	19.75	E	MPC
11/20/2007	19:50:00	324	0.826389	19.8333	E	MPC
11/20/2007	19:55:00	324	0.829861	19.9167	E	MPC
11/20/2007	20:00:00	324	0.833333	20	E	MPC
11/21/2007	02:00:00	325	0.0833333	2	C	MPC
11/21/2007	02:04:59	325	0.086794	2.08306	C	MPC
11/21/2007	03:34:59	325	0.149294	3.58306	C	MPC
11/21/2007	03:40:00	325	0.152778	3.66667	C	MPC
11/21/2007	03:45:00	325	0.15625	3.75	C	MPC
11/21/2007	03:50:00	325	0.159722	3.83333	C	MPC
11/21/2007	03:55:00	325	0.163194	3.91667	C	MPC
11/21/2007	04:00:00	325	0.166667	4	C	MPC
11/21/2007	04:05:00	325	0.170139	4.08333	C	MPC
11/21/2007	04:10:00	325	0.173611	4.16667	C	MPC
11/21/2007	04:15:00	325	0.177083	4.25	C	MPC
11/21/2007	04:19:59	325	0.180544	4.33306	C	MPC
11/21/2007	04:25:00	325	0.184028	4.41667	C	MPC
11/21/2007	04:30:00	325	0.1875	4.5	C	MPC
11/21/2007	11:25:00	325	0.475694	11.4167	C	MPC
11/21/2007	11:30:00	325	0.479167	11.5	C	MPC
11/21/2007	11:35:00	325	0.482639	11.5833	C	MPC
11/21/2007	12:20:00	325	0.513889	12.3333	C	MPC
11/21/2007	12:25:00	325	0.517361	12.4167	C	MPC
11/21/2007	12:30:00	325	0.520833	12.5	C	MPC
11/21/2007	13:50:00	325	0.576389	13.8333	C	MPC
11/21/2007	13:55:00	325	0.579861	13.9167	C	MPC
11/21/2007	14:00:00	325	0.583333	14	C	MPC
11/21/2007	14:04:59	325	0.586794	14.0831	C	MPC
11/21/2007	14:10:00	325	0.590278	14.1667	C	MPC
11/21/2007	14:15:00	325	0.59375	14.25	C	MPC
11/21/2007	14:20:00	325	0.597222	14.3333	C	MPC
11/21/2007	14:25:00	325	0.600694	14.4167	C	MPC
11/21/2007	14:30:00	325	0.604167	14.5	C	MPC
11/21/2007	15:00:00	325	0.625	15	C	MPC
11/21/2007	15:05:00	325	0.628472	15.0833	C	MPC
11/21/2007	15:10:00	325	0.631944	15.1667	C	MPC
11/21/2007	15:15:00	325	0.635417	15.25	C	MPC
11/21/2007	15:20:00	325	0.638889	15.3333	C	MPC
11/21/2007	15:25:00	325	0.642361	15.4167	C	MPC
11/21/2007	15:30:00	325	0.645833	15.5	C	MPC
11/21/2007	15:34:59	325	0.649294	15.5831	C	MPC
11/21/2007	15:40:00	325	0.652778	15.6667	C	MPC
11/21/2007	16:30:00	325	0.6875	16.5	C	MPC
11/21/2007	16:35:00	325	0.690972	16.5833	C	MPC
11/21/2007	16:40:00	325	0.694444	16.6667	C	MPC
11/21/2007	16:45:00	325	0.697917	16.75	C	MPC
11/21/2007	16:50:00	325	0.701389	16.8333	C	MPC
11/21/2007	16:55:00	325	0.704861	16.9167	C	MPC
11/21/2007	17:00:00	325	0.708333	17	C	MPC
11/21/2007	19:35:00	325	0.815972	19.5833	C	MPC
11/21/2007	19:40:00	325	0.819444	19.6667	C	MPC
11/22/2007	13:30:00	326	0.5625	13.5	A	MPC
11/22/2007	13:35:00	326	0.565972	13.5833	A	MPC
11/22/2007	13:40:00	326	0.569444	13.6667	A	MPC
11/22/2007	13:45:00	326	0.572917	13.75	A	MPC
11/22/2007	13:50:00	326	0.576389	13.8333	A	KH
11/22/2007	13:55:00	326	0.579861	13.9167	A	KH
11/22/2007	14:00:00	326	0.583333	14	A	KH
11/22/2007	14:04:59	326	0.586794	14.0831	A	KH
11/22/2007	14:10:00	326	0.590278	14.1667	A	KH
11/22/2007	14:15:00	326	0.59375	14.25	A	KH
11/22/2007	14:20:00	326	0.597222	14.3333	A	KH
11/22/2007	14:25:00	326	0.600694	14.4167	A	KH
11/22/2007	14:30:00	326	0.604167	14.5	A	KH
11/22/2007	14:35:00	326	0.607639	14.5833	A	KH
11/22/2007	14:40:00	326	0.611111	14.6667	A	KH
11/22/2007	14:45:00	326	0.614583	14.75	A	KH
11/22/2007	14:49:59	326	0.618044	14.8331	A	KH
11/22/2007	14:55:00	326	0.621528	14.9167	A	KH
11/22/2007	15:00:00	326	0.625	15	A	KH
11/22/2007	15:05:00	326	0.628472	15.0833	A	KH
11/22/2007	16:30:00	326	0.6875	16.5	E,D	MPC
11/22/2007	16:35:00	326	0.690972	16.5833	E,D	MPC
11/22/2007	16:40:00	326	0.694444	16.6667	E,D	MPC
11/22/2007	16:45:00	326	0.697917	16.75	E,D	MPC
11/22/2007	16:50:00	326	0.701389	16.8333	E,D	MPC
11/22/2007	16:55:00	326	0.704861	16.9167	E,D	MPC
11/22/2007	17:00:00	326	0.708333	17	E,D	MPC
11/22/2007	17:15:00	326	0.71875	17.25	E,D	MPC
11/22/2007	17:20:00	326	0.722222	17.3333	E,D	MPC
11/22/2007	17:25:00	326	0.725694	17.4167	E,D	MPC
11/22/2007	17:30:00	326	0.729167	17.5	E,D	MPC
11/22/2007	17:35:00	326	0.732639	17.5833	E,D	MPC
11/22/2007	17:40:00	326	0.736111	17.6667	E,D	MPC
11/22/2007	17:45:00	326	0.739583	17.75	E,D	MPC
11/22/2007	17:49:59	326	0.743044	17.8331	E,D	MPC
11/22/2007	17:55:00	326	0.746528	17.9167	E,D	MPC
11/22/2007	18:00:00	326	0.75	18	E,D	MPC
11/22/2007	18:05:00	326	0.753472	18.0833	E,D	MPC
11/22/2007	18:10:00	326	0.756944	18.1667	E,D	MPC
11/22/2007	18:15:00	326	0.760417	18.25	E,D	MPC
11/22/2007	18:20:00	326	0.763889	18.3333	E,D	MPC
11/22/2007	18:25:00	326	0.767361	18.4167	E,D	MPC
11/22/2007	18:30:00	326	0.770833	18.5	E,D	MPC
11/22/2007	18:45:00	326	0.78125	18.75	C	MPC
11/22/2007	18:50:00	326	0.784722	18.8333	C	MPC
11/22/2007	19:25:00	326	0.809028	19.4167	C	MPC
11/22/2007	19:30:00	326	0.8125	19.5	C	MPC
11/22/2007	20:45:00	326	0.864583	20.75	C	MPC
11/22/2007	20:49:59	326	0.868044	20.8331	C	MPC
11/22/2007	20:55:00	326	0.871528	20.9167	C	MPC
11/22/2007	21:00:00	326	0.875	21	C	MPC
11/22/2007	21:05:00	326	0.878472	21.0833	C	MPC
11/22/2007	21:10:00	326	0.881944	21.1667	C	MPC
11/22/2007	21:15:00	326	0.885417	21.25	C	MPC
11/22/2007	22:10:00	326	0.923611	22.1667	C,A	MPC
11/22/2007	22:15:00	326	0.927083	22.25	C,A	MPC
11/22/2007	22:19:59	326	0.930544	22.3331	C,A	MPC
11/22/2007	23:00:00	326	0.958333	23	C	MPC
11/22/2007	23:04:59	326	0.961794	23.0831	C	MPC
11/22/2007	23:10:00	326	0.965278	23.1667	C	MPC
11/23/2007	00:00:00	327	0	0	C	MPC
11/23/2007	00:05:00	327	0.00347222	0.0833333	C	MPC
11/23/2007	00:10:00	327	0.00694444	0.166667	C	MPC
11/23/2007	00:15:00	327	0.0104167	0.25	C	MPC
11/23/2007	00:20:00	327	0.0138889	0.333333	C	MPC
11/23/2007	00:25:00	327	0.0173611	0.416667	C	MPC
11/23/2007	00:30:00	327	0.0208333	0.5	C	MPC
11/23/2007	01:00:00	327	0.0416667	1	C	MPC
11/23/2007	01:05:00	327	0.0451389	1.08333	C	MPC
11/23/2007	01:10:00	327	0.0486111	1.16667	C	MPC
11/23/2007	01:15:00	327	0.0520833	1.25	C	MPC
11/23/2007	01:19:59	327	0.055544	1.33306	C	MPC
11/23/2007	01:25:00	327	0.0590278	1.41667	C	MPC
11/23/2007	01:30:00	327	0.0625	1.5	C	MPC
11/23/2007	01:35:00	327	0.0659722	1.58333	C	MPC
11/23/2007	01:40:00	327	0.0694444	1.66667	C	MPC
11/23/2007	01:45:00	327	0.0729167	1.75	C	MPC
11/23/2007	03:10:00	327	0.131944	3.16667	C	MPC
11/23/2007	03:15:00	327	0.135417	3.25	C	MPC
11/23/2007	03:20:00	327	0.138889	3.33333	C	MPC
11/23/2007	03:25:00	327	0.142361	3.41667	C	MPC
11/23/2007	03:30:00	327	0.145833	3.5	C	MPC
11/23/2007	03:34:59	327	0.149294	3.58306	C	MPC
11/23/2007	04:15:00	327	0.177083	4.25	C	MPC
11/23/2007	04:19:59	327	0.180544	4.33306	C	MPC
11/23/2007	04:25:00	327	0.184028	4.41667	C	MPC
11/23/2007	04:30:00	327	0.1875	4.5	C	MPC
11/23/2007	04:35:00	327	0.190972	4.58333	C	MPC
11/23/2007	04:40:00	327	0.194444	4.66667	C	MPC
11/23/2007	04:45:00	327	0.197917	4.75	C	MPC
11/23/2007	04:50:00	327	0.201389	4.83333	C	MPC
11/23/2007	04:55:00	327	0.204861	4.91667	C	MPC
11/23/2007	05:00:00	327	0.208333	5	C	MPC
11/23/2007	05:49:59	327	0.243044	5.83306	C	MPC
11/23/2007	05:55:00	327	0.246528	5.91667	C	MPC
11/23/2007	06:00:00	327	0.25	6	C	MPC
11/23/2007	06:05:00	327	0.253472	6.08333	C	MPC
11/23/2007	06:10:00	327	0.256944	6.16667	C	MPC
11/23/2007	08:00:00	327	0.333333	8	C	MPC
11/23/2007	08:04:59	327	0.336794	8.08306	C	MPC
11/23/2007	08:10:00	327	0.340278	8.16667	C	MPC
11/23/2007	08:15:00	327	0.34375	8.25	C	MPC
11/23/2007	08:20:00	327	0.347222	8.33333	C	MPC
11/23/2007	08:25:00	327	0.350694	8.41667	C	MPC
11/23/2007	08:30:00	327	0.354167	8.5	C	MPC
11/23/2007	08:35:00	327	0.357639	8.58333	C	MPC
11/23/2007	08:40:00	327	0.361111	8.66667	C	MPC
11/23/2007	08:45:00	327	0.364583	8.75	C	MPC
11/23/2007	08:49:59	327	0.368044	8.83306	C	MPC
11/23/2007	08:55:00	327	0.371528	8.91667	C	MPC
11/23/2007	09:00:00	327	0.375	9	C	MPC
11/23/2007	09:05:00	327	0.378472	9.08333	C	MPC
11/23/2007	09:10:00	327	0.381944	9.16667	C	MPC
11/23/2007	09:15:00	327	0.385417	9.25	C	MPC
11/23/2007	09:20:00	327	0.388889	9.33333	C	MPC
11/23/2007	09:25:00	327	0.392361	9.41667	C	MPC
11/23/2007	09:30:00	327	0.395833	9.5	C	MPC
11/23/2007	10:40:00	327	0.444444	10.6667	C	MPC
11/23/2007	10:45:00	327	0.447917	10.75	C	MPC
11/23/2007	10:50:00	327	0.451389	10.8333	C	MPC
11/23/2007	10:55:00	327	0.454861	10.9167	C	MPC
11/23/2007	11:00:00	327	0.458333	11	C	MPC
11/23/2007	11:04:59	327	0.461794	11.0831	C	MPC
[truncated: 37,469 more rows]
[truncated: 1 more columns]

## Sheet: Figure3 (theory panels )
Date	Time	DOY	D-Titl(year)	Time	UT	D-Tilt(day)	D-Tillt	betal(year)	Beta1(day)	brta-tot1	pci I	pci M	M part	Imf part	Growth rate
2007-01-01	00:00:00	1	-22.9337	0	0	-3.68331	-26.617	4.65787	10.577	15.2349	15.2349	-26.617	0.799275	0.232737	1.03201
2007-01-01	01:00:00	1	-22.9337	0.0416667	1	-6.29533	-29.229	4.65787	9.2633	13.9212	13.9212	-29.229	0.761562	0.23553	0.997091
2007-01-01	02:00:00	1	-22.9337	0.0833333	2	-8.47834	-31.412	4.65787	7.31831	11.9762	11.9762	-31.412	0.728363	0.239235	0.967598
2007-01-01	03:00:00	1	-22.9337	0.125	3	-10.0836	-33.0172	4.65787	4.87459	9.53246	9.53246	-33.0172	0.703094	0.243144	0.946237
2007-01-01	04:00:00	1	-22.9337	0.166667	4	-11.0016	-33.9353	4.65787	2.09867	6.75654	6.75654	-33.9353	0.68835	0.24654	0.93489
2007-01-01	05:00:00	1	-22.9337	0.208333	5	-11.1699	-34.1036	4.65787	-0.820268	3.8376	3.8376	-34.1036	0.685626	0.24888	0.934506
2007-01-01	06:00:00	1	-22.9337	0.25	6	-10.577	-33.5107	4.65787	-3.68331	0.97456	0.97456	-33.5107	0.695194	0.249928	0.945122
2007-01-01	07:00:00	1	-22.9337	0.291667	7	-9.2633	-32.197	4.65787	-6.29533	-1.63747	-1.63747	-32.197	0.716091	0.249796	0.965887
2007-01-01	08:00:00	1	-22.9337	0.333333	8	-7.31831	-30.252	4.65787	-8.47834	-3.82048	-3.82048	-30.252	0.746182	0.24889	0.995072
2007-01-01	09:00:00	1	-22.9337	0.375	9	-4.87459	-27.8082	4.65787	-10.0836	-5.4257	-5.4257	-27.8082	0.782365	0.247765	1.03013
2007-01-01	10:00:00	1	-22.9337	0.416667	10	-2.09867	-25.0323	4.65787	-11.0016	-6.34375	-6.34375	-25.0323	0.820961	0.246948	1.06791
2007-01-01	11:00:00	1	-22.9337	0.458333	11	0.820268	-22.1134	4.65787	-11.1699	-6.51206	-6.51206	-22.1134	0.858292	0.246784	1.10508
2007-01-01	12:00:00	1	-22.9337	0.5	12	3.68331	-19.2504	4.65787	-10.577	-5.91915	-5.91915	-19.2504	0.8913	0.247341	1.13864
2007-01-01	13:00:00	1	-22.9337	0.541667	13	6.29533	-16.6383	4.65787	-9.2633	-4.60544	-4.60544	-16.6383	0.918016	0.248388	1.1664
2007-01-01	14:00:00	1	-22.9337	0.583333	14	8.47834	-14.4553	4.65787	-7.31831	-2.66044	-2.66044	-14.4553	0.937687	0.249461	1.18715
2007-01-01	15:00:00	1	-22.9337	0.625	15	10.0836	-12.8501	4.65787	-4.87459	-0.216721	-0.216721	-12.8501	0.950538	0.249996	1.20053
2007-01-01	16:00:00	1	-22.9337	0.666667	16	11.0016	-11.932	4.65787	-2.09867	2.5592	2.5592	-11.932	0.957254	0.249502	1.20676
2007-01-01	17:00:00	1	-22.9337	0.708333	17	11.1699	-11.7637	4.65787	0.820268	5.47813	5.47813	-11.7637	0.958434	0.247722	1.20616
2007-01-01	18:00:00	1	-22.9337	0.75	18	10.577	-12.3566	4.65787	3.68331	8.34117	8.34117	-12.3566	0.954206	0.244739	1.19894
2007-01-01	19:00:00	1	-22.9337	0.791667	19	9.2633	-13.6704	4.65787	6.29533	10.9532	10.9532	-13.6704	0.944146	0.240974	1.18512
2007-01-01	20:00:00	1	-22.9337	0.833333	20	7.31831	-15.6153	4.65787	8.47834	13.1362	13.1362	-15.6153	0.927543	0.237087	1.16463
2007-01-01	21:00:00	1	-22.9337	0.875	21	4.87459	-18.0591	4.65787	10.0836	14.7414	14.7414	-18.0591	0.903902	0.233813	1.13771
2007-01-01	22:00:00	1	-22.9337	0.916667	22	2.09867	-20.835	4.65787	11.0016	15.6595	15.6595	-20.835	0.873493	0.231786	1.10528
2007-01-01	23:00:00	1	-22.9337	0.958333	23	-0.820268	-23.7539	4.65787	11.1699	15.8278	15.8278	-23.7539	0.837745	0.231402	1.06915
2007-01-01	00:00:00	1	-22.9337	0	0	-3.68331	-26.617	4.65787	10.577	15.2349	15.2349	-26.617	0.799275	0.232737	1.03201
2007-01-02	01:00:00	2	-22.8503	0.0416667	1	-6.29533	-29.1456	5.05158	9.2633	14.3149	14.3149	-29.1456	0.762801	0.234717	0.997517
2007-01-02	02:00:00	2	-22.8503	0.0833333	2	-8.47834	-31.3287	5.05158	7.31831	12.3699	12.3699	-31.3287	0.729656	0.238527	0.968183
2007-01-02	03:00:00	2	-22.8503	0.125	3	-10.0836	-32.9339	5.05158	4.87459	9.92617	9.92617	-32.9339	0.704422	0.242571	0.946993
2007-01-02	04:00:00	2	-22.8503	0.166667	4	-11.0016	-33.8519	5.05158	2.09867	7.15025	7.15025	-33.8519	0.689697	0.246127	0.935824
2007-01-02	05:00:00	2	-22.8503	0.208333	5	-11.1699	-34.0202	5.05158	-0.820268	4.23132	4.23132	-34.0202	0.686976	0.248639	0.935615
2007-01-02	06:00:00	2	-22.8503	0.25	6	-10.577	-33.4273	5.05158	-3.68331	1.36828	1.36828	-33.4273	0.696533	0.249857	0.94639
2007-01-02	07:00:00	2	-22.8503	0.291667	7	-9.2633	-32.1136	5.05158	-6.29533	-1.24375	-1.24375	-32.1136	0.717402	0.249882	0.967284
2007-01-02	08:00:00	2	-22.8503	0.333333	8	-7.31831	-30.1686	5.05158	-8.47834	-3.42676	-3.42676	-30.1686	0.747447	0.249107	0.996554
2007-01-02	09:00:00	2	-22.8503	0.375	9	-4.87459	-27.7249	5.05158	-10.0836	-5.03199	-5.03199	-27.7249	0.783564	0.248077	1.03164
2007-01-02	10:00:00	2	-22.8503	0.416667	10	-2.09867	-24.949	5.05158	-11.0016	-5.95003	-5.95003	-24.949	0.822075	0.247314	1.06939
2007-01-02	11:00:00	2	-22.8503	0.458333	11	0.820268	-22.03	5.05158	-11.1699	-6.11834	-6.11834	-22.03	0.859306	0.24716	1.10647
2007-01-02	12:00:00	2	-22.8503	0.5	12	3.68331	-19.167	5.05158	-10.577	-5.52543	-5.52543	-19.167	0.892204	0.247682	1.13989
2007-01-02	13:00:00	2	-22.8503	0.541667	13	6.29533	-16.555	5.05158	-9.2633	-4.21172	-4.21172	-16.555	0.918812	0.248652	1.16746
2007-01-02	14:00:00	2	-22.8503	0.583333	14	8.47834	-14.372	5.05158	-7.31831	-2.26673	-2.26673	-14.372	0.938389	0.249609	1.188
2007-01-02	15:00:00	2	-22.8503	0.625	15	10.0836	-12.7667	5.05158	-4.87459	0.176996	0.176996	-12.7667	0.951167	0.249998	1.20116
2007-01-02	16:00:00	2	-22.8503	0.666667	16	11.0016	-11.8487	5.05158	-2.09867	2.95291	2.95291	-11.8487	0.95784	0.249337	1.20718
2007-01-02	17:00:00	2	-22.8503	0.708333	17	11.1699	-11.6804	5.05158	0.820268	5.87185	5.87185	-11.6804	0.959013	0.247383	1.2064
2007-01-02	18:00:00	2	-22.8503	0.75	18	10.577	-12.2733	5.05158	3.68331	8.73489	8.73489	-12.2733	0.954812	0.244234	1.19905
2007-01-02	19:00:00	2	-22.8503	0.791667	19	9.2633	-13.587	5.05158	6.29533	11.3469	11.3469	-13.587	0.944812	0.240322	1.18513
2007-01-02	20:00:00	2	-22.8503	0.833333	20	7.31831	-15.532	5.05158	8.47834	13.5299	13.5299	-15.532	0.928296	0.236316	1.16461
2007-01-02	21:00:00	2	-22.8503	0.875	21	4.87459	-17.9757	5.05158	10.0836	15.1352	15.1352	-17.9757	0.904757	0.232957	1.13771
2007-01-02	22:00:00	2	-22.8503	0.916667	22	2.09867	-20.7516	5.05158	11.0016	16.0532	16.0532	-20.7516	0.874459	0.230883	1.10534
2007-01-02	23:00:00	2	-22.8503	0.958333	23	-0.820268	-23.6706	5.05158	11.1699	16.2215	16.2215	-23.6706	0.838816	0.230491	1.06931
2007-01-02	00:00:00	2	-22.8503	0	0	-3.68331	-26.5336	5.05158	10.577	15.6286	15.6286	-26.5336	0.800439	0.231856	1.03229
2007-01-03	01:00:00	3	-22.7602	0.0416667	1	-6.29533	-29.0555	5.44381	9.2633	14.7071	14.7071	-29.0555	0.764137	0.233886	0.998024
2007-01-03	02:00:00	3	-22.7602	0.0833333	2	-8.47834	-31.2385	5.44381	7.31831	12.7621	12.7621	-31.2385	0.731052	0.2378	0.968852
2007-01-03	03:00:00	3	-22.7602	0.125	3	-10.0836	-32.8438	5.44381	4.87459	10.3184	10.3184	-32.8438	0.705856	0.241979	0.947836
2007-01-03	04:00:00	3	-22.7602	0.166667	4	-11.0016	-33.7618	5.44381	2.09867	7.54248	7.54248	-33.7618	0.691151	0.245693	0.936844
2007-01-03	05:00:00	3	-22.7602	0.208333	5	-11.1699	-33.9301	5.44381	-0.820268	4.62354	4.62354	-33.9301	0.688434	0.248376	0.936809
2007-01-03	06:00:00	3	-22.7602	0.25	6	-10.577	-33.3372	5.44381	-3.68331	1.7605	1.7605	-33.3372	0.697978	0.249764	0.947742
2007-01-03	07:00:00	3	-22.7602	0.291667	7	-9.2633	-32.0235	5.44381	-6.29533	-0.851527	-0.851527	-32.0235	0.718817	0.249945	0.968762
2007-01-03	08:00:00	3	-22.7602	0.333333	8	-7.31831	-30.0785	5.44381	-8.47834	-3.03454	-3.03454	-30.0785	0.748812	0.249299	0.998112
2007-01-03	09:00:00	3	-22.7602	0.375	9	-4.87459	-27.6348	5.44381	-10.0836	-4.63976	-4.63976	-27.6348	0.784858	0.248364	1.03322
2007-01-03	10:00:00	3	-22.7602	0.416667	10	-2.09867	-24.8589	5.44381	-11.0016	-5.55781	-5.55781	-24.8589	0.823277	0.247655	1.07093
2007-01-03	11:00:00	3	-22.7602	0.458333	11	0.820268	-21.9399	5.44381	-11.1699	-5.72611	-5.72611	-21.9399	0.860397	0.247511	1.10791
2007-01-03	12:00:00	3	-22.7602	0.5	12	3.68331	-19.0769	5.44381	-10.577	-5.13321	-5.13321	-19.0769	0.893178	0.247999	1.14118
2007-01-03	13:00:00	3	-22.7602	0.541667	13	6.29533	-16.4649	5.44381	-9.2633	-3.8195	-3.8195	-16.4649	0.919669	0.248891	1.16856
2007-01-03	14:00:00	3	-22.7602	0.583333	14	8.47834	-14.2818	5.44381	-7.31831	-1.8745	-1.8745	-14.2818	0.939143	0.249733	1.18888
2007-01-03	15:00:00	3	-22.7602	0.625	15	10.0836	-12.6766	5.44381	-4.87459	0.569219	0.569219	-12.6766	0.951843	0.249975	1.20182
2007-01-03	16:00:00	3	-22.7602	0.666667	16	11.0016	-11.7586	5.44381	-2.09867	3.34514	3.34514	-11.7586	0.95847	0.249149	1.20762
2007-01-03	17:00:00	3	-22.7602	0.708333	17	11.1699	-11.5903	5.44381	0.820268	6.26408	6.26408	-11.5903	0.959635	0.247024	1.20666
2007-01-03	18:00:00	3	-22.7602	0.75	18	10.577	-12.1832	5.44381	3.68331	9.12711	9.12711	-12.1832	0.955463	0.24371	1.19917
2007-01-03	19:00:00	3	-22.7602	0.791667	19	9.2633	-13.4969	5.44381	6.29533	11.7391	11.7391	-13.4969	0.945528	0.239651	1.18518
2007-01-03	20:00:00	3	-22.7602	0.833333	20	7.31831	-15.4419	5.44381	8.47834	13.9222	13.9222	-15.4419	0.929105	0.235528	1.16463
2007-01-03	21:00:00	3	-22.7602	0.875	21	4.87459	-17.8856	5.44381	10.0836	15.5274	15.5274	-17.8856	0.905679	0.232084	1.13776
2007-01-03	22:00:00	3	-22.7602	0.916667	22	2.09867	-20.6615	5.44381	11.0016	16.4454	16.4454	-20.6615	0.875499	0.229963	1.10546
2007-01-03	23:00:00	3	-22.7602	0.958333	23	-0.820268	-23.5805	5.44381	11.1699	16.6137	16.6137	-23.5805	0.839971	0.229563	1.06953
2007-01-03	00:00:00	3	-22.7602	0	0	-3.68331	-26.4435	5.44381	10.577	16.0208	16.0208	-26.4435	0.801694	0.230958	1.03265
2007-01-04	01:00:00	4	-22.6633	0.0416667	1	-6.29533	-28.9587	5.83442	9.2633	15.0977	15.0977	-28.9587	0.765571	0.233039	0.99861
2007-01-04	02:00:00	4	-22.6633	0.0833333	2	-8.47834	-31.1417	5.83442	7.31831	13.1527	13.1527	-31.1417	0.732549	0.237056	0.969605
2007-01-04	03:00:00	4	-22.6633	0.125	3	-10.0836	-32.7469	5.83442	4.87459	10.709	10.709	-32.7469	0.707396	0.241368	0.948763
2007-01-04	04:00:00	4	-22.6633	0.166667	4	-11.0016	-33.665	5.83442	2.09867	7.93309	7.93309	-33.665	0.692712	0.245238	0.93795
2007-01-04	05:00:00	4	-22.6633	0.208333	5	-11.1699	-33.8333	5.83442	-0.820268	5.01415	5.01415	-33.8333	0.689998	0.24809	0.938089
2007-01-04	06:00:00	4	-22.6633	0.25	6	-10.577	-33.2404	5.83442	-3.68331	2.15111	2.15111	-33.2404	0.699529	0.249648	0.949177
2007-01-04	07:00:00	4	-22.6633	0.291667	7	-9.2633	-31.9266	5.83442	-6.29533	-0.460914	-0.460914	-31.9266	0.720336	0.249984	0.970319
2007-01-04	08:00:00	4	-22.6633	0.333333	8	-7.31831	-29.9817	5.83442	-8.47834	-2.64392	-2.64392	-29.9817	0.750277	0.249468	0.999745
2007-01-04	09:00:00	4	-22.6633	0.375	9	-4.87459	-27.5379	5.83442	-10.0836	-4.24915	-4.24915	-27.5379	0.786246	0.248628	1.03487
2007-01-04	10:00:00	4	-22.6633	0.416667	10	-2.09867	-24.762	5.83442	-11.0016	-5.1672	-5.1672	-24.762	0.824565	0.247972	1.07254
2007-01-04	11:00:00	4	-22.6633	0.458333	11	0.820268	-21.8431	5.83442	-11.1699	-5.3355	-5.3355	-21.8431	0.861567	0.247838	1.10941
2007-01-04	12:00:00	4	-22.6633	0.5	12	3.68331	-18.98	5.83442	-10.577	-4.7426	-4.7426	-18.98	0.89422	0.248291	1.14251
2007-01-04	13:00:00	4	-22.6633	0.541667	13	6.29533	-16.368	5.83442	-9.2633	-3.42888	-3.42888	-16.368	0.920585	0.249106	1.16969
2007-01-04	14:00:00	4	-22.6633	0.583333	14	8.47834	-14.185	5.83442	-7.31831	-1.48389	-1.48389	-14.185	0.939949	0.249832	1.18978
2007-01-04	15:00:00	4	-22.6633	0.625	15	10.0836	-12.5798	5.83442	-4.87459	0.959831	0.959831	-12.5798	0.952564	0.24993	1.20249
2007-01-04	16:00:00	4	-22.6633	0.666667	16	11.0016	-11.6617	5.83442	-2.09867	3.73575	3.73575	-11.6617	0.959142	0.248939	1.20808
2007-01-04	17:00:00	4	-22.6633	0.708333	17	11.1699	-11.4934	5.83442	0.820268	6.65469	6.65469	-11.4934	0.960297	0.246643	1.20694
2007-01-04	18:00:00	4	-22.6633	0.75	18	10.577	-12.0863	5.83442	3.68331	9.51773	9.51773	-12.0863	0.956158	0.243165	1.19932
2007-01-04	19:00:00	4	-22.6633	0.791667	19	9.2633	-13.4	5.83442	6.29533	12.1298	12.1298	-13.4	0.946293	0.238962	1.18525
2007-01-04	20:00:00	4	-22.6633	0.833333	20	7.31831	-15.345	5.83442	8.47834	14.3128	14.3128	-15.345	0.92997	0.234721	1.16469
2007-01-04	21:00:00	4	-22.6633	0.875	21	4.87459	-17.7888	5.83442	10.0836	15.918	15.918	-17.7888	0.906665	0.231195	1.13786
2007-01-04	22:00:00	4	-22.6633	0.916667	22	2.09867	-20.5647	5.83442	11.0016	16.836	16.836	-20.5647	0.876613	0.229028	1.10564
2007-01-04	23:00:00	4	-22.6633	0.958333	23	-0.820268	-23.4836	5.83442	11.1699	17.0043	17.0043	-23.4836	0.841208	0.228619	1.06983
2007-01-04	00:00:00	4	-22.6633	0	0	-3.68331	-26.3467	5.83442	10.577	16.4114	16.4114	-26.3467	0.803041	0.230044	1.03308
2007-01-05	01:00:00	5	-22.5598	0.0416667	1	-6.29533	-28.8551	6.22331	9.2633	15.4866	15.4866	-28.8551	0.767101	0.232176	0.999277
2007-01-05	02:00:00	5	-22.5598	0.0833333	2	-8.47834	-31.0381	6.22331	7.31831	13.5416	13.5416	-31.0381	0.734148	0.236293	0.970441
2007-01-05	03:00:00	5	-22.5598	0.125	3	-10.0836	-32.6434	6.22331	4.87459	11.0979	11.0979	-32.6434	0.709039	0.240737	0.949776
2007-01-05	04:00:00	5	-22.5598	0.166667	4	-11.0016	-33.5614	6.22331	2.09867	8.32198	8.32198	-33.5614	0.694379	0.244763	0.939141
2007-01-05	04:59:59	5	-22.5598	0.208322	4.99972	-11.17	-33.7298	6.22331	-0.819456	5.40385	5.40385	-33.7298	0.691668	0.247783	0.939451
2007-01-05	05:59:59	5	-22.5598	0.249988	5.99972	-10.5773	-33.1371	6.22331	-3.68254	2.54077	2.54077	-33.1371	0.70118	0.249509	0.950689
2007-01-05	06:59:59	5	-22.5598	0.291655	6.99972	-9.26376	-31.8235	6.22331	-6.29466	-0.0713541	-0.0713541	-31.8235	0.721949	0.25	0.971949
2007-01-05	07:59:59	5	-22.5598	0.333322	7.99972	-7.31893	-29.8787	6.22331	-8.47781	-2.25451	-2.25451	-29.8787	0.751831	0.249613	1.00144
2007-01-05	08:59:59	5	-22.5598	0.374988	8.99972	-4.87532	-27.4351	6.22331	-10.0832	-3.85991	-3.85991	-27.4351	0.787715	0.248867	1.03658
2007-01-05	09:59:59	5	-22.5598	0.416655	9.99972	-2.09947	-24.6593	6.22331	-11.0015	-4.77816	-4.77816	-24.6593	0.825927	0.248265	1.07419
2007-01-05	10:59:59	5	-22.5598	0.458322	10.9997	0.819456	-21.7403	6.22331	-11.17	-4.94668	-4.94668	-21.7403	0.862803	0.248141	1.11094
2007-01-05	11:59:59	5	-22.5598	0.499988	11.9997	3.68254	-18.8773	6.22331	-10.5773	-4.35398	-4.35398	-18.8773	0.895321	0.248559	1.14388
2007-01-05	12:59:59	5	-22.5598	0.541655	12.9997	6.29466	-16.2651	6.22331	-9.26376	-3.04045	-3.04045	-16.2651	0.921554	0.249297	1.17085
2007-01-05	13:59:59	5	-22.5598	0.583322	13.9997	8.47781	-14.082	6.22331	-7.31893	-1.09562	-1.09562	-14.082	0.9408	0.249909	1.19071
2007-01-05	14:59:59	5	-22.5598	0.624988	14.9997	10.0832	-12.4766	6.22331	-4.87532	1.34798	1.34798	-12.4766	0.953327	0.249862	1.20319
2007-01-05	15:59:59	5	-22.5598	0.666655	15.9997	11.0015	-11.5583	6.22331	-2.09947	4.12384	4.12384	-11.5583	0.959854	0.248707	1.20856
2007-01-05	16:59:59	5	-22.5598	0.708322	16.9997	11.17	-11.3898	6.22331	0.819456	7.04276	7.04276	-11.3898	0.961	0.246242	1.20724
2007-01-05	17:59:59	5	-22.5598	0.749988	17.9997	10.5773	-11.9825	6.22331	3.68254	9.90584	9.90584	-11.9825	0.956897	0.242601	1.1995
2007-01-05	18:59:59	5	-22.5598	0.791655	18.9997	9.26376	-13.296	6.22331	6.29466	12.518	12.518	-13.296	0.947108	0.238255	1.18536
2007-01-05	19:59:59	5	-22.5598	0.833322	19.9997	7.31893	-15.2409	6.22331	8.47781	14.7011	14.7011	-15.2409	0.930896	0.233899	1.16479
2007-01-05	20:59:59	5	-22.5598	0.874988	20.9997	4.87532	-17.6845	6.22331	10.0832	16.3065	16.3065	-17.6845	0.907721	0.230291	1.13801
2007-01-05	21:59:59	5	-22.5598	0.916655	21.9997	2.09947	-20.4603	6.22331	11.0015	17.2248	17.2248	-20.4603	0.877809	0.228078	1.10589
2007-01-05	22:59:59	5	-22.5598	0.958322	22.9997	-0.819456	-23.3792	6.22331	11.17	17.3933	17.3933	-23.3792	0.842538	0.22766	1.0702
2007-01-05	23:59:59	5	-22.5598	0.999988	23.9997	-3.68254	-26.2423	6.22331	10.5773	16.8006	16.8006	-26.2423	0.804487	0.229114	1.0336
2007-01-06	00:59:59	6	-22.4496	0.0416551	0.999722	-6.29466	-28.7442	6.61035	9.26376	15.8741	15.8741	-28.7442	0.768735	0.231296	1.00003
2007-01-06	01:59:59	6	-22.4496	0.0833218	1.99972	-8.47781	-30.9274	6.61035	7.31893	13.9293	13.9293	-30.9274	0.735854	0.235513	0.971367
2007-01-06	02:59:59	6	-22.4496	0.124988	2.99972	-10.0832	-32.5328	6.61035	4.87532	11.4857	11.4857	-32.5328	0.710791	0.240088	0.950878
2007-01-06	03:59:59	6	-22.4496	0.166655	3.99972	-11.0015	-33.451	6.61035	2.09947	8.70982	8.70982	-33.451	0.696152	0.244267	0.940419
2007-01-06	04:59:59	6	-22.4496	0.208322	4.99972	-11.17	-33.6195	6.61035	-0.819456	5.7909	5.7909	-33.6195	0.693443	0.247455	0.940898
2007-01-06	05:59:59	6	-22.4496	0.249988	5.99972	-10.5773	-33.0268	6.61035	-3.68254	2.92781	2.92781	-33.0268	0.70294	0.249348	0.952288
2007-01-06	06:59:59	6	-22.4496	0.291655	6.99972	-9.26376	-31.7133	6.61035	-6.29466	0.315691	0.315691	-31.7133	0.723672	0.249992	0.973664
2007-01-06	07:59:59	6	-22.4496	0.333322	7.99972	-7.31893	-29.7685	6.61035	-8.47781	-1.86746	-1.86746	-29.7685	0.753491	0.249735	1.00323
2007-01-06	08:59:59	6	-22.4496	0.374988	8.99972	-4.87532	-27.3249	6.61035	-10.0832	-3.47286	-3.47286	-27.3249	0.789287	0.249083	1.03837
2007-01-06	09:59:59	6	-22.4496	0.416655	9.99972	-2.09947	-24.549	6.61035	-11.0015	-4.39111	-4.39111	-24.549	0.827383	0.248534	1.07592
2007-01-06	10:59:59	6	-22.4496	0.458322	10.9997	0.819456	-21.6301	6.61035	-11.17	-4.55963	-4.55963	-21.6301	0.864124	0.24842	1.11254
2007-01-06	11:59:59	6	-22.4496	0.499988	11.9997	3.68254	-18.767	6.61035	-10.5773	-3.96693	-3.96693	-18.767	0.896496	0.248804	1.1453
2007-01-06	12:59:59	6	-22.4496	0.541655	12.9997	6.29466	-16.1549	6.61035	-9.26376	-2.65341	-2.65341	-16.1549	0.922585	0.249464	1.17205
2007-01-06	13:59:59	6	-22.4496	0.583322	13.9997	8.47781	-13.9717	6.61035	-7.31893	-0.708576	-0.708576	-13.9717	0.941705	0.249962	1.19167
2007-01-06	14:59:59	6	-22.4496	0.624988	14.9997	10.0832	-12.3663	6.61035	-4.87532	1.73503	1.73503	-12.3663	0.954135	0.249771	1.20391
2007-01-06	15:59:59	6	-22.4496	0.666655	15.9997	11.0015	-11.4481	6.61035	-2.09947	4.51088	4.51088	-11.4481	0.960606	0.248454	1.20906
2007-01-06	16:59:59	6	-22.4496	0.708322	16.9997	11.17	-11.2796	6.61035	0.819456	7.42981	7.42981	-11.2796	0.961742	0.24582	1.20756
2007-01-06	17:59:59	6	-22.4496	0.749988	17.9997	10.5773	-11.8723	6.61035	3.68254	10.2929	10.2929	-11.8723	0.957675	0.242018	1.19969
2007-01-06	18:59:59	6	-22.4496	0.791655	18.9997	9.26376	-13.1858	6.61035	6.29466	12.905	12.905	-13.1858	0.947966	0.23753	1.1855
2007-01-06	19:59:59	6	-22.4496	0.833322	19.9997	7.31893	-15.1306	6.61035	8.47781	15.0882	15.0882	-15.1306	0.931868	0.23306	1.16493
2007-01-06	20:59:59	6	-22.4496	0.874988	20.9997	4.87532	-17.5742	6.61035	10.0832	16.6936	16.6936	-17.5742	0.908831	0.229371	1.1382
2007-01-06	21:59:59	6	-22.4496	0.916655	21.9997	2.09947	-20.3501	6.61035	11.0015	17.6118	17.6118	-20.3501	0.879066	0.227113	1.10618
2007-01-06	22:59:59	6	-22.4496	0.958322	22.9997	-0.819456	-23.269	6.61035	11.17	17.7803	17.7803	-23.269	0.843937	0.226688	1.07062
2007-01-06	23:59:59	6	-22.4496	0.999988	23.9997	-3.68254	-26.1321	6.61035	10.5773	17.1876	17.1876	-26.1321	0.806011	0.22817	1.03418
2007-01-07	00:59:59	7	-22.3327	0.0416551	0.999722	-6.29466	-28.6273	6.99544	9.26376	16.2592	16.2592	-28.6273	0.770453	0.230402	1.00086
2007-01-07	01:59:59	7	-22.3327	0.0833218	1.99972	-8.47781	-30.8105	6.99544	7.31893	14.3144	14.3144	-30.8105	0.737651	0.234718	0.972369
2007-01-07	02:59:59	7	-22.3327	0.124988	2.99972	-10.0832	-32.4159	6.99544	4.87532	11.8708	11.8708	-32.4159	0.712639	0.239421	0.95206
2007-01-07	03:59:59	7	-22.3327	0.166655	3.99972	-11.0015	-33.3341	6.99544	2.09947	9.09491	9.09491	-33.3341	0.698027	0.243753	0.94178
2007-01-07	04:59:59	7	-22.3327	0.208322	4.99972	-11.17	-33.5027	6.99544	-0.819456	6.17599	6.17599	-33.5027	0.695323	0.247106	0.942429
2007-01-07	05:59:59	7	-22.3327	0.249988	5.99972	-10.5773	-32.91	6.99544	-3.68254	3.3129	3.3129	-32.91	0.704803	0.249165	0.953968
2007-01-07	06:59:59	7	-22.3327	0.291655	6.99972	-9.26376	-31.5964	6.99544	-6.29466	0.700781	0.700781	-31.5964	0.725494	0.249963	0.975457
2007-01-07	07:59:59	7	-22.3327	0.333322	7.99972	-7.31893	-29.6516	6.99544	-8.47781	-1.48237	-1.48237	-29.6516	0.755247	0.249833	1.00508
2007-01-07	08:59:59	7	-22.3327	0.374988	8.99972	-4.87532	-27.208	6.99544	-10.0832	-3.08777	-3.08777	-27.208	0.790948	0.249275	1.04022
2007-01-07	09:59:59	7	-22.3327	0.416655	9.99972	-2.09947	-24.4322	6.99544	-11.0015	-4.00602	-4.00602	-24.4322	0.828922	0.24878	1.0777
2007-01-07	10:59:59	7	-22.3327	0.458322	10.9997	0.819456	-21.5132	6.99544	-11.17	-4.17454	-4.17454	-21.5132	0.865519	0.248675	1.11419
2007-01-07	11:59:59	7	-22.3327	0.499988	11.9997	3.68254	-18.6501	6.99544	-10.5773	-3.58184	-3.58184	-18.6501	0.897735	0.249024	1.14676
2007-01-07	12:59:59	7	-22.3327	0.541655	12.9997	6.29466	-16.038	6.99544	-9.26376	-2.26832	-2.26832	-16.038	0.923672	0.249608	1.17328
2007-01-07	13:59:59	7	-22.3327	0.583322	13.9997	8.47781	-13.8549	6.99544	-7.31893	-0.323486	-0.323486	-13.8549	0.942657	0.249992	1.19265
2007-01-07	14:59:59	7	-22.3327	0.624988	14.9997	10.0832	-12.2495	6.99544	-4.87532	2.12012	2.12012	-12.2495	0.954985	0.249658	1.20464
2007-01-07	15:59:59	7	-22.3327	0.666655	15.9997	11.0015	-11.3312	6.99544	-2.09947	4.89597	4.89597	-11.3312	0.961395	0.248179	1.20957
2007-01-07	16:59:59	7	-22.3327	0.708322	16.9997	11.17	-11.1627	6.99544	0.819456	7.8149	7.8149	-11.1627	0.962521	0.245378	1.2079
2007-01-07	17:59:59	7	-22.3327	0.749988	17.9997	10.5773	-11.7554	6.99544	3.68254	10.678	10.678	-11.7554	0.958492	0.241417	1.19991
2007-01-07	18:59:59	7	-22.3327	0.791655	18.9997	9.26376	-13.0689	6.99544	6.29466	13.2901	13.2901	-13.0689	0.948868	0.236789	1.18566
2007-01-07	19:59:59	7	-22.3327	0.833322	19.9997	7.31893	-15.0138	6.99544	8.47781	15.4733	15.4733	-15.0138	0.932893	0.232206	1.1651
2007-01-07	20:59:59	7	-22.3327	0.874988	20.9997	4.87532	-17.4574	6.99544	10.0832	17.0787	17.0787	-17.4574	0.910002	0.228437	1.13844
2007-01-07	21:59:59	7	-22.3327	0.916655	21.9997	2.09947	-20.2332	6.99544	11.0015	17.9969	17.9969	-20.2332	0.880393	0.226135	1.10653
2007-01-07	22:59:59	7	-22.3327	0.958322	22.9997	-0.819456	-23.1521	6.99544	11.17	18.1654	18.1654	-23.1521	0.845414	0.225701	1.07112
2007-01-07	23:59:59	7	-22.3327	0.999988	23.9997	-3.68254	-26.0152	6.99544	10.5773	17.5727	17.5727	-26.0152	0.807621	0.227212	1.03483
2007-01-08	00:59:59	8	-22.2092	0.0416551	0.999722	-6.29466	-28.5039	7.37846	9.26376	16.6422	16.6422	-28.5039	0.772263	0.229495	1.00176
2007-01-08	01:59:59	8	-22.2092	0.0833218	1.99972	-8.47781	-30.687	7.37846	7.31893	14.6974	14.6974	-30.687	0.739545	0.233907	0.973452
2007-01-08	02:59:59	8	-22.2092	0.124988	2.99972	-10.0832	-32.2924	7.37846	4.87532	12.2538	12.2538	-32.2924	0.714587	0.238738	0.953325
2007-01-08	03:59:59	8	-22.2092	0.166655	3.99972	-11.0015	-33.2107	7.37846	2.09947	9.47793	9.47793	-33.2107	0.700004	0.243221	0.943225
2007-01-08	04:59:59	8	-22.2092	0.208322	4.99972	-11.17	-33.3792	7.37846	-0.819456	6.55901	6.55901	-33.3792	0.697305	0.246738	0.944043
2007-01-08	05:59:59	8	-22.2092	0.249988	5.99972	-10.5773	-32.7865	7.37846	-3.68254	3.69592	3.69592	-32.7865	0.706767	0.248961	0.955728
2007-01-08	06:59:59	8	-22.2092	0.291655	6.99972	-9.26376	-31.473	7.37846	-6.29466	1.0838	1.0838	-31.473	0.727416	0.249911	0.977326
2007-01-08	07:59:59	8	-22.2092	0.333322	7.99972	-7.31893	-29.5281	7.37846	-8.47781	-1.09935	-1.09935	-29.5281	0.757098	0.249908	1.00701
2007-01-08	08:59:59	8	-22.2092	0.374988	8.99972	-4.87532	-27.0845	7.37846	-10.0832	-2.70475	-2.70475	-27.0845	0.792698	0.249443	1.04214
2007-01-08	09:59:59	8	-22.2092	0.416655	9.99972	-2.09947	-24.3087	7.37846	-11.0015	-3.623	-3.623	-24.3087	0.830542	0.249002	1.07954
2007-01-08	10:59:59	8	-22.2092	0.458322	10.9997	0.819456	-21.3897	7.37846	-11.17	-3.79152	-3.79152	-21.3897	0.866987	0.248907	1.11589
2007-01-08	11:59:59	8	-22.2092	0.499988	11.9997	3.68254	-18.5267	7.37846	-10.5773	-3.19882	-3.19882	-18.5267	0.899038	0.249222	1.14826
2007-01-08	12:59:59	8	-22.2092	0.541655	12.9997	6.29466	-15.9145	7.37846	-9.26376	-1.8853	-1.8853	-15.9145	0.924813	0.249729	1.17454
2007-01-08	13:59:59	8	-22.2092	0.583322	13.9997	8.47781	-13.7314	7.37846	-7.31893	0.0595344	0.0595344	-13.7314	0.943655	0.25	1.19366
2007-01-08	14:59:59	8	-22.2092	0.624988	14.9997	10.0832	-12.126	7.37846	-4.87532	2.50314	2.50314	-12.126	0.955874	0.249523	1.2054
2007-01-08	15:59:59	8	-22.2092	0.666655	15.9997	11.0015	-11.2077	7.37846	-2.09947	5.27899	5.27899	-11.2077	0.962222	0.247884	1.21011
2007-01-08	16:59:59	8	-22.2092	0.708322	16.9997	11.17	-11.0392	7.37846	0.819456	8.19792	8.19792	-11.0392	0.963335	0.244917	1.20825
2007-01-08	17:59:59	8	-22.2092	0.749988	17.9997	10.5773	-11.6319	7.37846	3.68254	11.061	11.061	-11.6319	0.959348	0.240798	1.20015
2007-01-08	18:59:59	8	-22.2092	0.791655	18.9997	9.26376	-12.9454	7.37846	6.29466	13.6731	13.6731	-12.9454	0.949814	0.236031	1.18584
2007-01-08	19:59:59	8	-22.2092	0.833322	19.9997	7.31893	-14.8903	7.37846	8.47781	15.8563	15.8563	-14.8903	0.933967	0.231337	1.1653
2007-01-08	20:59:59	8	-22.2092	0.874988	20.9997	4.87532	-17.3339	7.37846	10.0832	17.4617	17.4617	-17.3339	0.911232	0.22749	1.13872
2007-01-08	21:59:59	8	-22.2092	0.916655	21.9997	2.09947	-20.1097	7.37846	11.0015	18.3799	18.3799	-20.1097	0.881788	0.225144	1.10693
2007-01-08	22:59:59	8	-22.2092	0.958322	22.9997	-0.819456	-23.0287	7.37846	11.17	18.5484	18.5484	-23.0287	0.846969	0.224702	1.07167
2007-01-08	23:59:59	8	-22.2092	0.999988	23.9997	-3.68254	-25.8917	7.37846	10.5773	17.9557	17.9557	-25.8917	0.809318	0.226241	1.03556
2007-01-09	00:59:59	9	-22.0791	0.0416551	0.999722	-6.29466	-28.3738	7.7593	9.26376	17.0231	17.0231	-28.3738	0.774164	0.228573	1.00274
2007-01-09	01:59:59	9	-22.0791	0.0833218	1.99972	-8.47781	-30.557	7.7593	7.31893	15.0782	15.0782	-30.557	0.741535	0.233082	0.974617
2007-01-09	02:59:59	9	-22.0791	0.124988	2.99972	-10.0832	-32.1624	7.7593	4.87532	12.6346	12.6346	-32.1624	0.716635	0.238039	0.954674
2007-01-09	03:59:59	9	-22.0791	0.166655	3.99972	-11.0015	-33.0806	7.7593	2.09947	9.85877	9.85877	-33.0806	0.702082	0.242671	0.944753
2007-01-09	04:59:59	9	-22.0791	0.208322	4.99972	-11.17	-33.2491	7.7593	-0.819456	6.93984	6.93984	-33.2491	0.699389	0.24635	0.945739
2007-01-09	05:59:59	9	-22.0791	0.249988	5.99972	-10.5773	-32.6564	7.7593	-3.68254	4.07676	4.07676	-32.6564	0.708832	0.248736	0.957568
2007-01-09	06:59:59	9	-22.0791	0.291655	6.99972	-9.26376	-31.3429	7.7593	-6.29466	1.46464	1.46464	-31.3429	0.729435	0.249837	0.979272
2007-01-09	07:59:59	9	-22.0791	0.333322	7.99972	-7.31893	-29.3981	7.7593	-8.47781	-0.718513	-0.718513	-29.3981	0.759042	0.249961	1.009
2007-01-09	08:59:59	9	-22.0791	0.374988	8.99972	-4.87532	-26.9545	7.7593	-10.0832	-2.32392	-2.32392	-26.9545	0.794535	0.249589	1.04412
2007-01-09	09:59:59	9	-22.0791	0.416655	9.99972	-2.09947	-24.1786	7.7593	-11.0015	-3.24217	-3.24217	-24.1786	0.832242	0.2492	1.08144
2007-01-09	10:59:59	9	-22.0791	0.458322	10.9997	0.819456	-21.2597	7.7593	-11.17	-3.41068	-3.41068	-21.2597	0.868524	0.249115	1.11764
2007-01-09	11:59:59	9	-22.0791	0.499988	11.9997	3.68254	-18.3966	7.7593	-10.5773	-2.81798	-2.81798	-18.3966	0.900401	0.249396	1.1498
2007-01-09	12:59:59	9	-22.0791	0.541655	12.9997	6.29466	-15.7845	7.7593	-9.26376	-1.50446	-1.50446	-15.7845	0.926005	0.249828	1.17583
2007-01-09	13:59:59	9	-22.0791	0.583322	13.9997	8.47781	-13.6013	7.7593	-7.31893	0.440372	0.440372	-13.6013	0.944698	0.249985	1.19468
2007-01-09	14:59:59	9	-22.0791	0.624988	14.9997	10.0832	-11.9959	7.7593	-4.87532	2.88398	2.88398	-11.9959	0.956802	0.249367	1.20617
2007-01-09	15:59:59	9	-22.0791	0.666655	15.9997	11.0015	-11.0777	7.7593	-2.09947	5.65983	5.65983	-11.0777	0.963082	0.247568	1.21065
2007-01-09	16:59:59	9	-22.0791	0.708322	16.9997	11.17	-10.9092	7.7593	0.819456	8.57875	8.57875	-10.9092	0.964184	0.244437	1.20862
2007-01-09	17:59:59	9	-22.0791	0.749988	17.9997	10.5773	-11.5019	7.7593	3.68254	11.4418	11.4418	-11.5019	0.96024	0.240162	1.2004
2007-01-09	18:59:59	9	-22.0791	0.791655	18.9997	9.26376	-12.8154	7.7593	6.29466	14.054	14.054	-12.8154	0.9508	0.235258	1.18606
2007-01-09	19:59:59	9	-22.0791	0.833322	19.9997	7.31893	-14.7602	7.7593	8.47781	16.2371	16.2371	-14.7602	0.93509	0.230454	1.16554
2007-01-09	20:59:59	9	-22.0791	0.874988	20.9997	4.87532	-17.2038	7.7593	10.0832	17.8425	17.8425	-17.2038	0.912519	0.226529	1.13905
2007-01-09	21:59:59	9	-22.0791	0.916655	21.9997	2.09947	-19.9797	7.7593	11.0015	18.7608	18.7608	-19.9797	0.88325	0.224141	1.10739
2007-01-09	22:59:59	9	-22.0791	0.958322	22.9997	-0.819456	-22.8986	7.7593	11.17	18.9293	18.9293	-22.8986	0.8486	0.223691	1.07229
2007-01-09	23:59:59	9	-22.0791	0.999988	23.9997	-3.68254	-25.7617	7.7593	10.5773	18.3366	18.3366	-25.7617	0.811098	0.225257	1.03635
2007-01-10	00:59:59	10	-21.9426	0.0416551	0.999722	-6.29466	-28.2372	8.13784	9.26376	17.4016	17.4016	-28.2372	0.776155	0.22764	1.00379
2007-01-10	01:59:59	10	-21.9426	0.0833218	1.99972	-8.47781	-30.4204	8.13784	7.31893	15.4568	15.4568	-30.4204	0.743619	0.232243	0.975862
2007-01-10	02:59:59	10	-21.9426	0.124988	2.99972	-10.0832	-32.0258	8.13784	4.87532	13.0132	13.0132	-32.0258	0.718781	0.237324	0.956105
2007-01-10	03:59:59	10	-21.9426	0.166655	3.99972	-11.0015	-32.944	8.13784	2.09947	10.2373	10.2373	-32.944	0.704261	0.242103	0.946364
2007-01-10	04:59:59	10	-21.9426	0.208322	4.99972	-11.17	-33.1125	8.13784	-0.819456	7.31839	7.31839	-33.1125	0.701572	0.245943	0.947516
2007-01-10	05:59:59	10	-21.9426	0.249988	5.99972	-10.5773	-32.5198	8.13784	-3.68254	4.4553	4.4553	-32.5198	0.710995	0.248491	0.959487
2007-01-10	06:59:59	10	-21.9426	0.291655	6.99972	-9.26376	-31.2063	8.13784	-6.29466	1.84318	1.84318	-31.2063	0.73155	0.249741	0.981292
2007-01-10	07:59:59	10	-21.9426	0.333322	7.99972	-7.31893	-29.2615	8.13784	-8.47781	-0.339971	-0.339971	-29.2615	0.761078	0.249991	1.01107
2007-01-10	08:59:59	10	-21.9426	0.374988	8.99972	-4.87532	-26.8179	8.13784	-10.0832	-1.94537	-1.94537	-26.8179	0.796458	0.249712	1.04617
2007-01-10	09:59:59	10	-21.9426	0.416655	9.99972	-2.09947	-24.042	8.13784	-11.0015	-2.86362	-2.86362	-24.042	0.83402	0.249376	1.0834
2007-01-10	10:59:59	10	-21.9426	0.458322	10.9997	0.819456	-21.1231	8.13784	-11.17	-3.03214	-3.03214	-21.1231	0.870131	0.2493	1.11943
2007-01-10	11:59:59	10	-21.9426	0.499988	11.9997	3.68254	-18.26	8.13784	-10.5773	-2.43944	-2.43944	-18.26	0.901824	0.249547	1.15137
2007-01-10	12:59:59	10	-21.9426	0.541655	12.9997	6.29466	-15.6479	8.13784	-9.26376	-1.12592	-1.12592	-15.6479	0.927249	0.249903	1.17715
2007-01-10	13:59:59	10	-21.9426	0.583322	13.9997	8.47781	-13.4647	8.13784	-7.31893	0.818914	0.818914	-13.4647	0.945782	0.249949	1.19573
2007-01-10	14:59:59	10	-21.9426	0.624988	14.9997	10.0832	-11.8593	8.13784	-4.87532	3.26252	3.26252	-11.8593	0.957766	0.24919	1.20696
2007-01-10	15:59:59	10	-21.9426	0.666655	15.9997	11.0015	-10.9411	8.13784	-2.09947	6.03837	6.03837	-10.9411	0.963976	0.247234	1.21121
2007-01-10	16:59:59	10	-21.9426	0.708322	16.9997	11.17	-10.7726	8.13784	0.819456	8.9573	8.9573	-10.7726	0.965064	0.24394	1.209
2007-01-10	17:59:59	10	-21.9426	0.749988	17.9997	10.5773	-11.3653	8.13784	3.68254	11.8204	11.8204	-11.3653	0.961166	0.23951	1.20068
2007-01-10	18:59:59	10	-21.9426	0.791655	18.9997	9.26376	-12.6788	8.13784	6.29466	14.4325	14.4325	-12.6788	0.951826	0.23447	1.1863
2007-01-10	19:59:59	10	-21.9426	0.833322	19.9997	7.31893	-14.6236	8.13784	8.47781	16.6157	16.6157	-14.6236	0.93626	0.229558	1.16582
2007-01-10	20:59:59	10	-21.9426	0.874988	20.9997	4.87532	-17.0672	8.13784	10.0832	18.2211	18.2211	-17.0672	0.913861	0.225557	1.13942
2007-01-10	21:59:59	10	-21.9426	0.916655	21.9997	2.09947	-19.8431	8.13784	11.0015	19.1393	19.1393	-19.8431	0.884777	0.223126	1.1079
2007-01-10	22:59:59	10	-21.9426	0.958322	22.9997	-0.819456	-22.762	8.13784	11.17	19.3078	19.3078	-22.762	0.850305	0.222669	1.07297
2007-01-10	23:59:59	10	-21.9426	0.999988	23.9997	-3.68254	-25.6251	8.13784	10.5773	18.7151	18.7151	-25.6251	0.81296	0.224262	1.03722
2007-01-11	00:59:59	11	-21.7995	0.0416551	0.999722	-6.29466	-28.0941	8.51398	9.26376	17.7777	17.7777	-28.0941	0.778233	0.226694	1.00493
2007-01-11	01:59:59	11	-21.7995	0.0833218	1.99972	-8.47781	-30.2773	8.51398	7.31893	15.8329	15.8329	-30.2773	0.745797	0.231391	0.977188
2007-01-11	02:59:59	11	-21.7995	0.124988	2.99972	-10.0832	-31.8827	8.51398	4.87532	13.3893	13.3893	-31.8827	0.721024	0.236594	0.957618
2007-01-11	03:59:59	11	-21.7995	0.166655	3.99972	-11.0015	-32.8009	8.51398	2.09947	10.6134	10.6134	-32.8009	0.706537	0.241519	0.948057
2007-01-11	04:59:59	11	-21.7995	0.208322	4.99972	-11.17	-32.9695	8.51398	-0.819456	7.69452	7.69452	-32.9695	0.703855	0.245518	0.949374
2007-01-11	05:59:59	11	-21.7995	0.249988	5.99972	-10.5773	-32.3768	8.51398	-3.68254	4.83144	4.83144	-32.3768	0.713257	0.248227	0.961483
2007-01-11	06:59:59	11	-21.7995	0.291655	6.99972	-9.26376	-31.0632	8.51398	-6.29466	2.21932	2.21932	-31.0632	0.733761	0.249625	0.983386
2007-01-11	07:59:59	11	-21.7995	0.333322	7.99972	-7.31893	-29.1184	8.51398	-8.47781	0.0361637	0.0361637	-29.1184	0.763205	0.25	1.0132
2007-01-11	08:59:59	11	-21.7995	0.374988	8.99972	-4.87532	-26.6748	8.51398	-10.0832	-1.56924	-1.56924	-26.6748	0.798466	0.249813	1.04828
2007-01-11	09:59:59	11	-21.7995	0.416655	9.99972	-2.09947	-23.8989	8.51398	-11.0015	-2.48749	-2.48749	-23.8989	0.835874	0.249529	1.0854
2007-01-11	10:59:59	11	-21.7995	0.458322	10.9997	0.819456	-20.98	8.51398	-11.17	-2.65601	-2.65601	-20.98	0.871806	0.249463	1.12127
2007-01-11	11:59:59	11	-21.7995	0.499988	11.9997	3.68254	-18.1169	8.51398	-10.5773	-2.06331	-2.06331	-18.1169	0.903306	0.249676	1.15298
2007-01-11	12:59:59	11	-21.7995	0.541655	12.9997	6.29466	-15.5048	8.51398	-9.26376	-0.749784	-0.749784	-15.5048	0.92854	0.249957	1.1785
2007-01-11	13:59:59	11	-21.7995	0.583322	13.9997	8.47781	-13.3217	8.51398	-7.31893	1.19505	1.19505	-13.3217	0.946908	0.249891	1.1968
2007-01-11	14:59:59	11	-21.7995	0.624988	14.9997	10.0832	-11.7163	8.51398	-4.87532	3.63865	3.63865	-11.7163	0.958765	0.248993	1.20776
2007-01-11	15:59:59	11	-21.7995	0.666655	15.9997	11.0015	-10.798	8.51398	-2.09947	6.41451	6.41451	-10.798	0.964901	0.24688	1.21178
2007-01-11	16:59:59	11	-21.7995	0.708322	16.9997	11.17	-10.6295	8.51398	0.819456	9.33343	9.33343	-10.6295	0.965976	0.243424	1.2094
2007-01-11	17:59:59	11	-21.7995	0.749988	17.9997	10.5773	-11.2222	8.51398	3.68254	12.1965	12.1965	-11.2222	0.962125	0.238842	1.20097
2007-01-11	18:59:59	11	-21.7995	0.791655	18.9997	9.26376	-12.5357	8.51398	6.29466	14.8086	14.8086	-12.5357	0.95289	0.233668	1.18656
2007-01-11	19:59:59	11	-21.7995	0.833322	19.9997	7.31893	-14.4805	8.51398	8.47781	16.9918	16.9918	-14.4805	0.937474	0.22865	1.16612
2007-01-11	20:59:59	11	-21.7995	0.874988	20.9997	4.87532	-16.9242	8.51398	10.0832	18.5972	18.5972	-16.9242	0.915258	0.224574	1.13983
2007-01-11	21:59:59	11	-21.7995	0.916655	21.9997	2.09947	-19.7	8.51398	11.0015	19.5154	19.5154	-19.7	0.886367	0.222101	1.10847
2007-01-11	22:59:59	11	-21.7995	0.958322	22.9997	-0.819456	-22.6189	8.51398	11.17	19.684	19.684	-22.6189	0.852083	0.221636	1.07372
2007-01-11	23:59:59	11	-21.7995	0.999988	23.9997	-3.68254	-25.482	8.51398	10.5773	19.0913	19.0913	-25.482	0.814904	0.223256	1.03816
2007-01-12	00:59:59	12	-21.6499	0.0416551	0.999722	-6.29466	-27.9446	8.88759	9.26376	18.1514	18.1514	-27.9446	0.780398	0.225738	1.00614
2007-01-12	01:59:59	12	-21.6499	0.0833218	1.99972	-8.47781	-30.1278	8.88759	7.31893	16.2065	16.2065	-30.1278	0.748067	0.230526	0.978592
2007-01-12	02:59:59	12	-21.6499	0.124988	2.99972	-10.0832	-31.7332	8.88759	4.87532	13.7629	13.7629	-31.7332	0.723362	0.23585	0.959212
2007-01-12	03:59:59	12	-21.6499	0.166655	3.99972	-11.0015	-32.6514	8.88759	2.09947	10.9871	10.9871	-32.6514	0.708911	0.240919	0.94983
2007-01-12	04:59:59	12	-21.6499	0.208322	4.99972	-11.17	-32.8199	8.88759	-0.819456	8.06814	8.06814	-32.8199	0.706236	0.245075	0.951311
2007-01-12	05:59:59	12	-21.6499	0.249988	5.99972	-10.5773	-32.2272	8.88759	-3.68254	5.20505	5.20505	-32.2272	0.715614	0.247942	0.963557
2007-01-12	06:59:59	12	-21.6499	0.291655	6.99972	-9.26376	-30.9137	8.88759	-6.29466	2.59293	2.59293	-30.9137	0.736065	0.249488	0.985553
2007-01-12	07:59:59	12	-21.6499	0.333322	7.99972	-7.31893	-28.9689	8.88759	-8.47781	0.40978	0.40978	-28.9689	0.76542	0.249987	1.01541
2007-01-12	08:59:59	12	-21.6499	0.374988	8.99972	-4.87532	-26.5253	8.88759	-10.0832	-1.19562	-1.19562	-26.5253	0.800555	0.249891	1.05045
2007-01-12	09:59:59	12	-21.6499	0.416655	9.99972	-2.09947	-23.7494	8.88759	-11.0015	-2.11387	-2.11387	-23.7494	0.837803	0.24966	1.08746
2007-01-12	10:59:59	12	-21.6499	0.458322	10.9997	0.819456	-20.8305	8.88759	-11.17	-2.28239	-2.28239	-20.8305	0.873546	0.249603	1.12315
2007-01-12	11:59:59	12	-21.6499	0.499988	11.9997	3.68254	-17.9674	8.88759	-10.5773	-1.68969	-1.68969	-17.9674	0.904843	0.249783	1.15463
2007-01-12	12:59:59	12	-21.6499	0.541655	12.9997	6.29466	-15.3553	8.88759	-9.26376	-0.376168	-0.376168	-15.3553	0.929879	0.249989	1.17987
2007-01-12	13:59:59	12	-21.6499	0.583322	13.9997	8.47781	-13.1721	8.88759	-7.31893	1.56866	1.56866	-13.1721	0.948072	0.249813	1.19788
2007-01-12	14:59:59	12	-21.6499	0.624988	14.9997	10.0832	-11.5667	8.88759	-4.87532	4.01227	4.01227	-11.5667	0.959796	0.248776	1.20857
2007-01-12	15:59:59	12	-21.6499	0.666655	15.9997	11.0015	-10.6485	8.88759	-2.09947	6.78812	6.78812	-10.6485	0.965855	0.246507	1.21236
2007-01-12	16:59:59	12	-21.6499	0.708322	16.9997	11.17	-10.48	8.88759	0.819456	9.70705	9.70705	-10.48	0.966915	0.242893	1.20981
2007-01-12	17:59:59	12	-21.6499	0.749988	17.9997	10.5773	-11.0727	8.88759	3.68254	12.5701	12.5701	-11.0727	0.963115	0.238159	1.20127
2007-01-12	18:59:59	12	-21.6499	0.791655	18.9997	9.26376	-12.3862	8.88759	6.29466	15.1823	15.1823	-12.3862	0.95399	0.232853	1.18684
2007-01-12	19:59:59	12	-21.6499	0.833322	19.9997	7.31893	-14.331	8.88759	8.47781	17.3654	17.3654	-14.331	0.938732	0.22773	1.16646
2007-01-12	20:59:59	12	-21.6499	0.874988	20.9997	4.87532	-16.7746	8.88759	10.0832	18.9708	18.9708	-16.7746	0.916706	0.22358	1.14029
2007-01-12	21:59:59	12	-21.6499	0.916655	21.9997	2.09947	-19.5505	8.88759	11.0015	19.8891	19.8891	-19.5505	0.888018	0.221066	1.10908
2007-01-12	22:59:59	12	-21.6499	0.958322	22.9997	-0.819456	-22.4694	8.88759	11.17	20.0576	20.0576	-22.4694	0.853931	0.220594	1.07452
2007-01-12	23:59:59	12	-21.6499	0.999988	23.9997	-3.68254	-25.3325	8.88759	10.5773	19.4649	19.4649	-25.3325	0.816927	0.22224	1.03917
2007-01-13	00:59:59	13	-21.494	0.0416551	0.999722	-6.29466	-27.7887	9.25858	9.26376	18.5223	18.5223	-27.7887	0.782647	0.224771	1.00742
2007-01-13	01:59:59	13	-21.494	0.0833218	1.99972	-8.47781	-29.9718	9.25858	7.31893	16.5775	16.5775	-29.9718	0.750426	0.229649	0.980075
2007-01-13	02:59:59	13	-21.494	0.124988	2.99972	-10.0832	-31.5772	9.25858	4.87532	14.1339	14.1339	-31.5772	0.725794	0.235093	0.960887
2007-01-13	03:59:59	13	-21.494	0.166655	3.99972	-11.0015	-32.4955	9.25858	2.09947	11.358	11.358	-32.4955	0.711381	0.240304	0.951685
2007-01-13	04:59:59	13	-21.494	0.208322	4.99972	-11.17	-32.664	9.25858	-0.819456	8.43912	8.43912	-32.664	0.708712	0.244615	0.953327
2007-01-13	05:59:59	13	-21.494	0.249988	5.99972	-10.5773	-32.0713	9.25858	-3.68254	5.57604	5.57604	-32.0713	0.718067	0.24764	0.965706
2007-01-13	06:59:59	13	-21.494	0.291655	6.99972	-9.26376	-30.7578	9.25858	-6.29466	2.96392	2.96392	-30.7578	0.73846	0.249332	0.987792
2007-01-13	07:59:59	13	-21.494	0.333322	7.99972	-7.31893	-28.8129	9.25858	-8.47781	0.780766	0.780766	-28.8129	0.767723	0.249954	1.01768
2007-01-13	08:59:59	13	-21.494	0.374988	8.99972	-4.87532	-26.3693	9.25858	-10.0832	-0.824637	-0.824637	-26.3693	0.802726	0.249948	1.05267
2007-01-13	09:59:59	13	-21.494	0.416655	9.99972	-2.09947	-23.5935	9.25858	-11.0015	-1.74289	-1.74289	-23.5935	0.839804	0.249769	1.08957
2007-01-13	10:59:59	13	-21.494	0.458322	10.9997	0.819456	-20.6745	9.25858	-11.17	-1.9114	-1.9114	-20.6745	0.875349	0.249722	1.12507
2007-01-13	11:59:58	13	-21.494	0.499977	11.9994	3.68177	-17.8122	9.25858	-10.5776	-1.31897	-1.31897	-17.8122	0.906426	0.249868	1.15629
2007-01-13	12:59:58	13	-21.494	0.541644	12.9994	6.29399	-15.2	9.25858	-9.26422	-0.0056392	-0.0056392	-15.2	0.931257	0.25	1.18126
2007-01-13	13:59:58	13	-21.494	0.58331	13.9994	8.47728	-13.0167	9.25858	-7.31954	1.93903	1.93903	-13.0167	0.949269	0.249714	1.19898
2007-01-13	14:59:58	13	-21.494	0.624977	14.9994	10.0829	-11.4111	9.25858	-4.87605	4.38252	4.38252	-11.4111	0.960856	0.24854	1.2094
2007-01-13	15:59:58	13	-21.494	0.666644	15.9994	11.0013	-10.4927	9.25858	-2.10027	7.15831	7.15831	-10.4927	0.966836	0.246118	1.21295
2007-01-13	16:59:58	13	-21.494	0.70831	16.9994	11.17	-10.324	9.25858	0.818643	10.0772	10.0772	-10.324	0.967882	0.242346	1.21023
2007-01-13	17:59:58	13	-21.494	0.749977	17.9994	10.5776	-10.9164	9.25858	3.68177	12.9403	12.9403	-10.9164	0.964136	0.237463	1.2016
2007-01-13	18:59:58	13	-21.494	0.791644	18.9994	9.26422	-12.2298	9.25858	6.29399	15.5526	15.5526	-12.2298	0.955127	0.232028	1.18715
2007-01-13	19:59:58	13	-21.494	0.83331	19.9994	7.31954	-14.1745	9.25858	8.47728	17.7359	17.7359	-14.1745	0.940036	0.2268	1.16684
2007-01-13	20:59:58	13	-21.494	0.874977	20.9994	4.87605	-16.6179	9.25858	10.0829	19.3414	19.3414	-16.6179	0.918211	0.222577	1.14079
2007-01-13	21:59:58	13	-21.494	0.916644	21.9994	2.10027	-19.3937	9.25858	11.0013	20.2599	20.2599	-19.3937	0.889738	0.220023	1.10976
2007-01-13	22:59:58	13	-21.494	0.95831	22.9994	-0.818643	-22.3126	9.25858	11.17	20.4286	20.4286	-22.3126	0.855858	0.219543	1.0754
2007-01-13	23:59:58	13	-21.494	0.999977	23.9994	-3.68177	-25.1758	9.25858	10.5776	19.8361	19.8361	-25.1758	0.819038	0.221214	1.04025
2007-01-14	00:59:58	14	-21.3317	0.0416435	0.999444	-6.29399	-27.6257	9.62683	9.26422	18.891	18.891	-27.6257	0.784989	0.223793	1.00878
2007-01-14	01:59:58	14	-21.3317	0.0833102	1.99944	-8.47728	-29.809	9.62683	7.31954	16.9464	16.9464	-29.809	0.752882	0.22876	0.981642
2007-01-14	02:59:58	14	-21.3317	0.124977	2.99944	-10.0829	-31.4146	9.62683	4.87605	14.5029	14.5029	-31.4146	0.728323	0.234321	0.962644
2007-01-14	03:59:58	14	-21.3317	0.166644	3.99944	-11.0013	-32.333	9.62683	2.10027	11.7271	11.7271	-32.333	0.713947	0.239672	0.953619
2007-01-14	04:59:58	14	-21.3317	0.20831	4.99944	-11.17	-32.5017	9.62683	-0.818643	8.80818	8.80818	-32.5017	0.711282	0.244138	0.95542
2007-01-14	05:59:58	14	-21.3317	0.249977	5.99944	-10.5776	-31.9093	9.62683	-3.68177	5.94506	5.94506	-31.9093	0.720608	0.247318	0.967926
2007-01-14	06:59:58	14	-21.3317	0.291644	6.99944	-9.26422	-30.5959	9.62683	-6.29399	3.33284	3.33284	-30.5959	0.740939	0.249155	0.990094
2007-01-14	07:59:58	14	-21.3317	0.33331	7.99944	-7.31954	-28.6512	9.62683	-8.47728	1.14955	1.14955	-28.6512	0.770102	0.249899	1.02
2007-01-14	08:59:58	14	-21.3317	0.374977	8.99944	-4.87605	-26.2078	9.62683	-10.0829	-0.456035	-0.456035	-26.2078	0.804965	0.249984	1.05495
2007-01-14	09:59:58	14	-21.3317	0.416644	9.99944	-2.10027	-23.432	9.62683	-11.0013	-1.37449	-1.37449	-23.432	0.841867	0.249856	1.09172
2007-01-14	10:59:58	14	-21.3317	0.45831	10.9994	0.818643	-20.5131	9.62683	-11.17	-1.54321	-1.54321	-20.5131	0.877205	0.249819	1.12702
2007-01-14	11:59:58	14	-21.3317	0.499977	11.9994	3.68177	-17.6499	9.62683	-10.5776	-0.950724	-0.950724	-17.6499	0.908069	0.249931	1.158
2007-01-14	12:59:58	14	-21.3317	0.541644	12.9994	6.29399	-15.0377	9.62683	-9.26422	0.362609	0.362609	-15.0377	0.932683	0.24999	1.18267
2007-01-14	13:59:58	14	-21.3317	0.58331	13.9994	8.47728	-12.8544	9.62683	-7.31954	2.30728	2.30728	-12.8544	0.950505	0.249595	1.2001
2007-01-14	14:59:58	14	-21.3317	0.624977	14.9994	10.0829	-11.2488	9.62683	-4.87605	4.75077	4.75077	-11.2488	0.961948	0.248285	1.21023
2007-01-14	15:59:58	14	-21.3317	0.666644	15.9994	11.0013	-10.3304	9.62683	-2.10027	7.52656	7.52656	-10.3304	0.967843	0.245711	1.21355
2007-01-14	16:59:58	14	-21.3317	0.70831	16.9994	11.17	-10.1617	9.62683	0.818643	10.4455	10.4455	-10.1617	0.968874	0.241783	1.21066
2007-01-14	17:59:58	14	-21.3317	0.749977	17.9994	10.5776	-10.7541	9.62683	3.68177	13.3086	13.3086	-10.7541	0.965182	0.236752	1.20193
2007-01-14	18:59:58	14	-21.3317	0.791644	18.9994	9.26422	-12.0675	9.62683	6.29399	15.9208	15.9208	-12.0675	0.956292	0.231189	1.18748
2007-01-14	19:59:58	14	-21.3317	0.83331	19.9994	7.31954	-14.0122	9.62683	8.47728	18.1041	18.1041	-14.0122	0.941374	0.225859	1.16723
2007-01-14	20:59:58	14	-21.3317	0.874977	20.9994	4.87605	-16.4556	9.62683	10.0829	19.7097	19.7097	-16.4556	0.919756	0.221565	1.14132
2007-01-14	21:59:58	14	-21.3317	0.916644	21.9994	2.10027	-19.2314	9.62683	11.0013	20.6281	20.6281	-19.2314	0.891506	0.218971	1.11048
2007-01-14	22:59:58	14	-21.3317	0.95831	22.9994	-0.818643	-22.1503	9.62683	11.17	20.7969	20.7969	-22.1503	0.857842	0.218484	1.07633
2007-01-14	23:59:58	14	-21.3317	0.999977	23.9994	-3.68177	-25.0135	9.62683	10.5776	20.2044	20.2044	-25.0135	0.821214	0.22018	1.04139
2007-01-15	00:59:58	15	-21.1631	0.0416435	0.999444	-6.29399	-27.4571	9.99223	9.26422	19.2564	19.2564	-27.4571	0.787402	0.222809	1.01021
2007-01-15	01:59:58	15	-21.1631	0.0833102	1.99944	-8.47728	-29.6404	9.99223	7.31954	17.3118	17.3118	-29.6404	0.755416	0.227863	0.983279
2007-01-15	02:59:58	15	-21.1631	0.124977	2.99944	-10.0829	-31.2459	9.99223	4.87605	14.8683	14.8683	-31.2459	0.730937	0.233539	0.964476
2007-01-15	03:59:58	15	-21.1631	0.166644	3.99944	-11.0013	-32.1644	9.99223	2.10027	12.0925	12.0925	-32.1644	0.716603	0.239028	0.955631
2007-01-15	04:59:58	15	-21.1631	0.20831	4.99944	-11.17	-32.3331	9.99223	-0.818643	9.17358	9.17358	-32.3331	0.713945	0.243646	0.957591
2007-01-15	05:59:58	15	-21.1631	0.249977	5.99944	-10.5776	-31.7406	9.99223	-3.68177	6.31046	6.31046	-31.7406	0.723245	0.24698	0.970225
2007-01-15	06:59:58	15	-21.1631	0.291644	6.99944	-9.26422	-30.4273	9.99223	-6.29399	3.69824	3.69824	-30.4273	0.743514	0.24896	0.992474
2007-01-15	07:59:58	15	-21.1631	0.33331	7.99944	-7.31954	-28.4826	9.99223	-8.47728	1.51495	1.51495	-28.4826	0.772574	0.249825	1.0224
2007-01-15	08:59:58	15	-21.1631	0.374977	8.99944	-4.87605	-26.0391	9.99223	-10.0829	-0.0906349	-0.0906349	-26.0391	0.807292	0.249999	1.05729
2007-01-15	09:59:58	15	-21.1631	0.416644	9.99944	-2.10027	-23.2634	9.99223	-11.0013	-1.00909	-1.00909	-23.2634	0.844008	0.249922	1.09393
2007-01-15	10:59:58	15	-21.1631	0.45831	10.9994	0.818643	-20.3444	9.99223	-11.17	-1.17782	-1.17782	-20.3444	0.87913	0.249894	1.12902
2007-01-15	11:59:58	15	-21.1631	0.499977	11.9994	3.68177	-17.4813	9.99223	-10.5776	-0.585325	-0.585325	-17.4813	0.909763	0.249974	1.15974
2007-01-15	12:59:58	15	-21.1631	0.541644	12.9994	6.29399	-14.8691	9.99223	-9.26422	0.728008	0.728008	-14.8691	0.93415	0.24996	1.18411
2007-01-15	13:59:58	15	-21.1631	0.58331	13.9994	8.47728	-12.6858	9.99223	-7.31954	2.67268	2.67268	-12.6858	0.951774	0.249456	1.20123
2007-01-15	14:59:58	15	-21.1631	0.624977	14.9994	10.0829	-11.0802	9.99223	-4.87605	5.11617	5.11617	-11.0802	0.963066	0.248012	1.21108
2007-01-15	15:59:58	15	-21.1631	0.666644	15.9994	11.0013	-10.1618	9.99223	-2.10027	7.89196	7.89196	-10.1618	0.968873	0.245287	1.21416
2007-01-15	16:59:58	15	-21.1631	0.70831	16.9994	11.17	-9.99305	9.99223	0.818643	10.8109	10.8109	-9.99305	0.969888	0.241205	1.21109
2007-01-15	17:59:58	15	-21.1631	0.749977	17.9994	10.5776	-10.5855	9.99223	3.68177	13.674	13.674	-10.5855	0.966253	0.236029	1.20228
2007-01-15	18:59:58	15	-21.1631	0.791644	18.9994	9.26422	-11.8989	9.99223	6.29399	16.2862	16.2862	-11.8989	0.957488	0.230339	1.18783
2007-01-15	19:59:58	15	-21.1631	0.83331	19.9994	7.31954	-13.8435	9.99223	8.47728	18.4695	18.4695	-13.8435	0.942749	0.224909	1.16766
2007-01-15	20:59:58	15	-21.1631	0.874977	20.9994	4.87605	-16.287	9.99223	10.0829	20.0751	20.0751	-16.287	0.921348	0.220545	1.14189
2007-01-15	21:59:58	15	-21.1631	0.916644	21.9994	2.10027	-19.0628	9.99223	11.0013	20.9935	20.9935	-19.0628	0.893329	0.217912	1.11124
2007-01-15	22:59:58	15	-21.1631	0.95831	22.9994	-0.818643	-21.9817	9.99223	11.17	21.1623	21.1623	-21.9817	0.859891	0.217418	1.07731
2007-01-15	23:59:58	15	-21.1631	0.999977	23.9994	-3.68177	-24.8449	9.99223	10.5776	20.5698	20.5698	-24.8449	0.823463	0.219139	1.0426
2007-01-16	00:59:58	16	-20.9882	0.0416435	0.999444	-6.29399	-27.2822	10.3547	9.26422	19.6189	19.6189	-27.2822	0.789894	0.221816	1.01171
2007-01-16	01:59:58	16	-20.9882	0.0833102	1.99944	-8.47728	-29.4655	10.3547	7.31954	17.6742	17.6742	-29.4655	0.758035	0.226956	0.984991
2007-01-16	02:59:58	16	-20.9882	0.124977	2.99944	-10.0829	-31.0711	10.3547	4.87605	15.2307	15.2307	-31.0711	0.73364	0.232746	0.966386
2007-01-16	03:59:58	16	-20.9882	0.166644	3.99944	-11.0013	-31.9895	10.3547	2.10027	12.4549	12.4549	-31.9895	0.71935	0.238371	0.957721
2007-01-16	04:59:58	16	-20.9882	0.20831	4.99944	-11.17	-32.1583	10.3547	-0.818643	9.53603	9.53603	-32.1583	0.7167	0.243139	0.959838
2007-01-16	05:59:58	16	-20.9882	0.249977	5.99944	-10.5776	-31.5658	10.3547	-3.68177	6.6729	6.6729	-31.5658	0.725972	0.246624	0.972596
2007-01-16	06:59:58	16	-20.9882	0.291644	6.99944	-9.26422	-30.2524	10.3547	-6.29399	4.06068	4.06068	-30.2524	0.746175	0.248746	0.994921
2007-01-16	07:59:58	16	-20.9882	0.33331	7.99944	-7.31954	-28.3078	10.3547	-8.47728	1.87739	1.87739	-28.3078	0.775127	0.249732	1.02486
2007-01-16	08:59:58	16	-20.9882	0.374977	8.99944	-4.87605	-25.8643	10.3547	-10.0829	0.271809	0.271809	-25.8643	0.809694	0.249994	1.05969
2007-01-16	09:59:58	16	-20.9882	0.416644	9.99944	-2.10027	-23.0885	10.3547	-11.0013	-0.646642	-0.646642	-23.0885	0.846217	0.249968	1.09618
2007-01-16	10:59:58	16	-20.9882	0.45831	10.9994	0.818643	-20.1696	10.3547	-11.17	-0.815371	-0.815371	-20.1696	0.881113	0.249949	1.13106
2007-01-16	11:59:58	16	-20.9882	0.499977	11.9994	3.68177	-17.3064	10.3547	-10.5776	-0.222881	-0.222881	-17.3064	0.911504	0.249996	1.1615
2007-01-16	12:59:58	16	-20.9882	0.541644	12.9994	6.29399	-14.6942	10.3547	-9.26422	1.09045	1.09045	-14.6942	0.935656	0.249909	1.18557
2007-01-16	13:59:58	16	-20.9882	0.58331	13.9994	8.47728	-12.5109	10.3547	-7.31954	3.03513	3.03513	-12.5109	0.953073	0.249299	1.20237
2007-01-16	14:59:58	16	-20.9882	0.624977	14.9994	10.0829	-10.9054	10.3547	-4.87605	5.47862	5.47862	-10.9054	0.964208	0.247721	1.21193
2007-01-16	15:59:58	16	-20.9882	0.666644	15.9994	11.0013	-9.9869	10.3547	-2.10027	8.2544	8.2544	-9.9869	0.969924	0.244847	1.21477
2007-01-16	16:59:58	16	-20.9882	0.70831	16.9994	11.17	-9.81817	10.3547	0.818643	11.1733	11.1733	-9.81817	0.970922	0.240613	1.21153
2007-01-16	17:59:58	16	-20.9882	0.749977	17.9994	10.5776	-10.4107	10.3547	3.68177	14.0364	14.0364	-10.4107	0.967347	0.235294	1.20264
2007-01-16	18:59:58	16	-20.9882	0.791644	18.9994	9.26422	-11.724	10.3547	6.29399	16.6487	16.6487	-11.724	0.958711	0.229479	1.18819
2007-01-16	19:59:58	16	-20.9882	0.83331	19.9994	7.31954	-13.6687	10.3547	8.47728	18.832	18.832	-13.6687	0.944159	0.223951	1.16811
2007-01-16	20:59:58	16	-20.9882	0.874977	20.9994	4.87605	-16.1122	10.3547	10.0829	20.4375	20.4375	-16.1122	0.922983	0.219517	1.1425
2007-01-16	21:59:58	16	-20.9882	0.916644	21.9994	2.10027	-18.8879	10.3547	11.0013	21.356	21.356	-18.8879	0.895206	0.216847	1.11205
2007-01-16	22:59:58	16	-20.9882	0.95831	22.9994	-0.818643	-21.8069	10.3547	11.17	21.5247	21.5247	-21.8069	0.862003	0.216346	1.07835
2007-01-16	23:59:58	16	-20.9882	0.999977	23.9994	-3.68177	-24.67	10.3547	10.5776	20.9322	20.9322	-24.67	0.825785	0.218091	1.04388
2007-01-17	00:59:58	17	-20.8071	0.0416435	0.999444	-6.29399	-27.1011	10.7141	9.26422	19.9783	19.9783	-27.1011	0.792463	0.220816	1.01328
2007-01-17	01:59:58	17	-20.8071	0.0833102	1.99944	-8.47728	-29.2844	10.7141	7.31954	18.0336	18.0336	-29.2844	0.760737	0.226041	0.986778
2007-01-17	02:59:58	17	-20.8071	0.124977	2.99944	-10.0829	-30.89	10.7141	4.87605	15.5901	15.5901	-30.89	0.736429	0.231943	0.968372
2007-01-17	03:59:58	17	-20.8071	0.166644	3.99944	-11.0013	-31.8084	10.7141	2.10027	12.8143	12.8143	-31.8084	0.722186	0.237702	0.959888
2007-01-17	04:59:58	17	-20.8071	0.20831	4.99944	-11.17	-31.9772	10.7141	-0.818643	9.89541	9.89541	-31.9772	0.719544	0.242617	0.962161
2007-01-17	05:59:58	17	-20.8071	0.249977	5.99944	-10.5776	-31.3847	10.7141	-3.68177	7.03228	7.03228	-31.3847	0.728787	0.246253	0.97504
2007-01-17	06:59:58	17	-20.8071	0.291644	6.99944	-9.26422	-30.0713	10.7141	-6.29399	4.42006	4.42006	-30.0713	0.748921	0.248515	0.997436
2007-01-17	07:59:58	17	-20.8071	0.33331	7.99944	-7.31954	-28.1267	10.7141	-8.47728	2.23677	2.23677	-28.1267	0.777761	0.249619	1.02738
2007-01-17	08:59:58	17	-20.8071	0.374977	8.99944	-4.87605	-25.6832	10.7141	-10.0829	0.631189	0.631189	-25.6832	0.812169	0.24997	1.06214
2007-01-17	09:59:58	17	-20.8071	0.416644	9.99944	-2.10027	-22.9074	10.7141	-11.0013	-0.287261	-0.287261	-22.9074	0.84849	0.249994	1.09848
2007-01-17	10:59:58	17	-20.8071	0.45831	10.9994	0.818643	-19.9885	10.7141	-11.17	-0.455991	-0.455991	-19.9885	0.883151	0.249984	1.13314
2007-01-17	11:59:58	17	-20.8071	0.499977	11.9994	3.68177	-17.1254	10.7141	-10.5776	0.1365	0.1365	-17.1254	0.913291	0.249999	1.16329
2007-01-17	12:59:58	17	-20.8071	0.541644	12.9994	6.29399	-14.5131	10.7141	-9.26422	1.44983	1.44983	-14.5131	0.937199	0.24984	1.18704
2007-01-17	13:59:58	17	-20.8071	0.58331	13.9994	8.47728	-12.3298	10.7141	-7.31954	3.39451	3.39451	-12.3298	0.954401	0.249124	1.20352
2007-01-17	14:59:58	17	-20.8071	0.624977	14.9994	10.0829	-10.7243	10.7141	-4.87605	5.838	5.838	-10.7243	0.965373	0.247413	1.21279
2007-01-17	15:59:58	17	-20.8071	0.666644	15.9994	11.0013	-9.80582	10.7141	-2.10027	8.61378	8.61378	-9.80582	0.970995	0.244392	1.21539
2007-01-17	16:59:58	17	-20.8071	0.70831	16.9994	11.17	-9.63709	10.7141	0.818643	11.5327	11.5327	-9.63709	0.971975	0.240007	1.21198
2007-01-17	17:59:58	17	-20.8071	0.749977	17.9994	10.5776	-10.2296	10.7141	3.68177	14.3958	14.3958	-10.2296	0.968461	0.234547	1.20301
2007-01-17	18:59:58	17	-20.8071	0.791644	18.9994	9.26422	-11.5429	10.7141	6.29399	17.008	17.008	-11.5429	0.959959	0.22861	1.18857
2007-01-17	19:59:58	17	-20.8071	0.83331	19.9994	7.31954	-13.4876	10.7141	8.47728	19.1913	19.1913	-13.4876	0.945602	0.222985	1.16859
2007-01-17	20:59:58	17	-20.8071	0.874977	20.9994	4.87605	-15.9311	10.7141	10.0829	20.7969	20.7969	-15.9311	0.92466	0.218484	1.14314
2007-01-17	21:59:58	17	-20.8071	0.916644	21.9994	2.10027	-18.7069	10.7141	11.0013	21.7154	21.7154	-18.7069	0.897135	0.215776	1.11291
2007-01-17	22:59:58	17	-20.8071	0.95831	22.9994	-0.818643	-21.6258	10.7141	11.17	21.8841	21.8841	-21.6258	0.864176	0.215268	1.07944
2007-01-17	23:59:58	17	-20.8071	0.999977	23.9994	-3.68177	-24.4889	10.7141	10.5776	21.2916	21.2916	-24.4889	0.828176	0.217037	1.04521
2007-01-18	00:59:58	18	-20.6199	0.0416435	0.999444	-6.29399	-26.9139	11.0703	9.26422	20.3345	20.3345	-26.9139	0.795107	0.219811	1.01492
2007-01-18	01:59:58	18	-20.6199	0.0833102	1.99944	-8.47728	-29.0972	11.0703	7.31954	18.3898	18.3898	-29.0972	0.76352	0.225118	0.988638
2007-01-18	02:59:58	18	-20.6199	0.124977	2.99944	-10.0829	-30.7027	11.0703	4.87605	15.9463	15.9463	-30.7027	0.739304	0.23113	0.970434
2007-01-18	03:59:58	18	-20.6199	0.166644	3.99944	-11.0013	-31.6212	11.0703	2.10027	13.1705	13.1705	-31.6212	0.725108	0.237021	0.96213
2007-01-18	04:59:58	18	-20.6199	0.20831	4.99944	-11.17	-31.7899	11.0703	-0.818643	10.2516	10.2516	-31.7899	0.722475	0.242082	0.964557
2007-01-18	05:59:58	18	-20.6199	0.249977	5.99944	-10.5776	-31.1974	11.0703	-3.68177	7.38849	7.38849	-31.1974	0.731688	0.245866	0.977553
2007-01-18	06:59:58	18	-20.6199	0.291644	6.99944	-9.26422	-29.8841	11.0703	-6.29399	4.77628	4.77628	-29.8841	0.75175	0.248267	1.00002
2007-01-18	07:59:58	18	-20.6199	0.33331	7.99944	-7.31954	-27.9394	11.0703	-8.47728	2.59298	2.59298	-27.9394	0.780472	0.249488	1.02996
2007-01-18	08:59:58	18	-20.6199	0.374977	8.99944	-4.87605	-25.4959	11.0703	-10.0829	0.9874	0.9874	-25.4959	0.814715	0.249926	1.06464
2007-01-18	09:59:58	18	-20.6199	0.416644	9.99944	-2.10027	-22.7202	11.0703	-11.0013	0.0689497	0.0689497	-22.7202	0.850826	0.25	1.10083
2007-01-18	10:59:58	18	-20.6199	0.45831	10.9994	0.818643	-19.8012	11.0703	-11.17	-0.0997798	-0.0997798	-19.8012	0.885243	0.249999	1.13524
2007-01-18	11:59:58	18	-20.6199	0.499977	11.9994	3.68177	-16.9381	11.0703	-10.5776	0.492711	0.492711	-16.9381	0.915122	0.249982	1.1651
2007-01-18	12:59:58	18	-20.6199	0.541644	12.9994	6.29399	-14.3259	11.0703	-9.26422	1.80604	1.80604	-14.3259	0.938775	0.249752	1.18853
2007-01-18	13:59:58	18	-20.6199	0.58331	13.9994	8.47728	-12.1426	11.0703	-7.31954	3.75072	3.75072	-12.1426	0.955755	0.24893	1.20468
2007-01-18	14:59:58	18	-20.6199	0.624977	14.9994	10.0829	-10.537	11.0703	-4.87605	6.19421	6.19421	-10.537	0.966558	0.247089	1.21365
2007-01-18	15:59:58	18	-20.6199	0.666644	15.9994	11.0013	-9.61857	11.0703	-2.10027	8.96999	8.96999	-9.61857	0.972081	0.243922	1.216
2007-01-18	16:59:58	18	-20.6199	0.70831	16.9994	11.17	-9.44984	11.0703	0.818643	11.8889	11.8889	-9.44984	0.973044	0.239389	1.21243
2007-01-18	17:59:58	18	-20.6199	0.749977	17.9994	10.5776	-10.0423	11.0703	3.68177	14.752	14.752	-10.0423	0.969593	0.23379	1.20338
2007-01-18	18:59:58	18	-20.6199	0.791644	18.9994	9.26422	-11.3557	11.0703	6.29399	17.3642	17.3642	-11.3557	0.961231	0.227733	1.18896
2007-01-18	19:59:58	18	-20.6199	0.83331	19.9994	7.31954	-13.3003	11.0703	8.47728	19.5475	19.5475	-13.3003	0.947074	0.222013	1.16909
2007-01-18	20:59:58	18	-20.6199	0.874977	20.9994	4.87605	-15.7438	11.0703	10.0829	21.1531	21.1531	-15.7438	0.926376	0.217445	1.14382
2007-01-18	21:59:58	18	-20.6199	0.916644	21.9994	2.10027	-18.5196	11.0703	11.0013	22.0716	22.0716	-18.5196	0.899112	0.2147	1.11381
2007-01-18	22:59:58	18	-20.6199	0.95831	22.9994	-0.818643	-21.4385	11.0703	11.17	22.2403	22.2403	-21.4385	0.866408	0.214186	1.08059
2007-01-18	23:59:58	18	-20.6199	0.999977	23.9994	-3.68177	-24.3017	11.0703	10.5776	21.6478	21.6478	-24.3017	0.830634	0.215978	1.04661
2007-01-19	00:59:58	19	-20.4265	0.0416435	0.999444	-6.29399	-26.7205	11.4232	9.26422	20.6874	20.6874	-26.7205	0.797825	0.2188	1.01662
2007-01-19	01:59:58	19	-20.4265	0.0833102	1.99944	-8.47728	-28.9038	11.4232	7.31954	18.7427	18.7427	-28.9038	0.766382	0.224188	0.99057
2007-01-19	02:59:58	19	-20.4265	0.124977	2.99944	-10.0829	-30.5094	11.4232	4.87605	16.2993	16.2993	-30.5094	0.742261	0.230308	0.97257
2007-01-19	03:59:58	19	-20.4265	0.166644	3.99944	-11.0013	-31.4279	11.4232	2.10027	13.5235	13.5235	-31.4279	0.728117	0.236329	0.964446
2007-01-19	04:59:58	19	-20.4265	0.20831	4.99944	-11.17	-31.5966	11.4232	-0.818643	10.6046	10.6046	-31.5966	0.725492	0.241533	0.967025
2007-01-19	05:59:58	19	-20.4265	0.249977	5.99944	-10.5776	-31.0041	11.4232	-3.68177	7.74143	7.74143	-31.0041	0.734673	0.245464	0.980137
2007-01-19	06:59:58	19	-20.4265	0.291644	6.99944	-9.26422	-29.6908	11.4232	-6.29399	5.12921	5.12921	-29.6908	0.75466	0.248002	1.00266
2007-01-19	07:59:58	19	-20.4265	0.33331	7.99944	-7.31954	-27.7461	11.4232	-8.47728	2.94592	2.94592	-27.7461	0.783259	0.24934	1.0326
2007-01-19	08:59:58	19	-20.4265	0.374977	8.99944	-4.87605	-25.3026	11.4232	-10.0829	1.34034	1.34034	-25.3026	0.81733	0.249863	1.06719
2007-01-19	09:59:58	19	-20.4265	0.416644	9.99944	-2.10027	-22.5268	11.4232	-11.0013	0.421886	0.421886	-22.5268	0.853222	0.249986	1.10321
2007-01-19	10:59:58	19	-20.4265	0.45831	10.9994	0.818643	-19.6079	11.4232	-11.17	0.253156	0.253156	-19.6079	0.887385	0.249995	1.13738
2007-01-19	11:59:58	19	-20.4265	0.499977	11.9994	3.68177	-16.7448	11.4232	-10.5776	0.845647	0.845647	-16.7448	0.916993	0.249946	1.16694
2007-01-19	12:59:58	19	-20.4265	0.541644	12.9994	6.29399	-14.1326	11.4232	-9.26422	2.15898	2.15898	-14.1326	0.940383	0.249645	1.19003
2007-01-19	13:59:58	19	-20.4265	0.58331	13.9994	8.47728	-11.9493	11.4232	-7.31954	4.10365	4.10365	-11.9493	0.957132	0.24872	1.20585
2007-01-19	14:59:58	19	-20.4265	0.624977	14.9994	10.0829	-10.3437	11.4232	-4.87605	6.54714	6.54714	-10.3437	0.967761	0.24675	1.21451
2007-01-19	15:59:58	19	-20.4265	0.666644	15.9994	11.0013	-9.42523	11.4232	-2.10027	9.32293	9.32293	-9.42523	0.973183	0.243439	1.21662
2007-01-19	16:59:58	19	-20.4265	0.70831	16.9994	11.17	-9.2565	11.4232	0.818643	12.2418	12.2418	-9.2565	0.974126	0.23876	1.21289
2007-01-19	17:59:58	19	-20.4265	0.749977	17.9994	10.5776	-9.84899	11.4232	3.68177	15.105	15.105	-9.84899	0.970741	0.233023	1.20376
2007-01-19	18:59:58	19	-20.4265	0.791644	18.9994	9.26422	-11.1623	11.4232	6.29399	17.7172	17.7172	-11.1623	0.962523	0.226848	1.18937
2007-01-19	19:59:58	19	-20.4265	0.83331	19.9994	7.31954	-13.107	11.4232	8.47728	19.9005	19.9005	-13.107	0.948575	0.221034	1.16961
2007-01-19	20:59:58	19	-20.4265	0.874977	20.9994	4.87605	-15.5505	11.4232	10.0829	21.5061	21.5061	-15.5505	0.928129	0.216401	1.14453
2007-01-19	21:59:58	19	-20.4265	0.916644	21.9994	2.10027	-18.3263	11.4232	11.0013	22.4245	22.4245	-18.3263	0.901135	0.213621	1.11476
2007-01-19	22:59:58	19	-20.4265	0.95831	22.9994	-0.818643	-21.2452	11.4232	11.17	22.5932	22.5932	-21.2452	0.868695	0.2131	1.0818
2007-01-19	23:59:58	19	-20.4265	0.999977	23.9994	-3.68177	-24.1083	11.4232	10.5776	22.0007	22.0007	-24.1083	0.833158	0.214915	1.04807
2007-01-20	00:59:58	20	-20.2272	0.0416435	0.999444	-6.29399	-26.5211	11.7728	9.26422	21.037	21.037	-26.5211	0.800613	0.217785	1.0184
2007-01-20	01:59:58	20	-20.2272	0.0833102	1.99944	-8.47728	-28.7044	11.7728	7.31954	19.0923	19.0923	-28.7044	0.76932	0.223253	0.992573
2007-01-20	02:59:58	20	-20.2272	0.124977	2.99944	-10.0829	-30.31	11.7728	4.87605	16.6488	16.6488	-30.31	0.7453	0.229479	0.974778
2007-01-20	03:59:58	20	-20.2272	0.166644	3.99944	-11.0013	-31.2285	11.7728	2.10027	13.873	13.873	-31.2285	0.731208	0.235627	0.966835
2007-01-20	04:59:58	20	-20.2272	0.20831	4.99944	-11.17	-31.3972	11.7728	-0.818643	10.9541	10.9541	-31.3972	0.728593	0.240973	0.969565
2007-01-20	05:59:58	20	-20.2272	0.249977	5.99944	-10.5776	-30.8047	11.7728	-3.68177	8.09099	8.09099	-30.8047	0.73774	0.245048	0.982788
2007-01-20	06:59:58	20	-20.2272	0.291644	6.99944	-9.26422	-29.4914	11.7728	-6.29399	5.47877	5.47877	-29.4914	0.757648	0.247721	1.00537
2007-01-20	07:59:58	20	-20.2272	0.33331	7.99944	-7.31954	-27.5467	11.7728	-8.47728	3.29547	3.29547	-27.5467	0.78612	0.249174	1.03529
2007-01-20	08:59:58	20	-20.2272	0.374977	8.99944	-4.87605	-25.1032	11.7728	-10.0829	1.68989	1.68989	-25.1032	0.820012	0.249783	1.06979
2007-01-20	09:59:58	20	-20.2272	0.416644	9.99944	-2.10027	-22.3274	11.7728	-11.0013	0.771442	0.771442	-22.3274	0.855677	0.249955	1.10563
2007-01-20	10:59:58	20	-20.2272	0.45831	10.9994	0.818643	-19.4085	11.7728	-11.17	0.602713	0.602713	-19.4085	0.889576	0.249972	1.13955
2007-01-20	11:59:58	20	-20.2272	0.499977	11.9994	3.68177	-16.5454	11.7728	-10.5776	1.1952	1.1952	-16.5454	0.918903	0.249891	1.16879
2007-01-20	12:59:58	20	-20.2272	0.541644	12.9994	6.29399	-13.9332	11.7728	-9.26422	2.50854	2.50854	-13.9332	0.94202	0.249521	1.19154
2007-01-20	13:59:58	20	-20.2272	0.58331	13.9994	8.47728	-11.7499	11.7728	-7.31954	4.45321	4.45321	-11.7499	0.958531	0.248493	1.20702
2007-01-20	14:59:58	20	-20.2272	0.624977	14.9994	10.0829	-10.1443	11.7728	-4.87605	6.8967	6.8967	-10.1443	0.968979	0.246395	1.21537
2007-01-20	15:59:58	20	-20.2272	0.666644	15.9994	11.0013	-9.22584	11.7728	-2.10027	9.67248	9.67248	-9.22584	0.974295	0.242943	1.21724
2007-01-20	16:59:58	20	-20.2272	0.70831	16.9994	11.17	-9.05711	11.7728	0.818643	12.5914	12.5914	-9.05711	0.975219	0.238119	1.21334
2007-01-20	17:59:58	20	-20.2272	0.749977	17.9994	10.5776	-9.6496	11.7728	3.68177	15.4545	15.4545	-9.6496	0.971903	0.232248	1.20415
2007-01-20	18:59:58	20	-20.2272	0.791644	18.9994	9.26422	-10.9629	11.7728	6.29399	18.0667	18.0667	-10.9629	0.963834	0.225956	1.18979
2007-01-20	19:59:58	20	-20.2272	0.83331	19.9994	7.31954	-12.9076	11.7728	8.47728	20.25	20.25	-12.9076	0.950102	0.220051	1.17015
2007-01-20	20:59:58	20	-20.2272	0.874977	20.9994	4.87605	-15.3511	11.7728	10.0829	21.8556	21.8556	-15.3511	0.929916	0.215354	1.14527
2007-01-20	21:59:58	20	-20.2272	0.916644	21.9994	2.10027	-18.1269	11.7728	11.0013	22.7741	22.7741	-18.1269	0.903203	0.212539	1.11574
2007-01-20	22:59:58	20	-20.2272	0.95831	22.9994	-0.818643	-21.0458	11.7728	11.17	22.9428	22.9428	-21.0458	0.871037	0.212012	1.08305
2007-01-20	23:59:58	20	-20.2272	0.999977	23.9994	-3.68177	-23.9089	11.7728	10.5776	22.3503	22.3503	-23.9089	0.835745	0.213849	1.04959
2007-01-21	00:59:58	21	-20.0218	0.0416435	0.999444	-6.29399	-26.3158	12.1188	9.26422	21.383	21.383	-26.3158	0.803469	0.216766	1.02024
2007-01-21	01:59:58	21	-20.0218	0.0833102	1.99944	-8.47728	-28.4991	12.1188	7.31954	19.4384	19.4384	-28.4991	0.772333	0.222312	0.994646
2007-01-21	02:59:58	21	-20.0218	0.124977	2.99944	-10.0829	-30.1046	12.1188	4.87605	16.9949	16.9949	-30.1046	0.748417	0.228642	0.977059
2007-01-21	03:59:58	21	-20.0218	0.166644	3.99944	-11.0013	-31.0231	12.1188	2.10027	14.2191	14.2191	-31.0231	0.73438	0.234916	0.969296
2007-01-21	04:59:58	21	-20.0218	0.20831	4.99944	-11.17	-31.1918	12.1188	-0.818643	11.3002	11.3002	-31.1918	0.731775	0.240401	0.972176
2007-01-21	05:59:58	21	-20.0218	0.249977	5.99944	-10.5776	-30.5993	12.1188	-3.68177	8.43706	8.43706	-30.5993	0.740887	0.244618	0.985505
2007-01-21	06:59:58	21	-20.0218	0.291644	6.99944	-9.26422	-29.286	12.1188	-6.29399	5.82484	5.82484	-29.286	0.760713	0.247425	1.00814
2007-01-21	07:59:58	21	-20.0218	0.33331	7.99944	-7.31954	-27.3413	12.1188	-8.47728	3.64155	3.64155	-27.3413	0.789052	0.248991	1.03804
2007-01-21	08:59:58	21	-20.0218	0.374977	8.99944	-4.87605	-24.8978	12.1188	-10.0829	2.03597	2.03597	-24.8978	0.822758	0.249684	1.07244
2007-01-21	09:59:58	21	-20.0218	0.416644	9.99944	-2.10027	-22.122	12.1188	-11.0013	1.11752	1.11752	-22.122	0.858187	0.249905	1.10809
2007-01-21	10:59:58	21	-20.0218	0.45831	10.9994	0.818643	-19.2031	12.1188	-11.17	0.948787	0.948787	-19.2031	0.891813	0.249931	1.14174
2007-01-21	11:59:58	21	-20.0218	0.499977	11.9994	3.68177	-16.34	12.1188	-10.5776	1.54128	1.54128	-16.34	0.92085	0.249819	1.17067
2007-01-21	12:59:58	21	-20.0218	0.541644	12.9994	6.29399	-13.7278	12.1188	-9.26422	2.85461	2.85461	-13.7278	0.943684	0.24938	1.19306
2007-01-21	13:59:58	21	-20.0218	0.58331	13.9994	8.47728	-11.5445	12.1188	-7.31954	4.79928	4.79928	-11.5445	0.959948	0.24825	1.2082
2007-01-21	14:59:58	21	-20.0218	0.624977	14.9994	10.0829	-9.93892	12.1188	-4.87605	7.24277	7.24277	-9.93892	0.97021	0.246026	1.21624
2007-01-21	15:59:58	21	-20.0218	0.666644	15.9994	11.0013	-9.02046	12.1188	-2.10027	10.0186	10.0186	-9.02046	0.975418	0.242434	1.21785
2007-01-21	16:59:58	21	-20.0218	0.70831	16.9994	11.17	-8.85174	12.1188	0.818643	12.9375	12.9375	-8.85174	0.976322	0.237469	1.21379
2007-01-21	17:59:58	21	-20.0218	0.749977	17.9994	10.5776	-9.44423	12.1188	3.68177	15.8006	15.8006	-9.44423	0.973075	0.231465	1.20454
2007-01-21	18:59:58	21	-20.0218	0.791644	18.9994	9.26422	-10.7576	12.1188	6.29399	18.4128	18.4128	-10.7576	0.96516	0.225058	1.19022
2007-01-21	19:59:57	21	-20.0218	0.833299	19.9992	7.32016	-12.7016	12.1188	8.47675	20.5956	20.5956	-12.7016	0.951656	0.219065	1.17072
2007-01-21	20:59:57	21	-20.0218	0.874965	20.9992	4.87679	-15.145	12.1188	10.0825	22.2013	22.2013	-15.145	0.931742	0.214305	1.14605
2007-01-21	21:59:57	21	-20.0218	0.916632	21.9992	2.10107	-17.9207	12.1188	11.0012	23.12	23.12	-17.9207	0.90532	0.211455	1.11678
2007-01-21	22:59:57	21	-20.0218	0.958299	22.9992	-0.817831	-20.8396	12.1188	11.1701	23.2889	23.2889	-20.8396	0.87344	0.210921	1.08436
2007-01-21	23:59:57	21	-20.0218	0.999965	23.9992	-3.681	-23.7028	12.1188	10.5778	22.6966	22.6966	-23.7028	0.838402	0.21278	1.05118
2007-01-22	00:59:57	22	-19.8105	0.0416319	0.999167	-6.29331	-26.1038	12.4613	9.26468	21.726	21.726	-26.1038	0.806401	0.215744	1.02215
2007-01-22	01:59:57	22	-19.8105	0.0832986	1.99917	-8.47675	-28.2872	12.4613	7.32016	19.7815	19.7815	-28.2872	0.775426	0.221366	0.996792
2007-01-22	02:59:57	22	-19.8105	0.124965	2.99917	-10.0825	-29.893	12.4613	4.87679	17.3381	17.3381	-29.893	0.751616	0.227798	0.979413
2007-01-22	03:59:57	22	-19.8105	0.166632	3.99917	-11.0012	-30.8116	12.4613	2.10107	14.5624	14.5624	-30.8116	0.737633	0.234195	0.971829
2007-01-22	04:59:57	22	-19.8105	0.208299	4.99917	-11.1701	-30.9806	12.4613	-0.817831	11.6435	11.6435	-30.9806	0.735035	0.239817	0.974852
2007-01-22	05:59:57	22	-19.8105	0.249965	5.99917	-10.5778	-30.3883	12.4613	-3.681	8.78032	8.78032	-30.3883	0.744108	0.244175	0.988283
2007-01-22	06:59:57	22	-19.8105	0.291632	6.99917	-9.26468	-29.0752	12.4613	-6.29331	6.168	6.168	-29.0752	0.763846	0.247114	1.01096
2007-01-22	07:59:57	22	-19.8105	0.333299	7.99917	-7.32016	-27.1306	12.4613	-8.47675	3.98457	3.98457	-27.1306	0.792045	0.248793	1.04084
2007-01-22	08:59:57	22	-19.8105	0.374965	8.99917	-4.87679	-24.6873	12.4613	-10.0825	2.37881	2.37881	-24.6873	0.825556	0.249569	1.07513
2007-01-22	09:59:57	22	-19.8105	0.416632	9.99917	-2.10107	-21.9115	12.4613	-11.0012	1.46016	1.46016	-21.9115	0.860741	0.249838	1.11058
2007-01-22	10:59:57	22	-19.8105	0.458299	10.9992	0.817831	-18.9926	12.4613	-11.1701	1.29122	1.29122	-18.9926	0.894084	0.249873	1.14396
2007-01-22	11:59:57	22	-19.8105	0.499965	11.9992	3.681	-16.1295	12.4613	-10.5778	1.8835	1.8835	-16.1295	0.922822	0.24973	1.17255
2007-01-22	12:59:57	22	-19.8105	0.541632	12.9992	6.29331	-13.5172	12.4613	-9.26468	3.19664	3.19664	-13.5172	0.945367	0.249223	1.19459
2007-01-22	13:59:57	22	-19.8105	0.583299	13.9992	8.47675	-11.3337	12.4613	-7.32016	5.14116	5.14116	-11.3337	0.961379	0.247993	1.20937
2007-01-22	14:59:57	22	-19.8105	0.624965	14.9992	10.0825	-9.72797	12.4613	-4.87679	7.58453	7.58453	-9.72797	0.971449	0.245645	1.21709
2007-01-22	15:59:57	22	-19.8105	0.666632	15.9992	11.0012	-8.80932	12.4613	-2.10107	10.3602	10.3602	-8.80932	0.976546	0.241915	1.21846
2007-01-22	16:59:57	22	-19.8105	0.708299	16.9992	11.1701	-8.64038	12.4613	0.817831	13.2791	13.2791	-8.64038	0.97743	0.23681	1.21424
2007-01-22	17:59:57	22	-19.8105	0.749965	17.9992	10.5778	-9.23266	12.4613	3.681	16.1423	16.1423	-9.23266	0.974258	0.230676	1.20493
2007-01-22	18:59:57	22	-19.8105	0.791632	18.9992	9.26468	-10.5458	12.4613	6.29331	18.7546	18.7546	-10.5458	0.966503	0.224157	1.19066
2007-01-22	19:59:57	22	-19.8105	0.833299	19.9992	7.32016	-12.4903	12.4613	8.47675	20.9381	20.9381	-12.4903	0.953225	0.218074	1.1713
2007-01-22	20:59:57	22	-19.8105	0.874965	20.9992	4.87679	-14.9337	12.4613	10.0825	22.5438	22.5438	-14.9337	0.93359	0.213253	1.14684
2007-01-22	21:59:57	22	-19.8105	0.916632	21.9992	2.10107	-17.7094	12.4613	11.0012	23.4625	23.4625	-17.7094	0.907469	0.210369	1.11784
2007-01-22	22:59:57	22	-19.8105	0.958299	22.9992	-0.817831	-20.6283	12.4613	11.1701	23.6314	23.6314	-20.6283	0.875882	0.20983	1.08571
2007-01-22	23:59:57	22	-19.8105	0.999965	23.9992	-3.681	-23.4915	12.4613	10.5778	23.0391	23.0391	-23.4915	0.841108	0.211709	1.05282
2007-01-23	00:59:57	23	-19.5933	0.0416319	0.999167	-6.29331	-25.8866	12.8001	9.26468	22.0648	22.0648	-25.8866	0.809388	0.214721	1.02411
2007-01-23	01:59:57	23	-19.5933	0.0832986	1.99917	-8.47675	-28.0701	12.8001	7.32016	20.1203	20.1203	-28.0701	0.778582	0.220417	0.998999
2007-01-23	02:59:57	23	-19.5933	0.124965	2.99917	-10.0825	-29.6758	12.8001	4.87679	17.6769	17.6769	-29.6758	0.754884	0.226949	0.981833
2007-01-23	03:59:57	23	-19.5933	0.166632	3.99917	-11.0012	-30.5945	12.8001	2.10107	14.9012	14.9012	-30.5945	0.740961	0.233468	0.974429
2007-01-23	04:59:57	23	-19.5933	0.208299	4.99917	-11.1701	-30.7634	12.8001	-0.817831	11.9823	11.9823	-30.7634	0.738374	0.239225	0.977598
2007-01-23	05:59:57	23	-19.5933	0.249965	5.99917	-10.5778	-30.1711	12.8001	-3.681	9.11912	9.11912	-30.1711	0.747409	0.24372	0.991129
2007-01-23	06:59:57	23	-19.5933	0.291632	6.99917	-9.26468	-28.858	12.8001	-6.29331	6.50681	6.50681	-28.858	0.767058	0.24679	1.01385
2007-01-23	07:59:57	23	-19.5933	0.333299	7.99917	-7.32016	-26.9135	12.8001	-8.47675	4.32337	4.32337	-26.9135	0.795113	0.248579	1.04369
2007-01-23	08:59:57	23	-19.5933	0.374965	8.99917	-4.87679	-24.4701	12.8001	-10.0825	2.71761	2.71761	-24.4701	0.828423	0.249438	1.07786
2007-01-23	09:59:57	23	-19.5933	0.416632	9.99917	-2.10107	-21.6944	12.8001	-11.0012	1.79896	1.79896	-21.6944	0.863355	0.249754	1.11311
2007-01-23	10:59:57	23	-19.5933	0.458299	10.9992	0.817831	-18.7755	12.8001	-11.1701	1.63002	1.63002	-18.7755	0.896406	0.249798	1.1462
2007-01-23	11:59:57	23	-19.5933	0.499965	11.9992	3.681	-15.9123	12.8001	-10.5778	2.2223	2.2223	-15.9123	0.924833	0.249624	1.17446
2007-01-23	12:59:57	23	-19.5933	0.541632	12.9992	6.29331	-13.3	12.8001	-9.26468	3.53544	3.53544	-13.3	0.947077	0.249049	1.19613
2007-01-23	13:59:57	23	-19.5933	0.583299	13.9992	8.47675	-11.1166	12.8001	-7.32016	5.47996	5.47996	-11.1166	0.962826	0.24772	1.21055
2007-01-23	14:59:57	23	-19.5933	0.624965	14.9992	10.0825	-9.51081	12.8001	-4.87679	7.92333	7.92333	-9.51081	0.972698	0.245249	1.21795
2007-01-23	15:59:57	23	-19.5933	0.666632	15.9992	11.0012	-8.59216	12.8001	-2.10107	10.699	10.699	-8.59216	0.97768	0.241383	1.21906
2007-01-23	16:59:57	23	-19.5933	0.708299	16.9992	11.1701	-8.42322	12.8001	0.817831	13.618	13.618	-8.42322	0.978542	0.236141	1.21468
2007-01-23	17:59:57	23	-19.5933	0.749965	17.9992	10.5778	-9.0155	12.8001	3.681	16.4811	16.4811	-9.0155	0.975445	0.229879	1.20532
2007-01-23	18:59:57	23	-19.5933	0.791632	18.9992	9.26468	-10.3286	12.8001	6.29331	19.0934	19.0934	-10.3286	0.967854	0.22325	1.1911
2007-01-23	19:59:57	23	-19.5933	0.833299	19.9992	7.32016	-12.2732	12.8001	8.47675	21.2769	21.2769	-12.2732	0.954813	0.21708	1.17189
2007-01-23	20:59:57	23	-19.5933	0.874965	20.9992	4.87679	-14.7165	12.8001	10.0825	22.8826	22.8826	-14.7165	0.935465	0.2122	1.14767
2007-01-23	21:59:57	23	-19.5933	0.916632	21.9992	2.10107	-17.4922	12.8001	11.0012	23.8013	23.8013	-17.4922	0.909654	0.209284	1.11894
2007-01-23	22:59:57	23	-19.5933	0.958299	22.9992	-0.817831	-20.4111	12.8001	11.1701	23.9702	23.9702	-20.4111	0.87837	0.208738	1.08711
2007-01-23	23:59:57	23	-19.5933	0.999965	23.9992	-3.681	-23.2743	12.8001	10.5778	23.3779	23.3779	-23.2743	0.843869	0.210639	1.05451
2007-01-24	00:59:57	24	-19.3704	0.0416319	0.999167	-6.29331	-25.6637	13.1351	9.26468	22.3998	22.3998	-25.6637	0.812435	0.213697	1.02613
2007-01-24	01:59:57	24	-19.3704	0.0832986	1.99917	-8.47675	-27.8471	13.1351	7.32016	20.4553	20.4553	-27.8471	0.781805	0.219467	1.00127
2007-01-24	02:59:57	24	-19.3704	0.124965	2.99917	-10.0825	-29.4529	13.1351	4.87679	18.0119	18.0119	-29.4529	0.758224	0.226097	0.98432
2007-01-24	03:59:57	24	-19.3704	0.166632	3.99917	-11.0012	-30.3715	13.1351	2.10107	15.2362	15.2362	-30.3715	0.744364	0.232734	0.977098
2007-01-24	04:59:57	24	-19.3704	0.208299	4.99917	-11.1701	-30.5405	13.1351	-0.817831	12.3173	12.3173	-30.5405	0.741787	0.238623	0.98041
2007-01-24	05:59:57	24	-19.3704	0.249965	5.99917	-10.5778	-29.9482	13.1351	-3.681	9.45414	9.45414	-29.9482	0.750783	0.243255	0.994038
2007-01-24	06:59:57	24	-19.3704	0.291632	6.99917	-9.26468	-28.635	13.1351	-6.29331	6.84182	6.84182	-28.635	0.77034	0.246452	1.01679
2007-01-24	07:59:57	24	-19.3704	0.333299	7.99917	-7.32016	-26.6905	13.1351	-8.47675	4.65839	4.65839	-26.6905	0.798245	0.248351	1.0466
2007-01-24	08:59:57	24	-19.3704	0.374965	8.99917	-4.87679	-24.2471	13.1351	-10.0825	3.05263	3.05263	-24.2471	0.831347	0.249291	1.08064
2007-01-24	09:59:57	24	-19.3704	0.416632	9.99917	-2.10107	-21.4714	13.1351	-11.0012	2.13398	2.13398	-21.4714	0.866017	0.249653	1.11567
2007-01-24	10:59:57	24	-19.3704	0.458299	10.9992	0.817831	-18.5525	13.1351	-11.1701	1.96503	1.96503	-18.5525	0.898765	0.249706	1.14847
2007-01-24	11:59:57	24	-19.3704	0.499965	11.9992	3.681	-15.6894	13.1351	-10.5778	2.55732	2.55732	-15.6894	0.926872	0.249502	1.17637
2007-01-24	12:59:57	24	-19.3704	0.541632	12.9992	6.29331	-13.077	13.1351	-9.26468	3.87046	3.87046	-13.077	0.948806	0.248861	1.19767
2007-01-24	13:59:57	24	-19.3704	0.583299	13.9992	8.47675	-10.8936	13.1351	-7.32016	5.81497	5.81497	-10.8936	0.964284	0.247434	1.21172
2007-01-24	14:59:57	24	-19.3704	0.624965	14.9992	10.0825	-9.28785	13.1351	-4.87679	8.25835	8.25835	-9.28785	0.973952	0.244842	1.21879
2007-01-24	15:59:57	24	-19.3704	0.666632	15.9992	11.0012	-8.3692	13.1351	-2.10107	11.0341	11.0341	-8.3692	0.978815	0.240842	1.21966
2007-01-24	16:59:57	24	-19.3704	0.708299	16.9992	11.1701	-8.20026	13.1351	0.817831	13.953	13.953	-8.20026	0.979656	0.235465	1.21512
2007-01-24	17:59:57	24	-19.3704	0.749965	17.9992	10.5778	-8.79254	13.1351	3.681	16.8161	16.8161	-8.79254	0.976635	0.229076	1.20571
2007-01-24	18:59:57	24	-19.3704	0.791632	18.9992	9.26468	-10.1057	13.1351	6.29331	19.4284	19.4284	-10.1057	0.969212	0.222339	1.19155
2007-01-24	19:59:57	24	-19.3704	0.833299	19.9992	7.32016	-12.0502	13.1351	8.47675	21.6119	21.6119	-12.0502	0.956416	0.216086	1.1725
2007-01-24	20:59:57	24	-19.3704	0.874965	20.9992	4.87679	-14.4936	13.1351	10.0825	23.2176	23.2176	-14.4936	0.937364	0.211147	1.14851
2007-01-24	21:59:57	24	-19.3704	0.916632	21.9992	2.10107	-17.2693	13.1351	11.0012	24.1363	24.1363	-17.2693	0.911872	0.208198	1.12007
2007-01-24	22:59:57	24	-19.3704	0.958299	22.9992	-0.817831	-20.1882	13.1351	11.1701	24.3052	24.3052	-20.1882	0.880903	0.207647	1.08855
2007-01-24	23:59:57	24	-19.3704	0.999965	23.9992	-3.681	-23.0514	13.1351	10.5778	23.713	23.713	-23.0514	0.846684	0.209568	1.05625
2007-01-25	00:59:57	25	-19.1417	0.0416319	0.999167	-6.29331	-25.435	13.4663	9.26468	22.7309	22.7309	-25.435	0.815541	0.212673	1.02821
2007-01-25	01:59:57	25	-19.1417	0.0832986	1.99917	-8.47675	-27.6184	13.4663	7.32016	20.7864	20.7864	-27.6184	0.785093	0.218514	1.00361
2007-01-25	02:59:57	25	-19.1417	0.124965	2.99917	-10.0825	-29.2242	13.4663	4.87679	18.3431	18.3431	-29.2242	0.761634	0.22524	0.986874
2007-01-25	03:59:57	25	-19.1417	0.166632	3.99917	-11.0012	-30.1428	13.4663	2.10107	15.5673	15.5673	-30.1428	0.747838	0.231994	0.979832
2007-01-25	04:59:57	25	-19.1417	0.208299	4.99917	-11.1701	-30.3118	13.4663	-0.817831	12.6484	12.6484	-30.3118	0.745273	0.238013	0.983286
2007-01-25	05:59:57	25	-19.1417	0.249965	5.99917	-10.5778	-29.7195	13.4663	-3.681	9.78527	9.78527	-29.7195	0.754228	0.242779	0.997007
2007-01-25	06:59:57	25	-19.1417	0.291632	6.99917	-9.26468	-28.4063	13.4663	-6.29331	7.17295	7.17295	-28.4063	0.773689	0.246102	1.01979
2007-01-25	07:59:57	25	-19.1417	0.333299	7.99917	-7.32016	-26.4618	13.4663	-8.47675	4.98952	4.98952	-26.4618	0.801439	0.248109	1.04955
2007-01-25	08:59:57	25	-19.1417	0.374965	8.99917	-4.87679	-24.0185	13.4663	-10.0825	3.38376	3.38376	-24.0185	0.834326	0.249129	1.08345
2007-01-25	09:59:57	25	-19.1417	0.416632	9.99917	-2.10107	-21.2427	13.4663	-11.0012	2.46511	2.46511	-21.2427	0.868724	0.249538	1.11826
2007-01-25	10:59:57	25	-19.1417	0.458299	10.9992	0.817831	-18.3238	13.4663	-11.1701	2.29616	2.29616	-18.3238	0.901161	0.249599	1.15076
2007-01-25	11:59:57	25	-19.1417	0.499965	11.9992	3.681	-15.4607	13.4663	-10.5778	2.88845	2.88845	-15.4607	0.928937	0.249365	1.1783
2007-01-25	12:59:57	25	-19.1417	0.541632	12.9992	6.29331	-12.8484	13.4663	-9.26468	4.20159	4.20159	-12.8484	0.950551	0.248658	1.19921
2007-01-25	13:59:57	25	-19.1417	0.583299	13.9992	8.47675	-10.6649	13.4663	-7.32016	6.1461	6.1461	-10.6649	0.965751	0.247134	1.21289
2007-01-25	14:59:57	25	-19.1417	0.624965	14.9992	10.0825	-9.05916	13.4663	-4.87679	8.58948	8.58948	-9.05916	0.975208	0.244423	1.21963
2007-01-25	15:59:57	25	-19.1417	0.666632	15.9992	11.0012	-8.14051	13.4663	-2.10107	11.3652	11.3652	-8.14051	0.979949	0.240292	1.22024
2007-01-25	16:59:57	25	-19.1417	0.708299	16.9992	11.1701	-7.97156	13.4663	0.817831	14.2841	14.2841	-7.97156	0.980767	0.234781	1.21555
2007-01-25	17:59:57	25	-19.1417	0.749965	17.9992	10.5778	-8.56385	13.4663	3.681	17.1473	17.1473	-8.56385	0.977825	0.228269	1.20609
2007-01-25	18:59:57	25	-19.1417	0.791632	18.9992	9.26468	-9.87699	13.4663	6.29331	19.7596	19.7596	-9.87699	0.970576	0.221426	1.192
2007-01-25	19:59:57	25	-19.1417	0.833299	19.9992	7.32016	-11.8215	13.4663	8.47675	21.943	21.943	-11.8215	0.958031	0.21509	1.17312
2007-01-25	20:59:57	25	-19.1417	0.874965	20.9992	4.87679	-14.2649	13.4663	10.0825	23.5488	23.5488	-14.2649	0.939285	0.210094	1.14938
2007-01-25	21:59:57	25	-19.1417	0.916632	21.9992	2.10107	-17.0406	13.4663	11.0012	24.4674	24.4674	-17.0406	0.914122	0.207115	1.12124
2007-01-25	22:59:57	25	-19.1417	0.958299	22.9992	-0.817831	-19.9595	13.4663	11.1701	24.6364	24.6364	-19.9595	0.883476	0.206557	1.09003
2007-01-25	23:59:57	25	-19.1417	0.999965	23.9992	-3.681	-22.8227	13.4663	10.5778	24.0441	24.0441	-22.8227	0.849549	0.208498	1.05805
2007-01-26	00:59:57	26	-18.9073	0.0416319	0.999167	-6.29331	-25.2006	13.7934	9.26468	23.0581	23.0581	-25.2006	0.818704	0.21165	1.03035
2007-01-26	01:59:57	26	-18.9073	0.0832986	1.99917	-8.47675	-27.3841	13.7934	7.32016	21.1136	21.1136	-27.3841	0.788443	0.217561	1.006
2007-01-26	02:59:57	26	-18.9073	0.124965	2.99917	-10.0825	-28.9898	13.7934	4.87679	18.6702	18.6702	-28.9898	0.76511	0.224381	0.989491
2007-01-26	03:59:57	26	-18.9073	0.166632	3.99917	-11.0012	-29.9085	13.7934	2.10107	15.8945	15.8945	-29.9085	0.751382	0.231249	0.982631
2007-01-26	04:59:57	26	-18.9073	0.208299	4.99917	-11.1701	-30.0774	13.7934	-0.817831	12.9756	12.9756	-30.0774	0.748829	0.237396	0.986225
2007-01-26	05:59:57	26	-18.9073	0.249965	5.99917	-10.5778	-29.4851	13.7934	-3.681	10.1124	10.1124	-29.4851	0.757741	0.242293	1.00003
2007-01-26	06:59:57	26	-18.9073	0.291632	6.99917	-9.26468	-28.172	13.7934	-6.29331	7.5001	7.5001	-28.172	0.777103	0.245741	1.02284
2007-01-26	07:59:57	26	-18.9073	0.333299	7.99917	-7.32016	-26.2275	13.7934	-8.47675	5.31666	5.31666	-26.2275	0.804693	0.247854	1.05255
2007-01-26	08:59:57	26	-18.9073	0.374965	8.99917	-4.87679	-23.7841	13.7934	-10.0825	3.7109	3.7109	-23.7841	0.837356	0.248953	1.08631
2007-01-26	09:59:57	26	-18.9073	0.416632	9.99917	-2.10107	-21.0084	13.7934	-11.0012	2.79225	2.79225	-21.0084	0.871475	0.249407	1.12088
2007-01-26	10:59:57	26	-18.9073	0.458299	10.9992	0.817831	-18.0895	13.7934	-11.1701	2.62331	2.62331	-18.0895	0.903589	0.249476	1.15306
2007-01-26	11:59:57	26	-18.9073	0.499965	11.9992	3.681	-15.2263	13.7934	-10.5778	3.21559	3.21559	-15.2263	0.931024	0.249213	1.18024
2007-01-26	12:59:57	26	-18.9073	0.541632	12.9992	6.29331	-12.614	13.7934	-9.26468	4.52873	4.52873	-12.614	0.952309	0.248441	1.20075
2007-01-26	13:59:57	26	-18.9073	0.583299	13.9992	8.47675	-10.4306	13.7934	-7.32016	6.47325	6.47325	-10.4306	0.967223	0.246822	1.21405
2007-01-26	14:59:57	26	-18.9073	0.624965	14.9992	10.0825	-8.8248	13.7934	-4.87679	8.91662	8.91662	-8.8248	0.976464	0.243994	1.22046
2007-01-26	15:59:57	26	-18.9073	0.666632	15.9992	11.0012	-7.90615	13.7934	-2.10107	11.6923	11.6923	-7.90615	0.98108	0.239733	1.22081
2007-01-26	16:59:57	26	-18.9073	0.708299	16.9992	11.1701	-7.73721	13.7934	0.817831	14.6112	14.6112	-7.73721	0.981875	0.234091	1.21597
2007-01-26	17:59:57	26	-18.9073	0.749965	17.9992	10.5778	-8.32949	13.7934	3.681	17.4744	17.4744	-8.32949	0.979014	0.227458	1.20647
2007-01-26	18:59:57	26	-18.9073	0.791632	18.9992	9.26468	-9.64263	13.7934	6.29331	20.0867	20.0867	-9.64263	0.971943	0.220512	1.19245
2007-01-26	19:59:57	26	-18.9073	0.833299	19.9992	7.32016	-11.5871	13.7934	8.47675	22.2702	22.2702	-11.5871	0.959656	0.214095	1.17375
2007-01-26	20:59:57	26	-18.9073	0.874965	20.9992	4.87679	-14.0305	13.7934	10.0825	23.8759	23.8759	-14.0305	0.941223	0.209043	1.15027
2007-01-26	21:59:57	26	-18.9073	0.916632	21.9992	2.10107	-16.8062	13.7934	11.0012	24.7946	24.7946	-16.8062	0.9164	0.206033	1.12243
2007-01-26	22:59:57	26	-18.9073	0.958299	22.9992	-0.817831	-19.7251	13.7934	11.1701	24.9635	24.9635	-19.7251	0.886088	0.20547	1.09156
2007-01-26	23:59:57	26	-18.9073	0.999965	23.9992	-3.681	-22.5883	13.7934	10.5778	24.3712	24.3712	-22.5883	0.852462	0.207431	1.05989
2007-01-27	00:59:57	27	-18.6674	0.0416319	0.999167	-6.29331	-24.9607	14.1165	9.26468	23.3812	23.3812	-24.9607	0.821919	0.210628	1.03255
2007-01-27	01:59:57	27	-18.6674	0.0832986	1.99917	-8.47675	-27.1441	14.1165	7.32016	21.4366	21.4366	-27.1441	0.791854	0.216608	1.00846
2007-01-27	02:59:57	27	-18.6674	0.124965	2.99917	-10.0825	-28.7499	14.1165	4.87679	18.9933	18.9933	-28.7499	0.768652	0.223519	0.992171
2007-01-27	03:59:57	27	-18.6674	0.166632	3.99917	-11.0012	-29.6685	14.1165	2.10107	16.2175	16.2175	-29.6685	0.754994	0.2305	0.985493
2007-01-27	04:59:57	27	-18.6674	0.208299	4.99917	-11.1701	-29.8375	14.1165	-0.817831	13.2986	13.2986	-29.8375	0.752453	0.236772	0.989225
2007-01-27	05:59:57	27	-18.6674	0.249965	5.99917	-10.5778	-29.2452	14.1165	-3.681	10.4355	10.4355	-29.2452	0.761321	0.241798	1.00312
2007-01-27	06:59:57	27	-18.6674	0.291632	6.99917	-9.26468	-27.932	14.1165	-6.29331	7.82316	7.82316	-27.932	0.780579	0.245368	1.02595
2007-01-27	07:59:57	27	-18.6674	0.333299	7.99917	-7.32016	-25.9875	14.1165	-8.47675	5.63973	5.63973	-25.9875	0.808002	0.247586	1.05559
2007-01-27	08:59:57	27	-18.6674	0.374965	8.99917	-4.87679	-23.5441	14.1165	-10.0825	4.03397	4.03397	-23.5441	0.840435	0.248763	1.0892
2007-01-27	09:59:57	27	-18.6674	0.416632	9.99917	-2.10107	-20.7684	14.1165	-11.0012	3.11532	3.11532	-20.7684	0.874265	0.249262	1.12353
2007-01-27	10:59:57	27	-18.6674	0.458299	10.9992	0.817831	-17.8495	14.1165	-11.1701	2.94638	2.94638	-17.8495	0.906047	0.249339	1.15539
2007-01-27	11:59:57	27	-18.6674	0.499965	11.9992	3.681	-14.9864	14.1165	-10.5778	3.53866	3.53866	-14.9864	0.933132	0.249048	1.18218
2007-01-27	12:59:57	27	-18.6674	0.541632	12.9992	6.29331	-12.374	14.1165	-9.26468	4.8518	4.8518	-12.374	0.954079	0.248212	1.20229
2007-01-27	13:59:57	27	-18.6674	0.583299	13.9992	8.47675	-10.1906	14.1165	-7.32016	6.79632	6.79632	-10.1906	0.968698	0.246499	1.2152
2007-01-27	14:59:57	27	-18.6674	0.624965	14.9992	10.0825	-8.58485	14.1165	-4.87679	9.23969	9.23969	-8.58485	0.977717	0.243555	1.22127
2007-01-27	15:59:57	27	-18.6674	0.666632	15.9992	11.0012	-7.6662	14.1165	-2.10107	12.0154	12.0154	-7.6662	0.982204	0.239166	1.22137
2007-01-27	16:59:57	27	-18.6674	0.708299	16.9992	11.1701	-7.49726	14.1165	0.817831	14.9343	14.9343	-7.49726	0.982975	0.233396	1.21637
2007-01-27	17:59:57	27	-18.6674	0.749965	17.9992	10.5778	-8.08954	14.1165	3.681	17.7975	17.7975	-8.08954	0.980198	0.226644	1.20684
2007-01-27	18:59:57	27	-18.6674	0.791632	18.9992	9.26468	-9.40268	14.1165	6.29331	20.4098	20.4098	-9.40268	0.97331	0.219596	1.19291
2007-01-27	19:59:57	27	-18.6674	0.833299	19.9992	7.32016	-11.3472	14.1165	8.47675	22.5932	22.5932	-11.3472	0.961288	0.2131	1.17439
2007-01-27	20:59:57	27	-18.6674	0.874965	20.9992	4.87679	-13.7906	14.1165	10.0825	24.199	24.199	-13.7906	0.943178	0.207994	1.15117
2007-01-27	21:59:57	27	-18.6674	0.916632	21.9992	2.10107	-16.5663	14.1165	11.0012	25.1176	25.1176	-16.5663	0.918704	0.204955	1.12366
2007-01-27	22:59:57	27	-18.6674	0.958299	22.9992	-0.817831	-19.4852	14.1165	11.1701	25.2866	25.2866	-19.4852	0.888736	0.204387	1.09312
2007-01-27	23:59:57	27	-18.6674	0.999965	23.9992	-3.681	-22.3484	14.1165	10.5778	24.6943	24.6943	-22.3484	0.85542	0.206366	1.06179
2007-01-28	00:59:57	28	-18.4219	0.0416319	0.999167	-6.29331	-24.7152	14.4354	9.26468	23.7	23.7	-24.7152	0.825186	0.209609	1.0348
2007-01-28	01:59:57	28	-18.4219	0.0832986	1.99917	-8.47675	-26.8986	14.4354	7.32016	21.7555	21.7555	-26.8986	0.795322	0.215655	1.01098
2007-01-28	02:59:57	28	-18.4219	0.124965	2.99917	-10.0825	-28.5044	14.4354	4.87679	19.3122	19.3122	-28.5044	0.772255	0.222657	0.994912
2007-01-28	03:59:57	28	-18.4219	0.166632	3.99917	-11.0012	-29.423	14.4354	2.10107	16.5364	16.5364	-29.423	0.758669	0.229747	0.988417
2007-01-28	04:59:57	28	-18.4219	0.208299	4.99917	-11.1701	-29.592	14.4354	-0.817831	13.6175	13.6175	-29.592	0.756142	0.236142	0.992284
2007-01-28	05:59:57	28	-18.4219	0.249965	5.99917	-10.5778	-28.9997	14.4354	-3.681	10.7544	10.7544	-28.9997	0.764964	0.241295	1.00626
2007-01-28	06:59:57	28	-18.4219	0.291632	6.99917	-9.26468	-27.6866	14.4354	-6.29331	8.14205	8.14205	-27.6866	0.784115	0.244985	1.0291
2007-01-28	07:59:57	28	-18.4219	0.333299	7.99917	-7.32016	-25.742	14.4354	-8.47675	5.95862	5.95862	-25.742	0.811366	0.247306	1.05867
2007-01-28	08:59:57	28	-18.4219	0.374965	8.99917	-4.87679	-23.2987	14.4354	-10.0825	4.35286	4.35286	-23.2987	0.843561	0.24856	1.09212
2007-01-28	09:59:57	28	-18.4219	0.416632	9.99917	-2.10107	-20.523	14.4354	-11.0012	3.43421	3.43421	-20.523	0.877092	0.249103	1.12619
2007-01-28	10:59:57	28	-18.4219	0.458299	10.9992	0.817831	-17.6041	14.4354	-11.1701	3.26526	3.26526	-17.6041	0.908532	0.249189	1.15772
2007-01-28	11:59:57	28	-18.4219	0.499965	11.9992	3.681	-14.7409	14.4354	-10.5778	3.85755	3.85755	-14.7409	0.935256	0.248868	1.18412
2007-01-28	12:59:57	28	-18.4219	0.541632	12.9992	6.29331	-12.1286	14.4354	-9.26468	5.17069	5.17069	-12.1286	0.955855	0.247969	1.20382
2007-01-28	13:59:57	28	-18.4219	0.583299	13.9992	8.47675	-9.94514	14.4354	-7.32016	7.11521	7.11521	-9.94514	0.970173	0.246164	1.21634
2007-01-28	14:59:57	28	-18.4219	0.624965	14.9992	10.0825	-8.33938	14.4354	-4.87679	9.55858	9.55858	-8.33938	0.978964	0.243106	1.22207
2007-01-28	15:59:57	28	-18.4219	0.666632	15.9992	11.0012	-7.42072	14.4354	-2.10107	12.3343	12.3343	-7.42072	0.983319	0.238592	1.22191
2007-01-28	16:59:57	28	-18.4219	0.708299	16.9992	11.1701	-7.25178	14.4354	0.817831	15.2532	15.2532	-7.25178	0.984066	0.232697	1.21676
2007-01-28	17:59:57	28	-18.4219	0.749965	17.9992	10.5778	-7.84406	14.4354	3.681	18.1164	18.1164	-7.84406	0.981374	0.225828	1.2072
2007-01-28	18:59:57	28	-18.4219	0.791632	18.9992	9.26468	-9.15721	14.4354	6.29331	20.7287	20.7287	-9.15721	0.974673	0.218681	1.19335
2007-01-28	19:59:57	28	-18.4219	0.833299	19.9992	7.32016	-11.1017	14.4354	8.47675	22.9121	22.9121	-11.1017	0.962924	0.212108	1.17503
2007-01-28	20:59:57	28	-18.4219	0.874965	20.9992	4.87679	-13.5451	14.4354	10.0825	24.5179	24.5179	-13.5451	0.945145	0.206949	1.15209
2007-01-28	21:59:57	28	-18.4219	0.916632	21.9992	2.10107	-16.3208	14.4354	11.0012	25.4365	25.4365	-16.3208	0.92103	0.20388	1.12491
2007-01-28	22:59:57	28	-18.4219	0.958299	22.9992	-0.817831	-19.2397	14.4354	11.1701	25.6055	25.6055	-19.2397	0.891416	0.203307	1.09472
2007-01-28	23:59:57	28	-18.4219	0.999965	23.9992	-3.681	-22.1029	14.4354	10.5778	25.0132	25.0132	-22.1029	0.85842	0.205304	1.06372
2007-01-29	00:59:57	29	-18.171	0.0416319	0.999167	-6.29331	-24.4643	14.75	9.26468	24.0147	24.0147	-24.4643	0.8285	0.208594	1.03709
2007-01-29	01:59:57	29	-18.171	0.0832986	1.99917	-8.47675	-26.6477	14.75	7.32016	22.0701	22.0701	-26.6477	0.798845	0.214705	1.01355
2007-01-29	02:59:57	29	-18.171	0.124965	2.99917	-10.0825	-28.2535	14.75	4.87679	19.6268	19.6268	-28.2535	0.775918	0.221794	0.997712
2007-01-29	03:59:57	29	-18.171	0.166632	3.99917	-11.0012	-29.1721	14.75	2.10107	16.8511	16.8511	-29.1721	0.762407	0.228992	0.991399
2007-01-29	04:59:57	29	-18.171	0.208299	4.99917	-11.1701	-29.3411	14.75	-0.817831	13.9322	13.9322	-29.3411	0.759893	0.235507	0.9954
2007-01-29	05:59:57	29	-18.171	0.249965	5.99917	-10.5778	-28.7488	14.75	-3.681	11.069	11.069	-28.7488	0.768668	0.240785	1.00945
2007-01-29	06:59:57	29	-18.171	0.291632	6.99917	-9.26468	-27.4356	14.75	-6.29331	8.45667	8.45667	-27.4356	0.787708	0.244593	1.0323
2007-01-29	07:59:57	29	-18.171	0.333299	7.99917	-7.32016	-25.4911	14.75	-8.47675	6.27324	6.27324	-25.4911	0.814781	0.247015	1.0618
2007-01-29	08:59:57	29	-18.171	0.374965	8.99917	-4.87679	-23.0477	14.75	-10.0825	4.66748	4.66748	-23.0477	0.846729	0.248345	1.09507
2007-01-29	09:59:57	29	-18.171	0.416632	9.99917	-2.10107	-20.272	14.75	-11.0012	3.74883	3.74883	-20.272	0.879953	0.248931	1.12888
2007-01-29	10:59:57	29	-18.171	0.458299	10.9992	0.817831	-17.3531	14.75	-11.1701	3.57988	3.57988	-17.3531	0.911041	0.249025	1.16007
2007-01-29	11:59:57	29	-18.171	0.499965	11.9992	3.681	-14.49	14.75	-10.5778	4.17217	4.17217	-14.49	0.937395	0.248677	1.18607
2007-01-29	12:59:57	29	-18.171	0.541632	12.9992	6.29331	-11.8776	14.75	-9.26468	5.48531	5.48531	-11.8776	0.957637	0.247716	1.20535
2007-01-29	13:59:57	29	-18.171	0.583299	13.9992	8.47675	-9.69421	14.75	-7.32016	7.42982	7.42982	-9.69421	0.971645	0.24582	1.21746
2007-01-29	14:59:57	29	-18.171	0.624965	14.9992	10.0825	-8.08845	14.75	-4.87679	9.8732	9.8732	-8.08845	0.980203	0.24265	1.22285
2007-01-29	15:59:57	29	-18.171	0.666632	15.9992	11.0012	-7.1698	14.75	-2.10107	12.6489	12.6489	-7.1698	0.984422	0.238012	1.22243
2007-01-29	16:59:57	29	-18.171	0.708299	16.9992	11.1701	-7.00086	14.75	0.817831	15.5678	15.5678	-7.00086	0.985144	0.231993	1.21714
2007-01-29	17:59:57	29	-18.171	0.749965	17.9992	10.5778	-7.59314	14.75	3.681	18.431	18.431	-7.59314	0.98254	0.22501	1.20755
2007-01-29	18:59:57	29	-18.171	0.791632	18.9992	9.26468	-8.90628	14.75	6.29331	21.0433	21.0433	-8.90628	0.976031	0.217767	1.1938
2007-01-29	19:59:57	29	-18.171	0.833299	19.9992	7.32016	-10.8508	14.75	8.47675	23.2267	23.2267	-10.8508	0.964561	0.211118	1.17568
2007-01-29	20:59:57	29	-18.171	0.874965	20.9992	4.87679	-13.2942	14.75	10.0825	24.8325	24.8325	-13.2942	0.947123	0.205907	1.15303
2007-01-29	21:59:57	29	-18.171	0.916632	21.9992	2.10107	-16.0699	14.75	11.0012	25.7511	25.7511	-16.0699	0.923376	0.20281	1.12619
2007-01-29	22:59:57	29	-18.171	0.958299	22.9992	-0.817831	-18.9888	14.75	11.1701	25.9201	25.9201	-18.9888	0.894126	0.202232	1.09636
2007-01-29	23:59:57	29	-18.171	0.999965	23.9992	-3.681	-21.852	14.75	10.5778	25.3278	25.3278	-21.852	0.86146	0.204248	1.06571
2007-01-30	00:59:57	30	-17.9147	0.0416319	0.999167	-6.29331	-24.208	15.0602	9.26468	24.3249	24.3249	-24.208	0.831859	0.207582	1.03944
2007-01-30	01:59:57	30	-17.9147	0.0832986	1.99917	-8.47675	-26.3914	15.0602	7.32016	22.3804	22.3804	-26.3914	0.802419	0.213757	1.01618
2007-01-30	02:59:57	30	-17.9147	0.124965	2.99917	-10.0825	-27.9972	15.0602	4.87679	19.937	19.937	-27.9972	0.779638	0.220932	1.00057
2007-01-30	03:59:56	30	-17.9147	0.16662	3.99889	-11.001	-28.9157	15.0602	2.10187	17.1621	17.1621	-28.9157	0.766207	0.228232	0.994439
2007-01-30	04:59:56	30	-17.9147	0.208287	4.99889	-11.1702	-29.0848	15.0602	-0.817019	14.2432	14.2432	-29.0848	0.763703	0.234866	0.998569
2007-01-30	05:59:56	30	-17.9147	0.249954	5.99889	-10.5781	-28.4927	15.0602	-3.68023	11.38	11.38	-28.4927	0.772426	0.240267	1.01269
2007-01-30	06:59:56	30	-17.9147	0.29162	6.99889	-9.26513	-27.1798	15.0602	-6.29264	8.7676	8.7676	-27.1798	0.791348	0.244192	1.03554
2007-01-30	07:59:56	30	-17.9147	0.333287	7.99889	-7.32078	-25.2354	15.0602	-8.47622	6.58402	6.58402	-25.2354	0.818235	0.246713	1.06495
2007-01-30	08:59:56	30	-17.9147	0.374954	8.99889	-4.87752	-22.7922	15.0602	-10.0822	4.97809	4.97809	-22.7922	0.849929	0.248118	1.09805
2007-01-30	09:59:56	30	-17.9147	0.41662	9.99889	-2.10187	-20.0165	15.0602	-11.001	4.05923	4.05923	-20.0165	0.882837	0.248747	1.13158
2007-01-30	10:59:56	30	-17.9147	0.458287	10.9989	0.817019	-17.0976	15.0602	-11.1702	3.89008	3.89008	-17.0976	0.913563	0.248849	1.16241
2007-01-30	11:59:56	30	-17.9147	0.499954	11.9989	3.68023	-14.2344	15.0602	-10.5781	4.48215	4.48215	-14.2344	0.939538	0.248473	1.18801
2007-01-30	12:59:56	30	-17.9147	0.54162	12.9989	6.29264	-11.622	15.0602	-9.26513	5.79511	5.79511	-11.622	0.959416	0.247451	1.20687
2007-01-30	13:59:56	30	-17.9147	0.583287	13.9989	8.47622	-9.43844	15.0602	-7.32078	7.73946	7.73946	-9.43844	0.973108	0.245466	1.21857
2007-01-30	14:59:56	30	-17.9147	0.624954	14.9989	10.0822	-7.8325	15.0602	-4.87752	10.1827	10.1827	-7.8325	0.981428	0.242187	1.22361
2007-01-30	15:59:56	30	-17.9147	0.66662	15.9989	11.001	-6.91365	15.0602	-2.10187	12.9584	12.9584	-6.91365	0.98551	0.237429	1.22294
2007-01-30	16:59:56	30	-17.9147	0.708287	16.9989	11.1702	-6.74449	15.0602	0.817019	15.8773	15.8773	-6.74449	0.986207	0.231289	1.2175
2007-01-30	17:59:56	30	-17.9147	0.749954	17.9989	10.5781	-7.33657	15.0602	3.68023	18.7405	18.7405	-7.33657	0.983693	0.224194	1.20789
2007-01-30	18:59:56	30	-17.9147	0.79162	18.9989	9.26513	-8.64952	15.0602	6.29264	21.3529	21.3529	-8.64952	0.977383	0.216856	1.19424
2007-01-30	19:59:56	30	-17.9147	0.833287	19.9989	7.32078	-10.5939	15.0602	8.47622	23.5365	23.5365	-10.5939	0.966201	0.210133	1.17633
2007-01-30	20:59:56	30	-17.9147	0.874954	20.9989	4.87752	-13.0371	15.0602	10.0822	25.1424	25.1424	-13.0371	0.949113	0.204872	1.15398
2007-01-30	21:59:56	30	-17.9147	0.91662	21.9989	2.10187	-15.8128	15.0602	11.001	26.0612	26.0612	-15.8128	0.925747	0.201747	1.12749
2007-01-30	22:59:56	30	-17.9147	0.958287	22.9989	-0.817019	-18.7317	15.0602	11.1702	26.2304	26.2304	-18.7317	0.896871	0.201163	1.09803
2007-01-30	23:59:56	30	-17.9147	0.999954	23.9989	-3.68023	-21.5949	15.0602	10.5781	25.6383	25.6383	-21.5949	0.864545	0.203195	1.06774
2007-01-31	00:59:56	31	-17.653	0.0416204	0.998889	-6.29264	-23.9457	15.366	9.26513	24.6312	24.6312	-23.9457	0.835269	0.206575	1.04184
2007-01-31	01:59:56	31	-17.653	0.083287	1.99889	-8.47622	-26.1293	15.366	7.32078	22.6868	22.6868	-26.1293	0.80605	0.21281	1.01886
2007-01-31	02:59:56	31	-17.653	0.124954	2.99889	-10.0822	-27.7352	15.366	4.87752	20.2436	20.2436	-27.7352	0.783416	0.220069	1.00348
2007-01-31	03:59:56	31	-17.653	0.16662	3.99889	-11.001	-28.6541	15.366	2.10187	17.4679	17.4679	-28.6541	0.770061	0.227474	0.997535
2007-01-31	04:59:56	31	-17.653	0.208287	4.99889	-11.1702	-28.8232	15.366	-0.817019	14.549	14.549	-28.8232	0.767571	0.234224	1.00179
2007-01-31	05:59:56	31	-17.653	0.249954	5.99889	-10.5781	-28.2311	15.366	-3.68023	11.6858	11.6858	-28.2311	0.776243	0.239744	1.01599
2007-01-31	06:59:56	31	-17.653	0.29162	6.99889	-9.26513	-26.9182	15.366	-6.29264	9.0734	9.0734	-26.9182	0.795047	0.243783	1.03883
2007-01-31	07:59:56	31	-17.653	0.333287	7.99889	-7.32078	-24.9738	15.366	-8.47622	6.88982	6.88982	-24.9738	0.821744	0.246402	1.06815
2007-01-31	08:59:56	31	-17.653	0.374954	8.99889	-4.87752	-22.5306	15.366	-10.0822	5.28389	5.28389	-22.5306	0.853176	0.24788	1.10106
2007-01-31	09:59:56	31	-17.653	0.41662	9.99889	-2.10187	-19.7549	15.366	-11.001	4.36503	4.36503	-19.7549	0.885758	0.248552	1.13431
2007-01-31	10:59:56	31	-17.653	0.458287	10.9989	0.817019	-16.836	15.366	-11.1702	4.19588	4.19588	-16.836	0.916112	0.248662	1.16477
2007-01-31	11:59:56	31	-17.653	0.499954	11.9989	3.68023	-13.9728	15.366	-10.5781	4.78795	4.78795	-13.9728	0.941696	0.248258	1.18995
2007-01-31	12:59:56	31	-17.653	0.54162	12.9989	6.29264	-11.3604	15.366	-9.26513	6.10091	6.10091	-11.3604	0.961199	0.247176	1.20838
2007-01-31	13:59:56	31	-17.653	0.583287	13.9989	8.47622	-9.17683	15.366	-7.32078	8.04526	8.04526	-9.17683	0.974565	0.245103	1.21967
2007-01-31	14:59:56	31	-17.653	0.624954	14.9989	10.0822	-7.5709	15.366	-4.87752	10.4885	10.4885	-7.5709	0.982641	0.241715	1.22436
2007-01-31	15:59:56	31	-17.653	0.66662	15.9989	11.001	-6.65204	15.366	-2.10187	13.2642	13.2642	-6.65204	0.986581	0.236839	1.22342
2007-01-31	16:59:56	31	-17.653	0.708287	16.9989	11.1702	-6.48289	15.366	0.817019	16.1831	16.1831	-6.48289	0.987252	0.230581	1.21783
2007-01-31	17:59:56	31	-17.653	0.749954	17.9989	10.5781	-7.07496	15.366	3.68023	19.0463	19.0463	-7.07496	0.98483	0.223377	1.20821
2007-01-31	18:59:56	31	-17.653	0.79162	18.9989	9.26513	-8.38792	15.366	6.29264	21.6587	21.6587	-8.38792	0.978721	0.215946	1.19467
2007-01-31	19:59:56	31	-17.653	0.833287	19.9989	7.32078	-10.3323	15.366	8.47622	23.8423	23.8423	-10.3323	0.967831	0.209152	1.17698
2007-01-31	20:59:56	31	-17.653	0.874954	20.9989	4.87752	-12.7755	15.366	10.0822	25.4482	25.4482	-12.7755	0.951101	0.203841	1.15494
2007-01-31	21:59:56	31	-17.653	0.91662	21.9989	2.10187	-15.5512	15.366	11.001	26.367	26.367	-15.5512	0.928123	0.200689	1.12881
2007-01-31	22:59:56	31	-17.653	0.958287	22.9989	-0.817019	-18.4701	15.366	11.1702	26.5362	26.5362	-18.4701	0.899632	0.200101	1.09973
2007-01-31	23:59:56	31	-17.653	0.999954	23.9989	-3.68023	-21.3333	15.366	10.5781	25.9441	25.9441	-21.3333	0.867655	0.20215	1.0698
2007-02-01	00:59:56	32	-17.3862	0.0416204	0.998889	-6.29264	-23.6789	15.6673	9.26513	24.9324	24.9324	-23.6789	0.838709	0.205574	1.04428
2007-02-01	01:59:56	32	-17.3862	0.083287	1.99889	-8.47622	-25.8624	15.6673	7.32078	22.9881	22.9881	-25.8624	0.809719	0.21187	1.02159
2007-02-01	02:59:56	32	-17.3862	0.124954	2.99889	-10.0822	-27.4684	15.6673	4.87752	20.5448	20.5448	-27.4684	0.78724	0.21921	1.00645
2007-02-01	03:59:56	32	-17.3862	0.16662	3.99889	-11.001	-28.3872	15.6673	2.10187	17.7692	17.7692	-28.3872	0.773968	0.226716	1.00068
2007-02-01	04:59:56	32	-17.3862	0.208287	4.99889	-11.1702	-28.5564	15.6673	-0.817019	14.8503	14.8503	-28.5564	0.771494	0.233578	1.00507
2007-02-01	05:59:56	32	-17.3862	0.249954	5.99889	-10.5781	-27.9643	15.6673	-3.68023	11.9871	11.9871	-27.9643	0.780113	0.239216	1.01933
2007-02-01	06:59:56	32	-17.3862	0.29162	6.99889	-9.26513	-26.6514	15.6673	-6.29264	9.37466	9.37466	-26.6514	0.798794	0.243367	1.04216
2007-02-01	07:59:56	32	-17.3862	0.333287	7.99889	-7.32078	-24.707	15.6673	-8.47622	7.19108	7.19108	-24.707	0.825294	0.246083	1.07138
2007-02-01	08:59:56	32	-17.3862	0.374954	8.99889	-4.87752	-22.2637	15.6673	-10.0822	5.58514	5.58514	-22.2637	0.856457	0.247632	1.10409
2007-02-01	09:59:56	32	-17.3862	0.41662	9.99889	-2.10187	-19.4881	15.6673	-11.001	4.66629	4.66629	-19.4881	0.888704	0.248345	1.13705
2007-02-01	10:59:56	32	-17.3862	0.458287	10.9989	0.817019	-16.5692	15.6673	-11.1702	4.49713	4.49713	-16.5692	0.918676	0.248463	1.16714
2007-02-01	11:59:56	32	-17.3862	0.499954	11.9989	3.68023	-13.706	15.6673	-10.5781	5.08921	5.08921	-13.706	0.94386	0.248033	1.19189
2007-02-01	12:59:56	32	-17.3862	0.54162	12.9989	6.29264	-11.0936	15.6673	-9.26513	6.40216	6.40216	-11.0936	0.962978	0.246892	1.20987
2007-02-01	13:59:56	32	-17.3862	0.583287	13.9989	8.47622	-8.91001	15.6673	-7.32078	8.34652	8.34652	-8.91001	0.976011	0.244732	1.22074
2007-02-01	14:59:56	32	-17.3862	0.624954	14.9989	10.0822	-7.30407	15.6673	-4.87752	10.7898	10.7898	-7.30407	0.983837	0.241238	1.22508
2007-02-01	15:59:56	32	-17.3862	0.66662	15.9989	11.001	-6.38522	15.6673	-2.10187	13.5654	13.5654	-6.38522	0.987632	0.236246	1.22388
2007-02-01	16:59:56	32	-17.3862	0.708287	16.9989	11.1702	-6.21606	15.6673	0.817019	16.4843	16.4843	-6.21606	0.988276	0.229871	1.21815
2007-02-01	17:59:56	32	-17.3862	0.749954	17.9989	10.5781	-6.80814	15.6673	3.68023	19.3475	19.3475	-6.80814	0.985947	0.222561	1.20851
2007-02-01	18:59:56	32	-17.3862	0.79162	18.9989	9.26513	-8.12109	15.6673	6.29264	21.9599	21.9599	-8.12109	0.980044	0.215039	1.19508
2007-02-01	19:59:56	32	-17.3862	0.833287	19.9989	7.32078	-10.0654	15.6673	8.47622	24.1435	24.1435	-10.0654	0.969454	0.208175	1.17763
2007-02-01	20:59:56	32	-17.3862	0.874954	20.9989	4.87752	-12.5087	15.6673	10.0822	25.7494	25.7494	-12.5087	0.95309	0.202816	1.15591
2007-02-01	21:59:56	32	-17.3862	0.91662	21.9989	2.10187	-15.2844	15.6673	11.001	26.6683	26.6683	-15.2844	0.93051	0.199639	1.13015
2007-02-01	22:59:56	32	-17.3862	0.958287	22.9989	-0.817019	-18.2032	15.6673	11.1702	26.8375	26.8375	-18.2032	0.902413	0.199046	1.10146
2007-02-01	23:59:56	32	-17.3862	0.999954	23.9989	-3.68023	-21.0665	15.6673	10.5781	26.2454	26.2454	-21.0665	0.870795	0.201111	1.07191
2007-02-02	00:59:56	33	-17.1142	0.0416204	0.998889	-6.29264	-23.4069	15.9639	9.26513	25.229	25.229	-23.4069	0.842186	0.20458	1.04677
2007-02-02	01:59:56	33	-17.1142	0.083287	1.99889	-8.47622	-25.5905	15.9639	7.32078	23.2847	23.2847	-25.5905	0.813432	0.210934	1.02437
2007-02-02	02:59:56	33	-17.1142	0.124954	2.99889	-10.0822	-27.1964	15.9639	4.87752	20.8414	20.8414	-27.1964	0.791113	0.218355	1.00947
2007-02-02	03:59:56	33	-17.1142	0.16662	3.99889	-11.001	-28.1153	15.9639	2.10187	18.0658	18.0658	-28.1153	0.777927	0.225958	1.00388
2007-02-02	04:59:56	33	-17.1142	0.208287	4.99889	-11.1702	-28.2844	15.9639	-0.817019	15.1469	15.1469	-28.2844	0.775468	0.232931	1.0084
2007-02-02	05:59:56	33	-17.1142	0.249954	5.99889	-10.5781	-27.6923	15.9639	-3.68023	12.2837	12.2837	-27.6923	0.784032	0.238684	1.02272
2007-02-02	06:59:56	33	-17.1142	0.29162	6.99889	-9.26513	-26.3794	15.9639	-6.29264	9.67127	9.67127	-26.3794	0.802586	0.242944	1.04553
2007-02-02	07:59:56	33	-17.1142	0.333287	7.99889	-7.32078	-24.435	15.9639	-8.47622	7.4877	7.4877	-24.435	0.828885	0.245755	1.07464
2007-02-02	08:59:56	33	-17.1142	0.374954	8.99889	-4.87752	-21.9918	15.9639	-10.0822	5.88176	5.88176	-21.9918	0.85977	0.247375	1.10714
2007-02-02	09:59:56	33	-17.1142	0.41662	9.99889	-2.10187	-19.2161	15.9639	-11.001	4.96291	4.96291	-19.2161	0.891672	0.248129	1.1398
2007-02-02	10:59:56	33	-17.1142	0.458287	10.9989	0.817019	-16.2972	15.9639	-11.1702	4.79375	4.79375	-16.2972	0.921252	0.248254	1.16951
2007-02-02	11:59:56	33	-17.1142	0.499954	11.9989	3.68023	-13.434	15.9639	-10.5781	5.38583	5.38583	-13.434	0.946025	0.247797	1.19382
2007-02-02	12:59:56	33	-17.1142	0.54162	12.9989	6.29264	-10.8216	15.9639	-9.26513	6.69878	6.69878	-10.8216	0.964749	0.246598	1.21135
2007-02-02	13:59:56	33	-17.1142	0.583287	13.9989	8.47622	-8.63803	15.9639	-7.32078	8.64314	8.64314	-8.63803	0.977442	0.244354	1.2218
2007-02-02	14:59:56	33	-17.1142	0.624954	14.9989	10.0822	-7.0321	15.9639	-4.87752	11.0864	11.0864	-7.0321	0.985012	0.240756	1.22577
2007-02-02	15:59:56	33	-17.1142	0.66662	15.9989	11.001	-6.11324	15.9639	-2.10187	13.862	13.862	-6.11324	0.988659	0.23565	1.22431
2007-02-02	16:59:56	33	-17.1142	0.708287	16.9989	11.1702	-5.94409	15.9639	0.817019	16.7809	16.7809	-5.94409	0.989276	0.229161	1.21844
2007-02-02	17:59:56	33	-17.1142	0.749954	17.9989	10.5781	-6.53616	15.9639	3.68023	19.6441	19.6441	-6.53616	0.987043	0.221746	1.20879
2007-02-02	18:59:56	33	-17.1142	0.79162	18.9989	9.26513	-7.84912	15.9639	6.29264	22.2566	22.2566	-7.84912	0.98135	0.214136	1.19549
2007-02-02	19:59:56	33	-17.1142	0.833287	19.9989	7.32078	-9.79347	15.9639	8.47622	24.4401	24.4401	-9.79347	0.971067	0.207204	1.17827
2007-02-02	20:59:56	33	-17.1142	0.874954	20.9989	4.87752	-12.2367	15.9639	10.0822	26.0461	26.0461	-12.2367	0.955077	0.201799	1.15688
2007-02-02	21:59:56	33	-17.1142	0.91662	21.9989	2.10187	-15.0124	15.9639	11.001	26.9649	26.9649	-15.0124	0.932905	0.198597	1.1315
2007-02-02	22:59:56	33	-17.1142	0.958287	22.9989	-0.817019	-17.9313	15.9639	11.1702	27.1341	27.1341	-17.9313	0.905212	0.197999	1.10321
2007-02-02	23:59:56	33	-17.1142	0.999954	23.9989	-3.68023	-20.7945	15.9639	10.5781	26.542	26.542	-20.7945	0.873963	0.20008	1.07404
2007-02-03	00:59:56	34	-16.8372	0.0416204	0.998889	-6.29264	-23.1299	16.2558	9.26513	25.5209	25.5209	-23.1299	0.845695	0.203594	1.04929
2007-02-03	01:59:56	34	-16.8372	0.083287	1.99889	-8.47622	-25.3134	16.2558	7.32078	23.5766	23.5766	-25.3134	0.817184	0.210005	1.02719
2007-02-03	02:59:56	34	-16.8372	0.124954	2.99889	-10.0822	-26.9194	16.2558	4.87752	21.1333	21.1333	-26.9194	0.79503	0.217503	1.01253
2007-02-03	03:59:56	34	-16.8372	0.16662	3.99889	-11.001	-27.8382	16.2558	2.10187	18.3577	18.3577	-27.8382	0.781933	0.225202	1.00713
2007-02-03	04:59:56	34	-16.8372	0.208287	4.99889	-11.1702	-28.0074	16.2558	-0.817019	15.4388	15.4388	-28.0074	0.77949	0.232283	1.01177
2007-02-03	05:59:56	34	-16.8372	0.249954	5.99889	-10.5781	-27.4153	16.2558	-3.68023	12.5756	12.5756	-27.4153	0.787998	0.238149	1.02615
2007-02-03	06:59:56	34	-16.8372	0.29162	6.99889	-9.26513	-26.1023	16.2558	-6.29264	9.96317	9.96317	-26.1023	0.806421	0.242516	1.04894
2007-02-03	07:59:56	34	-16.8372	0.333287	7.99889	-7.32078	-24.158	16.2558	-8.47622	7.77959	7.77959	-24.158	0.832511	0.245419	1.07793
2007-02-03	08:59:56	34	-16.8372	0.374954	8.99889	-4.87752	-21.7147	16.2558	-10.0822	6.17366	6.17366	-21.7147	0.863111	0.247109	1.11022
2007-02-03	09:59:56	34	-16.8372	0.41662	9.99889	-2.10187	-18.9391	16.2558	-11.001	5.2548	5.2548	-18.9391	0.894659	0.247903	1.14256
2007-02-03	10:59:56	34	-16.8372	0.458287	10.9989	0.817019	-16.0202	16.2558	-11.1702	5.08565	5.08565	-16.0202	0.923837	0.248036	1.17187
2007-02-03	11:59:56	34	-16.8372	0.499954	11.9989	3.68023	-13.157	16.2558	-10.5781	5.67772	5.67772	-13.157	0.948189	0.247553	1.19574
2007-02-03	12:59:56	34	-16.8372	0.54162	12.9989	6.29264	-10.5446	16.2558	-9.26513	6.99068	6.99068	-10.5446	0.966511	0.246297	1.21281
2007-02-03	13:59:56	34	-16.8372	0.583287	13.9989	8.47622	-8.361	16.2558	-7.32078	8.93503	8.93503	-8.361	0.978856	0.243969	1.22283
2007-02-03	14:59:56	34	-16.8372	0.624954	14.9989	10.0822	-6.75506	16.2558	-4.87752	11.3783	11.3783	-6.75506	0.986164	0.24027	1.22643
2007-02-03	15:59:56	34	-16.8372	0.66662	15.9989	11.001	-5.8362	16.2558	-2.10187	14.1539	14.1539	-5.8362	0.98966	0.235052	1.22471
2007-02-03	16:59:56	34	-16.8372	0.708287	16.9989	11.1702	-5.66705	16.2558	0.817019	17.0728	17.0728	-5.66705	0.990249	0.228452	1.2187
2007-02-03	17:59:56	34	-16.8372	0.749954	17.9989	10.5781	-6.25912	16.2558	3.68023	19.936	19.936	-6.25912	0.988114	0.220935	1.20905
2007-02-03	18:59:56	34	-16.8372	0.79162	18.9989	9.26513	-7.57208	16.2558	6.29264	22.5484	22.5484	-7.57208	0.982636	0.213239	1.19587
2007-02-03	19:59:56	34	-16.8372	0.833287	19.9989	7.32078	-9.51643	16.2558	8.47622	24.732	24.732	-9.51643	0.972666	0.206241	1.17891
2007-02-03	20:59:56	34	-16.8372	0.874954	20.9989	4.87752	-11.9597	16.2558	10.0822	26.338	26.338	-11.9597	0.957058	0.20079	1.15785
2007-02-03	21:59:56	34	-16.8372	0.91662	21.9989	2.10187	-14.7353	16.2558	11.001	27.2568	27.2568	-14.7353	0.935304	0.197564	1.13287
2007-02-03	22:59:56	34	-16.8372	0.958287	22.9989	-0.817019	-17.6542	16.2558	11.1702	27.426	27.426	-17.6542	0.908026	0.196961	1.10499
2007-02-03	23:59:56	34	-16.8372	0.999954	23.9989	-3.68023	-20.5174	16.2558	10.5781	26.8339	26.8339	-20.5174	0.877155	0.199058	1.07621
2007-02-04	00:59:56	35	-16.5552	0.0416204	0.998889	-6.29264	-22.8478	16.5429	9.26513	25.808	25.808	-22.8478	0.849235	0.202616	1.05185
2007-02-04	01:59:56	35	-16.5552	0.083287	1.99889	-8.47622	-25.0314	16.5429	7.32078	23.8637	23.8637	-25.0314	0.820974	0.209082	1.03006
2007-02-04	02:59:56	35	-16.5552	0.124954	2.99889	-10.0822	-26.6373	16.5429	4.87752	21.4204	21.4204	-26.6373	0.79899	0.216656	1.01565
2007-02-04	03:59:56	35	-16.5552	0.16662	3.99889	-11.001	-27.5562	16.5429	2.10187	18.6448	18.6448	-27.5562	0.785984	0.224448	1.01043
2007-02-04	04:59:56	35	-16.5552	0.208287	4.99889	-11.1702	-27.7254	16.5429	-0.817019	15.7259	15.7259	-27.7254	0.783558	0.231635	1.01519
2007-02-04	05:59:56	35	-16.5552	0.249954	5.99889	-10.5781	-27.1333	16.5429	-3.68023	12.8627	12.8627	-27.1333	0.792008	0.237611	1.02962
2007-02-04	06:59:56	35	-16.5552	0.29162	6.99889	-9.26513	-25.8203	16.5429	-6.29264	10.2503	10.2503	-25.8203	0.810296	0.242084	1.05238
2007-02-04	07:59:56	35	-16.5552	0.333287	7.99889	-7.32078	-23.876	16.5429	-8.47622	8.06668	8.06668	-23.876	0.836171	0.245077	1.08125
2007-02-04	08:59:56	35	-16.5552	0.374954	8.99889	-4.87752	-21.4327	16.5429	-10.0822	6.46075	6.46075	-21.4327	0.866477	0.246835	1.11331
2007-02-04	09:59:56	35	-16.5552	0.41662	9.99889	-2.10187	-18.6571	16.5429	-11.001	5.54189	5.54189	-18.6571	0.897662	0.247668	1.14533
2007-02-04	10:59:56	35	-16.5552	0.458287	10.9989	0.817019	-15.7382	16.5429	-11.1702	5.37274	5.37274	-15.7382	0.926428	0.247808	1.17424
2007-02-04	11:59:56	35	-16.5552	0.499954	11.9989	3.68023	-12.875	16.5429	-10.5781	5.96481	5.96481	-12.875	0.950349	0.2473	1.19765
2007-02-04	12:59:56	35	-16.5552	0.54162	12.9989	6.29264	-10.2626	16.5429	-9.26513	7.27776	7.27776	-10.2626	0.968259	0.245988	1.21425
2007-02-04	13:59:56	35	-16.5552	0.583287	13.9989	8.47622	-8.07898	16.5429	-7.32078	9.22212	9.22212	-8.07898	0.980249	0.243579	1.22383
2007-02-04	14:59:56	35	-16.5552	0.624954	14.9989	10.0822	-6.47304	16.5429	-4.87752	11.6654	11.6654	-6.47304	0.987291	0.239779	1.22707
2007-02-04	15:59:56	35	-16.5552	0.66662	15.9989	11.001	-5.55418	16.5429	-2.10187	14.441	14.441	-5.55418	0.990632	0.234452	1.22508
2007-02-04	16:59:56	35	-16.5552	0.708287	16.9989	11.1702	-5.38503	16.5429	0.817019	17.3599	17.3599	-5.38503	0.991193	0.227743	1.21894
2007-02-04	17:59:56	35	-16.5552	0.749954	17.9989	10.5781	-5.9771	16.5429	3.68023	20.2231	20.2231	-5.9771	0.989157	0.220127	1.20928
2007-02-04	18:59:56	35	-16.5552	0.79162	18.9989	9.26513	-7.29006	16.5429	6.29264	22.8355	22.8355	-7.29006	0.983898	0.212347	1.19625
2007-02-04	19:59:56	35	-16.5552	0.833287	19.9989	7.32078	-9.23441	16.5429	8.47622	25.0191	25.0191	-9.23441	0.974248	0.205285	1.17953
2007-02-04	20:59:56	35	-16.5552	0.874954	20.9989	4.87752	-11.6777	16.5429	10.0822	26.625	26.625	-11.6777	0.959032	0.19979	1.15882
2007-02-04	21:59:56	35	-16.5552	0.91662	21.9989	2.10187	-14.4533	16.5429	11.001	27.5439	27.5439	-14.4533	0.937704	0.19654	1.13424
2007-02-04	22:59:56	35	-16.5552	0.958287	22.9989	-0.817019	-17.3722	16.5429	11.1702	27.7131	27.7131	-17.3722	0.910851	0.195934	1.10678
2007-02-04	23:59:56	35	-16.5552	0.999954	23.9989	-3.68023	-20.2354	16.5429	10.5781	27.121	27.121	-20.2354	0.880368	0.198045	1.07841
2007-02-05	00:59:56	36	-16.2683	0.0416204	0.998889	-6.29264	-22.5609	16.8251	9.26513	26.0902	26.0902	-22.5609	0.852801	0.201647	1.05445
2007-02-05	01:59:56	36	-16.2683	0.083287	1.99889	-8.47622	-24.7445	16.8251	7.32078	24.1459	24.1459	-24.7445	0.824797	0.208167	1.03296
2007-02-05	02:59:56	36	-16.2683	0.124954	2.99889	-10.0822	-26.3504	16.8251	4.87752	21.7026	21.7026	-26.3504	0.802988	0.215814	1.0188
2007-02-05	03:59:56	36	-16.2683	0.16662	3.99889	-11.001	-27.2693	16.8251	2.10187	18.927	18.927	-27.2693	0.790077	0.223697	1.01377
2007-02-05	04:59:56	36	-16.2683	0.208287	4.99889	-11.1702	-27.4384	16.8251	-0.817019	16.0081	16.0081	-27.4384	0.787668	0.230987	1.01866
2007-02-05	05:59:56	36	-16.2683	0.249954	5.99889	-10.5781	-26.8464	16.8251	-3.68023	13.1449	13.1449	-26.8464	0.796058	0.237071	1.03313
2007-02-05	06:59:56	36	-16.2683	0.29162	6.99889	-9.26513	-25.5334	16.8251	-6.29264	10.5325	10.5325	-25.5334	0.814207	0.241647	1.05585
2007-02-05	07:59:56	36	-16.2683	0.333287	7.99889	-7.32078	-23.589	16.8251	-8.47622	8.34888	8.34888	-23.589	0.839861	0.244729	1.08459
2007-02-05	08:59:56	36	-16.2683	0.374954	8.99889	-4.87752	-21.1458	16.8251	-10.0822	6.74294	6.74294	-21.1458	0.869865	0.246553	1.11642
2007-02-05	09:59:56	36	-16.2683	0.41662	9.99889	-2.10187	-18.3701	16.8251	-11.001	5.82409	5.82409	-18.3701	0.900678	0.247426	1.1481
2007-02-05	10:59:56	36	-16.2683	0.458287	10.9989	0.817019	-15.4513	16.8251	-11.1702	5.65493	5.65493	-15.4513	0.929021	0.247573	1.17659
2007-02-05	11:59:56	36	-16.2683	0.499954	11.9989	3.68023	-12.588	16.8251	-10.5781	6.24701	6.24701	-12.588	0.952502	0.24704	1.19954
2007-02-05	12:59:56	36	-16.2683	0.54162	12.9989	6.29264	-9.97563	16.8251	-9.26513	7.55996	7.55996	-9.97563	0.969992	0.245673	1.21566
2007-02-05	13:59:56	36	-16.2683	0.583287	13.9989	8.47622	-7.79206	16.8251	-7.32078	9.50432	9.50432	-7.79206	0.981619	0.243184	1.2248
2007-02-05	14:59:56	36	-16.2683	0.624954	14.9989	10.0822	-6.18612	16.8251	-4.87752	11.9476	11.9476	-6.18612	0.988388	0.239286	1.22767
2007-02-05	15:59:56	36	-16.2683	0.66662	15.9989	11.001	-5.26727	16.8251	-2.10187	14.7232	14.7232	-5.26727	0.991572	0.233852	1.22542
2007-02-05	16:59:56	36	-16.2683	0.708287	16.9989	11.1702	-5.09811	16.8251	0.817019	17.6421	17.6421	-5.09811	0.992104	0.227037	1.21914
2007-02-05	17:59:56	36	-16.2683	0.749954	17.9989	10.5781	-5.69019	16.8251	3.68023	20.5053	20.5053	-5.69019	0.990169	0.219323	1.20949
2007-02-05	18:59:56	36	-16.2683	0.79162	18.9989	9.26513	-7.00314	16.8251	6.29264	23.1177	23.1177	-7.00314	0.985135	0.211462	1.1966
2007-02-05	19:59:56	36	-16.2683	0.833287	19.9989	7.32078	-8.9475	16.8251	8.47622	25.3013	25.3013	-8.9475	0.975811	0.204337	1.18015
2007-02-05	20:59:56	36	-16.2683	0.874954	20.9989	4.87752	-11.3908	16.8251	10.0822	26.9072	26.9072	-11.3908	0.960994	0.1988	1.15979
2007-02-05	21:59:56	36	-16.2683	0.91662	21.9989	2.10187	-14.1664	16.8251	11.001	27.8261	27.8261	-14.1664	0.940103	0.195527	1.13563
2007-02-05	22:59:56	36	-16.2683	0.958287	22.9989	-0.817019	-17.0853	16.8251	11.1702	27.9953	27.9953	-17.0853	0.913685	0.194916	1.1086
2007-02-05	23:59:56	36	-16.2683	0.999954	23.9989	-3.68023	-19.9485	16.8251	10.5781	27.4032	27.4032	-19.9485	0.883599	0.197043	1.08064
2007-02-06	00:59:56	37	-15.9765	0.0416204	0.998889	-6.29264	-22.2692	17.1023	9.26513	26.3674	26.3674	-22.2692	0.856391	0.200688	1.05708
2007-02-06	01:59:56	37	-15.9765	0.083287	1.99889	-8.47622	-24.4528	17.1023	7.32078	24.4231	24.4231	-24.4528	0.828651	0.20726	1.03591
2007-02-06	02:59:56	37	-15.9765	0.124954	2.99889	-10.0822	-26.0587	17.1023	4.87752	21.9798	21.9798	-26.0587	0.807023	0.214979	1.022
2007-02-06	03:59:56	37	-15.9765	0.16662	3.99889	-11.001	-26.9775	17.1023	2.10187	19.2042	19.2042	-26.9775	0.79421	0.22295	1.01716
2007-02-06	04:59:56	37	-15.9765	0.208287	4.99889	-11.1702	-27.1467	17.1023	-0.817019	16.2853	16.2853	-27.1467	0.791817	0.230341	1.02216
2007-02-06	05:59:56	37	-15.9765	0.249954	5.99889	-10.5781	-26.5546	17.1023	-3.68023	13.4221	13.4221	-26.5546	0.800146	0.23653	1.03668
2007-02-06	06:59:56	37	-15.9765	0.29162	6.99889	-9.26513	-25.2417	17.1023	-6.29264	10.8097	10.8097	-25.2417	0.818151	0.241207	1.05936
2007-02-06	07:59:56	37	-15.9765	0.333287	7.99889	-7.32078	-23.2973	17.1023	-8.47622	8.62609	8.62609	-23.2973	0.843578	0.244376	1.08795
2007-02-06	08:59:56	37	-15.9765	0.374954	8.99889	-4.87752	-20.8541	17.1023	-10.0822	7.02016	7.02016	-20.8541	0.873272	0.246266	1.11954
2007-02-06	09:59:56	37	-15.9765	0.41662	9.99889	-2.10187	-18.0784	17.1023	-11.001	6.1013	6.1013	-18.0784	0.903703	0.247176	1.15088
2007-02-06	10:59:56	37	-15.9765	0.458287	10.9989	0.817019	-15.1595	17.1023	-11.1702	5.93215	5.93215	-15.1595	0.931614	0.24733	1.17894
2007-02-06	11:59:56	37	-15.9765	0.499954	11.9989	3.68023	-12.2963	17.1023	-10.5781	6.52422	6.52422	-12.2963	0.954645	0.246772	1.20142
2007-02-06	12:59:56	37	-15.9765	0.54162	12.9989	6.29264	-9.6839	17.1023	-9.26513	7.83717	7.83717	-9.6839	0.971705	0.245352	1.21706
2007-02-06	13:59:56	37	-15.9765	0.583287	13.9989	8.47622	-7.50032	17.1023	-7.32078	9.78153	9.78153	-7.50032	0.982961	0.242784	1.22575
2007-02-06	14:59:56	37	-15.9765	0.624954	14.9989	10.0822	-5.89439	17.1023	-4.87752	12.2248	12.2248	-5.89439	0.989454	0.238791	1.22824
2007-02-06	15:59:56	37	-15.9765	0.66662	15.9989	11.001	-4.97553	17.1023	-2.10187	15.0004	15.0004	-4.97553	0.992478	0.233252	1.22573
2007-02-06	16:59:56	37	-15.9765	0.708287	16.9989	11.1702	-4.80638	17.1023	0.817019	17.9193	17.9193	-4.80638	0.992979	0.226334	1.21931
2007-02-06	17:59:56	37	-15.9765	0.749954	17.9989	10.5781	-5.39845	17.1023	3.68023	20.7825	20.7825	-5.39845	0.991149	0.218525	1.20967
2007-02-06	18:59:56	37	-15.9765	0.79162	18.9989	9.26513	-6.71141	17.1023	6.29264	23.3949	23.3949	-6.71141	0.986342	0.210584	1.19693
2007-02-06	19:59:56	37	-15.9765	0.833287	19.9989	7.32078	-8.65576	17.1023	8.47622	25.5785	25.5785	-8.65576	0.97735	0.203398	1.18075
2007-02-06	20:59:56	37	-15.9765	0.874954	20.9989	4.87752	-11.099	17.1023	10.0822	27.1845	27.1845	-11.099	0.962942	0.19782	1.16076
2007-02-06	21:59:56	37	-15.9765	0.91662	21.9989	2.10187	-13.8747	17.1023	11.001	28.1033	28.1033	-13.8747	0.942497	0.194525	1.13702
2007-02-06	22:59:56	37	-15.9765	0.958287	22.9989	-0.817019	-16.7936	17.1023	11.1702	28.2725	28.2725	-16.7936	0.916523	0.19391	1.11043
2007-02-06	23:59:56	37	-15.9765	0.999954	23.9989	-3.68023	-19.6568	17.1023	10.5781	27.6804	27.6804	-19.6568	0.886845	0.196051	1.0829
2007-02-07	00:59:56	38	-15.6801	0.0416204	0.998889	-6.29264	-21.9727	17.3745	9.26513	26.6396	26.6396	-21.9727	0.860001	0.19974	1.05974
2007-02-07	01:59:56	38	-15.6801	0.083287	1.99889	-8.47622	-24.1563	17.3745	7.32078	24.6952	24.6952	-24.1563	0.832533	0.206363	1.0389
2007-02-07	02:59:56	38	-15.6801	0.124954	2.99889	-10.0822	-25.7622	17.3745	4.87752	22.252	22.252	-25.7622	0.81109	0.21415	1.02524
2007-02-07	03:59:56	38	-15.6801	0.16662	3.99889	-11.001	-26.6811	17.3745	2.10187	19.4763	19.4763	-26.6811	0.798377	0.222208	1.02059
2007-02-07	04:59:56	38	-15.6801	0.208287	4.99889	-11.1702	-26.8502	17.3745	-0.817019	16.5574	16.5574	-26.8502	0.796003	0.229697	1.0257
2007-02-07	05:59:56	38	-15.6801	0.249954	5.99889	-10.5781	-26.2582	17.3745	-3.68023	13.6942	13.6942	-26.2582	0.804268	0.235988	1.04026
2007-02-07	06:59:56	38	-15.6801	0.29162	6.99889	-9.26513	-24.9452	17.3745	-6.29264	11.0818	11.0818	-24.9452	0.822126	0.240764	1.06289
2007-02-07	07:59:56	38	-15.6801	0.333287	7.99889	-7.32078	-23.0009	17.3745	-8.47622	8.89825	8.89825	-23.0009	0.847318	0.244019	1.09134
2007-02-07	08:59:56	38	-15.6801	0.374954	8.99889	-4.87752	-20.5576	17.3745	-10.0822	7.29231	7.29231	-20.5576	0.876694	0.245972	1.12267
2007-02-07	09:59:56	38	-15.6801	0.41662	9.99889	-2.10187	-17.7819	17.3745	-11.001	6.37346	6.37346	-17.7819	0.906734	0.246919	1.15365
2007-02-07	10:59:56	38	-15.6801	0.458287	10.9989	0.817019	-14.8631	17.3745	-11.1702	6.2043	6.2043	-14.8631	0.934203	0.24708	1.18128
2007-02-07	11:59:55	38	-15.6801	0.499942	11.9986	3.67946	-12.0006	17.3745	-10.5784	6.79611	6.79611	-12.0006	0.956768	0.246499	1.20327
2007-02-07	12:59:55	38	-15.6801	0.541609	12.9986	6.29197	-9.38811	17.3745	-9.26559	8.10887	8.10887	-9.38811	0.973391	0.245026	1.21842
2007-02-07	13:59:55	38	-15.6801	0.583275	13.9986	8.47568	-7.2044	17.3745	-7.32139	10.0531	10.0531	-7.2044	0.984272	0.242382	1.22665
2007-02-07	14:59:55	38	-15.6801	0.624942	14.9986	10.0818	-5.59828	17.3745	-4.87825	12.4962	12.4962	-5.59828	0.990483	0.238295	1.22878
2007-02-07	15:59:55	38	-15.6801	0.666609	15.9986	11.0009	-4.67923	17.3745	-2.10267	15.2718	15.2718	-4.67923	0.993345	0.232655	1.226
2007-02-07	16:59:55	38	-15.6801	0.708275	16.9986	11.1702	-4.50986	17.3745	0.816206	18.1907	18.1907	-4.50986	0.993817	0.225636	1.21945
2007-02-07	17:59:55	38	-15.6801	0.749942	17.9986	10.5784	-5.10172	17.3745	3.67946	21.0539	21.0539	-5.10172	0.992092	0.217735	1.20983
2007-02-07	18:59:55	38	-15.6801	0.791609	18.9986	9.26559	-6.41449	17.3745	6.29197	23.6664	23.6664	-6.41449	0.987519	0.209717	1.19724
2007-02-07	19:59:55	38	-15.6801	0.833275	19.9986	7.32139	-8.35869	17.3745	8.47568	25.8501	25.8501	-8.35869	0.978868	0.202472	1.18134
2007-02-07	20:59:55	38	-15.6801	0.874942	20.9986	4.87825	-10.8018	17.3745	10.0818	27.4563	27.4563	-10.8018	0.964877	0.196853	1.16173
2007-02-07	21:59:55	38	-15.6801	0.916609	21.9986	2.10267	-13.5774	17.3745	11.0009	28.3753	28.3753	-13.5774	0.944888	0.193535	1.13842
2007-02-07	22:59:55	38	-15.6801	0.958275	22.9986	-0.816206	-16.4963	17.3745	11.1702	28.5447	28.5447	-16.4963	0.919371	0.192916	1.11229
2007-02-07	23:59:55	38	-15.6801	0.999942	23.9986	-3.67946	-19.3595	17.3745	10.5784	27.9528	27.9528	-19.3595	0.890111	0.19507	1.08518
2007-02-08	00:59:55	39	-15.379	0.0416088	0.998611	-6.29197	-21.6709	17.6415	9.26559	26.9071	26.9071	-21.6709	0.863636	0.198801	1.06244
2007-02-08	01:59:55	39	-15.379	0.0832755	1.99861	-8.47568	-23.8547	17.6415	7.32139	24.9629	24.9629	-23.8547	0.836446	0.205472	1.04192
2007-02-08	02:59:55	39	-15.379	0.124942	2.99861	-10.0818	-25.4608	17.6415	4.87825	22.5197	22.5197	-25.4608	0.815192	0.213327	1.02852
2007-02-08	03:59:55	39	-15.379	0.166609	3.99861	-11.0009	-26.3798	17.6415	2.10267	19.7442	19.7442	-26.3798	0.80258	0.221469	1.02405
2007-02-08	04:59:55	39	-15.379	0.208275	4.99861	-11.1702	-26.5492	17.6415	-0.816206	16.8253	16.8253	-26.5492	0.800221	0.229054	1.02928
2007-02-08	05:59:55	39	-15.379	0.249942	5.99861	-10.5784	-25.9573	17.6415	-3.67946	13.962	13.962	-25.9573	0.808417	0.235446	1.04386
2007-02-08	06:59:55	39	-15.379	0.291609	6.99861	-9.26559	-24.6446	17.6415	-6.29197	11.3495	11.3495	-24.6446	0.826121	0.240318	1.06644
2007-02-08	07:59:55	39	-15.379	0.333275	7.99861	-7.32139	-22.7004	17.6415	-8.47568	9.1658	9.1658	-22.7004	0.851072	0.243657	1.09473
2007-02-08	08:59:55	39	-15.379	0.374942	8.99861	-4.87825	-20.2572	17.6415	-10.0818	7.55969	7.55969	-20.2572	0.880121	0.245673	1.12579
2007-02-08	09:59:55	39	-15.379	0.416609	9.99861	-2.10267	-17.4816	17.6415	-11.0009	6.64063	6.64063	-17.4816	0.90976	0.246657	1.15642
2007-02-08	10:59:55	39	-15.379	0.458275	10.9986	0.816206	-14.5628	17.6415	-11.1702	6.47126	6.47126	-14.5628	0.936778	0.246824	1.1836
2007-02-08	11:59:55	39	-15.379	0.499942	11.9986	3.67946	-11.6995	17.6415	-10.5784	7.06313	7.06313	-11.6995	0.958881	0.24622	1.2051
2007-02-08	12:59:55	39	-15.379	0.541609	12.9986	6.29197	-9.08701	17.6415	-9.26559	8.37589	8.37589	-9.08701	0.975057	0.244695	1.21975
2007-02-08	13:59:55	39	-15.379	0.583275	13.9986	8.47568	-6.9033	17.6415	-7.32139	10.3201	10.3201	-6.9033	0.985553	0.241977	1.22753
2007-02-08	14:59:55	39	-15.379	0.624942	14.9986	10.0818	-5.29718	17.6415	-4.87825	12.7632	12.7632	-5.29718	0.991477	0.237798	1.22928
2007-02-08	15:59:55	39	-15.379	0.666609	15.9986	11.0009	-4.37812	17.6415	-2.10267	15.5388	15.5388	-4.37812	0.994172	0.232059	1.22623
2007-02-08	16:59:55	39	-15.379	0.708275	16.9986	11.1702	-4.20876	17.6415	0.816206	18.4577	18.4577	-4.20876	0.994614	0.22494	1.21955
2007-02-08	17:59:55	39	-15.379	0.749942	17.9986	10.5784	-4.80062	17.6415	3.67946	21.3209	21.3209	-4.80062	0.992996	0.21695	1.20995
2007-02-08	18:59:55	39	-15.379	0.791609	18.9986	9.26559	-6.11339	17.6415	6.29197	23.9334	23.9334	-6.11339	0.988659	0.208857	1.19752
2007-02-08	19:59:55	39	-15.379	0.833275	19.9986	7.32139	-8.05759	17.6415	8.47568	26.1172	26.1172	-8.05759	0.980353	0.201554	1.18191
2007-02-08	20:59:55	39	-15.379	0.874942	20.9986	4.87825	-10.5007	17.6415	10.0818	27.7233	27.7233	-10.5007	0.966786	0.195897	1.16268
2007-02-08	21:59:55	39	-15.379	0.916609	21.9986	2.10267	-13.2763	17.6415	11.0009	28.6423	28.6423	-13.2763	0.947262	0.192558	1.13982
2007-02-08	22:59:55	39	-15.379	0.958275	22.9986	-0.816206	-16.1952	17.6415	11.1702	28.8117	28.8117	-16.1952	0.922209	0.191935	1.11414
2007-02-08	23:59:55	39	-15.379	0.999942	23.9986	-3.67946	-19.0584	17.6415	10.5784	28.2198	28.2198	-19.0584	0.893377	0.194102	1.08748
2007-02-09	00:59:55	40	-15.0733	0.0416088	0.998611	-6.29197	-21.3653	17.9033	9.26559	27.1689	27.1689	-21.3653	0.867276	0.197876	1.06515
2007-02-09	01:59:55	40	-15.0733	0.0832755	1.99861	-8.47568	-23.549	17.9033	7.32139	25.2247	25.2247	-23.549	0.840373	0.204595	1.04497
2007-02-09	02:59:55	40	-15.0733	0.124942	2.99861	-10.0818	-25.1551	17.9033	4.87825	22.7815	22.7815	-25.1551	0.819315	0.212515	1.03183
2007-02-09	03:59:55	40	-15.0733	0.166609	3.99861	-11.0009	-26.0742	17.9033	2.10267	20.006	20.006	-26.0742	0.806809	0.220739	1.02755
2007-02-09	04:59:55	40	-15.0733	0.208275	4.99861	-11.1702	-26.2435	17.9033	-0.816206	17.0871	17.0871	-26.2435	0.80447	0.228417	1.03289
2007-02-09	05:59:55	40	-15.0733	0.249942	5.99861	-10.5784	-25.6517	17.9033	-3.67946	14.2238	14.2238	-25.6517	0.812598	0.234907	1.04751
2007-02-09	06:59:55	40	-15.0733	0.291609	6.99861	-9.26559	-24.3389	17.9033	-6.29197	11.6113	11.6113	-24.3389	0.830146	0.239872	1.07002
2007-02-09	07:59:55	40	-15.0733	0.333275	7.99861	-7.32139	-22.3947	17.9033	-8.47568	9.4276	9.4276	-22.3947	0.85485	0.243292	1.09814
2007-02-09	08:59:55	40	-15.0733	0.374942	8.99861	-4.87825	-19.9516	17.9033	-10.0818	7.82148	7.82148	-19.9516	0.883565	0.24537	1.12893
2007-02-09	09:59:55	40	-15.0733	0.416609	9.99861	-2.10267	-17.176	17.9033	-11.0009	6.90243	6.90243	-17.176	0.912793	0.246389	1.15918
2007-02-09	10:59:55	40	-15.0733	0.458275	10.9986	0.816206	-14.2571	17.9033	-11.1702	6.73306	6.73306	-14.2571	0.939349	0.246563	1.18591
2007-02-09	11:59:55	40	-15.0733	0.499942	11.9986	3.67946	-11.3939	17.9033	-10.5784	7.32493	7.32493	-11.3939	0.960973	0.245936	1.20691
2007-02-09	12:59:55	40	-15.0733	0.541609	12.9986	6.29197	-8.78136	17.9033	-9.26559	8.63769	8.63769	-8.78136	0.976694	0.244361	1.22105
2007-02-09	13:59:55	40	-15.0733	0.583275	13.9986	8.47568	-6.59764	17.9033	-7.32139	10.5819	10.5819	-6.59764	0.986799	0.241569	1.22837
2007-02-09	14:59:55	40	-15.0733	0.624942	14.9986	10.0818	-4.99153	17.9033	-4.87825	13.025	13.025	-4.99153	0.99243	0.237301	1.22973
2007-02-09	15:59:55	40	-15.0733	0.666609	15.9986	11.0009	-4.07247	17.9033	-2.10267	15.8006	15.8006	-4.07247	0.994956	0.231464	1.22642
2007-02-09	16:59:55	40	-15.0733	0.708275	16.9986	11.1702	-3.90311	17.9033	0.816206	18.7195	18.7195	-3.90311	0.995367	0.22425	1.21962
2007-02-09	17:59:55	40	-15.0733	0.749942	17.9986	10.5784	-4.49497	17.9033	3.67946	21.5827	21.5827	-4.49497	0.993858	0.216173	1.21003
2007-02-09	18:59:55	40	-15.0733	0.791609	18.9986	9.26559	-5.80774	17.9033	6.29197	24.1952	24.1952	-5.80774	0.98976	0.208006	1.19777
2007-02-09	19:59:55	40	-15.0733	0.833275	19.9986	7.32139	-7.75193	17.9033	8.47568	26.379	26.379	-7.75193	0.981806	0.200648	1.18245
2007-02-09	20:59:55	40	-15.0733	0.874942	20.9986	4.87825	-10.1951	17.9033	10.0818	27.9851	27.9851	-10.1951	0.968671	0.194953	1.16362
2007-02-09	21:59:55	40	-15.0733	0.916609	21.9986	2.10267	-12.9707	17.9033	11.0009	28.9041	28.9041	-12.9707	0.949621	0.191594	1.14122
2007-02-09	22:59:55	40	-15.0733	0.958275	22.9986	-0.816206	-15.8895	17.9033	11.1702	29.0735	29.0735	-15.8895	0.925043	0.190968	1.11601
2007-02-09	23:59:55	40	-15.0733	0.999942	23.9986	-3.67946	-18.7528	17.9033	10.5784	28.4816	28.4816	-18.7528	0.896647	0.193147	1.08979
2007-02-10	00:59:55	41	-14.7632	0.0416088	0.998611	-6.29197	-21.0552	18.1598	9.26559	27.4254	27.4254	-21.0552	0.870927	0.196964	1.06789
2007-02-10	01:59:55	41	-14.7632	0.0832755	1.99861	-8.47568	-23.2389	18.1598	7.32139	25.4812	25.4812	-23.2389	0.844318	0.203729	1.04805
2007-02-10	02:59:55	41	-14.7632	0.124942	2.99861	-10.0818	-24.845	18.1598	4.87825	23.038	23.038	-24.845	0.823461	0.211713	1.03517
2007-02-10	03:59:55	41	-14.7632	0.166609	3.99861	-11.0009	-25.7641	18.1598	2.10267	20.2625	20.2625	-25.7641	0.811065	0.220015	1.03108
2007-02-10	04:59:55	41	-14.7632	0.208275	4.99861	-11.1702	-25.9334	18.1598	-0.816206	17.3436	17.3436	-25.9334	0.808745	0.227784	1.03653
2007-02-10	05:59:55	41	-14.7632	0.249942	5.99861	-10.5784	-25.3416	18.1598	-3.67946	14.4803	14.4803	-25.3416	0.816804	0.234369	1.05117
2007-02-10	06:59:55	41	-14.7632	0.291609	6.99861	-9.26559	-24.0288	18.1598	-6.29197	11.8678	11.8678	-24.0288	0.834192	0.239427	1.07362
2007-02-10	07:59:55	41	-14.7632	0.333275	7.99861	-7.32139	-22.0846	18.1598	-8.47568	9.6841	9.6841	-22.0846	0.858643	0.242926	1.10157
2007-02-10	08:59:55	41	-14.7632	0.374942	8.99861	-4.87825	-19.6415	18.1598	-10.0818	8.07798	8.07798	-19.6415	0.887014	0.245063	1.13208
2007-02-10	09:59:55	41	-14.7632	0.416609	9.99861	-2.10267	-16.8659	18.1598	-11.0009	7.15893	7.15893	-16.8659	0.915823	0.246117	1.16194
2007-02-10	10:59:55	41	-14.7632	0.458275	10.9986	0.816206	-13.947	18.1598	-11.1702	6.98956	6.98956	-13.947	0.941907	0.246298	1.18821
2007-02-10	11:59:55	41	-14.7632	0.499942	11.9986	3.67946	-11.0838	18.1598	-10.5784	7.58143	7.58143	-11.0838	0.963042	0.245648	1.20869
2007-02-10	12:59:55	41	-14.7632	0.541609	12.9986	6.29197	-8.47125	18.1598	-9.26559	8.89419	8.89419	-8.47125	0.978299	0.244024	1.22232
2007-02-10	13:59:55	41	-14.7632	0.583275	13.9986	8.47568	-6.28753	18.1598	-7.32139	10.8384	10.8384	-6.28753	0.988006	0.24116	1.22917
2007-02-10	14:59:55	41	-14.7632	0.624942	14.9986	10.0818	-4.68142	18.1598	-4.87825	13.2815	13.2815	-4.68142	0.993339	0.236805	1.23014
2007-02-10	15:59:55	41	-14.7632	0.666609	15.9986	11.0009	-3.76236	18.1598	-2.10267	16.0571	16.0571	-3.76236	0.995694	0.230874	1.22657
2007-02-10	16:59:55	41	-14.7632	0.708275	16.9986	11.1702	-3.593	18.1598	0.816206	18.976	18.976	-3.593	0.996073	0.223566	1.21964
2007-02-10	17:59:55	41	-14.7632	0.749942	17.9986	10.5784	-4.18486	18.1598	3.67946	21.8392	21.8392	-4.18486	0.994675	0.215403	1.21008
2007-02-10	18:59:55	41	-14.7632	0.791609	18.9986	9.26559	-5.49762	18.1598	6.29197	24.4517	24.4517	-5.49762	0.990822	0.207166	1.19799
2007-02-10	19:59:55	41	-14.7632	0.833275	19.9986	7.32139	-7.44182	18.1598	8.47568	26.6355	26.6355	-7.44182	0.983225	0.199754	1.18298
2007-02-10	20:59:55	41	-14.7632	0.874942	20.9986	4.87825	-9.88496	18.1598	10.0818	28.2416	28.2416	-9.88496	0.970529	0.194023	1.16455
2007-02-10	21:59:55	41	-14.7632	0.916609	21.9986	2.10267	-12.6605	18.1598	11.0009	29.1606	29.1606	-12.6605	0.951963	0.190644	1.14261
2007-02-10	22:59:55	41	-14.7632	0.958275	22.9986	-0.816206	-15.5794	18.1598	11.1702	29.33	29.33	-15.5794	0.927868	0.190014	1.11788
2007-02-10	23:59:55	41	-14.7632	0.999942	23.9986	-3.67946	-18.4427	18.1598	10.5784	28.7381	28.7381	-18.4427	0.899919	0.192206	1.09213
2007-02-11	00:59:55	42	-14.4487	0.0416088	0.998611	-6.29197	-20.7407	18.4109	9.26559	27.6765	27.6765	-20.7407	0.874585	0.196065	1.07065
2007-02-11	01:59:55	42	-14.4487	0.0832755	1.99861	-8.47568	-22.9244	18.4109	7.32139	25.7323	25.7323	-22.9244	0.848277	0.202875	1.05115
2007-02-11	02:59:55	42	-14.4487	0.124942	2.99861	-10.0818	-24.5305	18.4109	4.87825	23.2892	23.2892	-24.5305	0.827627	0.21092	1.03855
2007-02-11	03:59:55	42	-14.4487	0.166609	3.99861	-11.0009	-25.4496	18.4109	2.10267	20.5136	20.5136	-25.4496	0.815343	0.2193	1.03464
2007-02-11	04:59:55	42	-14.4487	0.208275	4.99861	-11.1702	-25.619	18.4109	-0.816206	17.5947	17.5947	-25.619	0.813044	0.227156	1.0402
2007-02-11	05:59:55	42	-14.4487	0.249942	5.99861	-10.5784	-25.0271	18.4109	-3.67946	14.7315	14.7315	-25.0271	0.821031	0.233834	1.05487
2007-02-11	06:59:55	42	-14.4487	0.291609	6.99861	-9.26559	-23.7143	18.4109	-6.29197	12.1189	12.1189	-23.7143	0.838254	0.238981	1.07724
2007-02-11	07:59:55	42	-14.4487	0.333275	7.99861	-7.32139	-21.7701	18.4109	-8.47568	9.93523	9.93523	-21.7701	0.862445	0.242558	1.105
2007-02-11	08:59:55	42	-14.4487	0.374942	8.99861	-4.87825	-19.327	18.4109	-10.0818	8.32911	8.32911	-19.327	0.890466	0.244754	1.13522
2007-02-11	09:59:55	42	-14.4487	0.416609	9.99861	-2.10267	-16.5514	18.4109	-11.0009	7.41006	7.41006	-16.5514	0.918846	0.245842	1.16469
2007-02-11	10:59:55	42	-14.4487	0.458275	10.9986	0.816206	-13.6325	18.4109	-11.1702	7.24069	7.24069	-13.6325	0.944448	0.246029	1.19048
2007-02-11	11:59:55	42	-14.4487	0.499942	11.9986	3.67946	-10.7693	18.4109	-10.5784	7.83256	7.83256	-10.7693	0.965085	0.245357	1.21044
2007-02-11	12:59:55	42	-14.4487	0.541609	12.9986	6.29197	-8.15677	18.4109	-9.26559	9.14532	9.14532	-8.15677	0.979869	0.243685	1.22355
2007-02-11	13:59:55	42	-14.4487	0.583275	13.9986	8.47568	-5.97305	18.4109	-7.32139	11.0895	11.0895	-5.97305	0.989171	0.240751	1.22992
2007-02-11	14:59:55	42	-14.4487	0.624942	14.9986	10.0818	-4.36694	18.4109	-4.87825	13.5327	13.5327	-4.36694	0.994202	0.236311	1.23051
2007-02-11	15:59:55	42	-14.4487	0.666609	15.9986	11.0009	-3.44788	18.4109	-2.10267	16.3082	16.3082	-3.44788	0.996383	0.230287	1.22667
2007-02-11	16:59:55	42	-14.4487	0.708275	16.9986	11.1702	-3.27851	18.4109	0.816206	19.2271	19.2271	-3.27851	0.996729	0.222888	1.21962
2007-02-11	17:59:55	42	-14.4487	0.749942	17.9986	10.5784	-3.87038	18.4109	3.67946	22.0904	22.0904	-3.87038	0.995444	0.214643	1.21009
2007-02-11	18:59:55	42	-14.4487	0.791609	18.9986	9.26559	-5.18314	18.4109	6.29197	24.7029	24.7029	-5.18314	0.991839	0.206337	1.19818
2007-02-11	19:59:55	42	-14.4487	0.833275	19.9986	7.32139	-7.12734	18.4109	8.47568	26.8866	26.8866	-7.12734	0.984605	0.198873	1.18348
2007-02-11	20:59:55	42	-14.4487	0.874942	20.9986	4.87825	-9.57048	18.4109	10.0818	28.4927	28.4927	-9.57048	0.972357	0.193107	1.16546
2007-02-11	21:59:55	42	-14.4487	0.916609	21.9986	2.10267	-12.3461	18.4109	11.0009	29.4118	29.4118	-12.3461	0.954283	0.189709	1.14399
2007-02-11	22:59:55	42	-14.4487	0.958275	22.9986	-0.816206	-15.2649	18.4109	11.1702	29.5811	29.5811	-15.2649	0.930682	0.189076	1.11976
2007-02-11	23:59:55	42	-14.4487	0.999942	23.9986	-3.67946	-18.1282	18.4109	10.5784	28.9893	28.9893	-18.1282	0.903189	0.19128	1.09447
2007-02-12	00:59:55	43	-14.13	0.0416088	0.998611	-6.29197	-20.4219	18.6566	9.26559	27.9222	27.9222	-20.4219	0.878247	0.19518	1.07343
2007-02-12	01:59:55	43	-14.13	0.0832755	1.99861	-8.47568	-22.6057	18.6566	7.32139	25.978	25.978	-22.6057	0.852247	0.202033	1.05428
2007-02-12	02:59:55	43	-14.13	0.124942	2.99861	-10.0818	-24.2118	18.6566	4.87825	23.5348	23.5348	-24.2118	0.831809	0.210139	1.04195
2007-02-12	03:59:55	43	-14.13	0.166609	3.99861	-11.0009	-25.1308	18.6566	2.10267	20.7593	20.7593	-25.1308	0.819641	0.218593	1.03823
2007-02-12	04:59:55	43	-14.13	0.208275	4.99861	-11.1702	-25.3002	18.6566	-0.816206	17.8404	17.8404	-25.3002	0.817363	0.226535	1.0439
2007-02-12	05:59:55	43	-14.13	0.249942	5.99861	-10.5784	-24.7083	18.6566	-3.67946	14.9771	14.9771	-24.7083	0.825277	0.233303	1.05858
2007-02-12	06:59:55	43	-14.13	0.291609	6.99861	-9.26559	-23.3956	18.6566	-6.29197	12.3646	12.3646	-23.3956	0.84233	0.238537	1.08087
2007-02-12	07:59:55	43	-14.13	0.333275	7.99861	-7.32139	-21.4514	18.6566	-8.47568	10.1809	10.1809	-21.4514	0.866255	0.242189	1.10844
2007-02-12	08:59:55	43	-14.13	0.374942	8.99861	-4.87825	-19.0082	18.6566	-10.0818	8.5748	8.5748	-19.0082	0.893917	0.244442	1.13836
2007-02-12	09:59:55	43	-14.13	0.416609	9.99861	-2.10267	-16.2326	18.6566	-11.0009	7.65574	7.65574	-16.2326	0.921858	0.245563	1.16742
2007-02-12	10:59:55	43	-14.13	0.458275	10.9986	0.816206	-13.3138	18.6566	-11.1702	7.48637	7.48637	-13.3138	0.946969	0.245756	1.19273
2007-02-12	11:59:55	43	-14.13	0.499942	11.9986	3.67946	-10.4505	18.6566	-10.5784	8.07824	8.07824	-10.4505	0.967099	0.245063	1.21216
2007-02-12	12:59:55	43	-14.13	0.541609	12.9986	6.29197	-7.83801	18.6566	-9.26559	9.391	9.391	-7.83801	0.981402	0.243344	1.22475
2007-02-12	13:59:55	43	-14.13	0.583275	13.9986	8.47568	-5.6543	18.6566	-7.32139	11.3352	11.3352	-5.6543	0.990293	0.240342	1.23063
2007-02-12	14:59:55	43	-14.13	0.624942	14.9986	10.0818	-4.04818	18.6566	-4.87825	13.7783	13.7783	-4.04818	0.995016	0.235819	1.23084
2007-02-12	15:59:55	43	-14.13	0.666609	15.9986	11.0009	-3.12912	18.6566	-2.10267	16.5539	16.5539	-3.12912	0.99702	0.229705	1.22673
2007-02-12	16:59:55	43	-14.13	0.708275	16.9986	11.1702	-2.95976	18.6566	0.816206	19.4728	19.4728	-2.95976	0.997334	0.222218	1.21955
2007-02-12	17:59:55	43	-14.13	0.749942	17.9986	10.5784	-3.55162	18.6566	3.67946	22.3361	22.3361	-3.55162	0.996162	0.213893	1.21006
2007-02-12	18:59:55	43	-14.13	0.791609	18.9986	9.26559	-4.86439	18.6566	6.29197	24.9486	24.9486	-4.86439	0.992809	0.20552	1.19833
2007-02-12	19:59:55	43	-14.13	0.833275	19.9986	7.32139	-6.80859	18.6566	8.47568	27.1323	27.1323	-6.80859	0.985945	0.198005	1.18395
2007-02-12	20:59:55	43	-14.13	0.874942	20.9986	4.87825	-9.25172	18.6566	10.0818	28.7384	28.7384	-9.25172	0.974152	0.192205	1.16636
2007-02-12	21:59:55	43	-14.13	0.916609	21.9986	2.10267	-12.0273	18.6566	11.0009	29.6574	29.6574	-12.0273	0.956579	0.18879	1.14537
2007-02-12	22:59:55	43	-14.13	0.958275	22.9986	-0.816206	-14.9462	18.6566	11.1702	29.8268	29.8268	-14.9462	0.933482	0.188153	1.12163
2007-02-12	23:59:55	43	-14.13	0.999942	23.9986	-3.67946	-17.8094	18.6566	10.5784	29.2349	29.2349	-17.8094	0.906454	0.190368	1.09682
2007-02-13	00:59:55	44	-13.807	0.0416088	0.998611	-6.29197	-20.099	18.8968	9.26559	28.1623	28.1623	-20.099	0.881909	0.194311	1.07622
2007-02-13	01:59:55	44	-13.807	0.0832755	1.99861	-8.47568	-22.2827	18.8968	7.32139	26.2182	26.2182	-22.2827	0.856225	0.201205	1.05743
2007-02-13	02:59:55	44	-13.807	0.124942	2.99861	-10.0818	-23.8888	18.8968	4.87825	23.775	23.775	-23.8888	0.836005	0.209368	1.04537
2007-02-13	03:59:55	44	-13.807	0.166609	3.99861	-11.0009	-24.8079	18.8968	2.10267	20.9994	20.9994	-24.8079	0.823955	0.217895	1.04185
2007-02-13	04:59:55	44	-13.807	0.208275	4.99861	-11.1702	-24.9773	18.8968	-0.816206	18.0806	18.0806	-24.9773	0.821698	0.22592	1.04762
2007-02-13	05:59:55	44	-13.807	0.249942	5.99861	-10.5784	-24.3854	18.8968	-3.67946	15.2173	15.2173	-24.3854	0.829536	0.232776	1.06231
2007-02-13	06:59:55	44	-13.807	0.291609	6.99861	-9.26559	-23.0726	18.8968	-6.29197	12.6048	12.6048	-23.0726	0.846416	0.238094	1.08451
2007-02-13	07:59:55	44	-13.807	0.333275	7.99861	-7.32139	-21.1284	18.8968	-8.47568	10.4211	10.4211	-21.1284	0.870069	0.241821	1.11189
2007-02-13	08:59:55	44	-13.807	0.374942	8.99861	-4.87825	-18.6853	18.8968	-10.0818	8.81496	8.81496	-18.6853	0.897363	0.244129	1.14149
2007-02-13	09:59:55	44	-13.807	0.416609	9.99861	-2.10267	-15.9097	18.8968	-11.0009	7.8959	7.8959	-15.9097	0.924857	0.245282	1.17014
2007-02-13	10:59:55	44	-13.807	0.458275	10.9986	0.816206	-12.9908	18.8968	-11.1702	7.72654	7.72654	-12.9908	0.949467	0.245481	1.19495
2007-02-13	11:59:55	44	-13.807	0.499942	11.9986	3.67946	-10.1276	18.8968	-10.5784	8.3184	8.3184	-10.1276	0.96908	0.244767	1.21385
2007-02-13	12:59:55	44	-13.807	0.541609	12.9986	6.29197	-7.51508	18.8968	-9.26559	9.63117	9.63117	-7.51508	0.982895	0.243002	1.2259
2007-02-13	13:59:55	44	-13.807	0.583275	13.9986	8.47568	-5.33136	18.8968	-7.32139	11.5754	11.5754	-5.33136	0.991367	0.239934	1.2313
2007-02-13	14:59:55	44	-13.807	0.624942	14.9986	10.0818	-3.72524	18.8968	-4.87825	14.0185	14.0185	-3.72524	0.995779	0.235331	1.23111
2007-02-13	15:59:55	44	-13.807	0.666609	15.9986	11.0009	-2.80619	18.8968	-2.10267	16.7941	16.7941	-2.80619	0.997603	0.229129	1.22673
2007-02-13	16:59:55	44	-13.807	0.708275	16.9986	11.1702	-2.63682	18.8968	0.816206	19.713	19.713	-2.63682	0.997884	0.221556	1.21944
2007-02-13	17:59:55	44	-13.807	0.749942	17.9986	10.5784	-3.22869	18.8968	3.67946	22.5762	22.5762	-3.22869	0.996828	0.213153	1.20998
2007-02-13	18:59:55	44	-13.807	0.791609	18.9986	9.26559	-4.54145	18.8968	6.29197	25.1887	25.1887	-4.54145	0.99373	0.204716	1.19845
2007-02-13	19:59:55	44	-13.807	0.833275	19.9986	7.32139	-6.48565	18.8968	8.47568	27.3724	27.3724	-6.48565	0.987241	0.197152	1.18439
2007-02-13	20:59:55	44	-13.807	0.874942	20.9986	4.87825	-8.92879	18.8968	10.0818	28.9786	28.9786	-8.92879	0.975911	0.191319	1.16723
2007-02-13	21:59:55	44	-13.807	0.916609	21.9986	2.10267	-11.7044	18.8968	11.0009	29.8976	29.8976	-11.7044	0.958847	0.187887	1.14673
2007-02-13	22:59:55	44	-13.807	0.958275	22.9986	-0.816206	-14.6232	18.8968	11.1702	30.067	30.067	-14.6232	0.936263	0.187247	1.12351
2007-02-13	23:59:55	44	-13.807	0.999942	23.9986	-3.67946	-17.4865	18.8968	10.5784	29.4751	29.4751	-17.4865	0.909711	0.189473	1.09918
2007-02-14	00:59:55	45	-13.48	0.0416088	0.998611	-6.29197	-19.772	19.1313	9.26559	28.3969	28.3969	-19.772	0.885568	0.193457	1.07902
2007-02-14	01:59:55	45	-13.48	0.0832755	1.99861	-8.47568	-21.9557	19.1313	7.32139	26.4527	26.4527	-21.9557	0.860207	0.200392	1.0606
2007-02-14	02:59:55	45	-13.48	0.124942	2.99861	-10.0818	-23.5618	19.1313	4.87825	24.0096	24.0096	-23.5618	0.840209	0.20861	1.04882
2007-02-14	03:59:55	45	-13.48	0.166609	3.99861	-11.0009	-24.4809	19.1313	2.10267	21.234	21.234	-24.4809	0.828281	0.217207	1.04549
2007-02-14	04:59:55	45	-13.48	0.208275	4.99861	-11.1702	-24.6502	19.1313	-0.816206	18.3151	18.3151	-24.6502	0.826046	0.225313	1.05136
2007-02-14	05:59:55	45	-13.48	0.249942	5.99861	-10.5784	-24.0584	19.1313	-3.67946	15.4519	15.4519	-24.0584	0.833808	0.232254	1.06606
2007-02-14	06:59:55	45	-13.48	0.291609	6.99861	-9.26559	-22.7456	19.1313	-6.29197	12.8394	12.8394	-22.7456	0.850509	0.237655	1.08816
2007-02-14	07:59:55	45	-13.48	0.333275	7.99861	-7.32139	-20.8014	19.1313	-8.47568	10.6556	10.6556	-20.8014	0.873883	0.241452	1.11534
2007-02-14	08:59:55	45	-13.48	0.374942	8.99861	-4.87825	-18.3583	19.1313	-10.0818	9.04953	9.04953	-18.3583	0.900802	0.243815	1.14462
2007-02-14	09:59:55	45	-13.48	0.416609	9.99861	-2.10267	-15.5827	19.1313	-11.0009	8.13048	8.13048	-15.5827	0.927839	0.245	1.17284
2007-02-14	10:59:55	45	-13.48	0.458275	10.9986	0.816206	-12.6638	19.1313	-11.1702	7.96111	7.96111	-12.6638	0.951938	0.245204	1.19714
2007-02-14	11:59:55	45	-13.48	0.499942	11.9986	3.67946	-9.80056	19.1313	-10.5784	8.55298	8.55298	-9.80056	0.971025	0.24447	1.2155
2007-02-14	12:59:55	45	-13.48	0.541609	12.9986	6.29197	-7.18805	19.1313	-9.26559	9.86574	9.86574	-7.18805	0.984343	0.242661	1.227
2007-02-14	13:59:55	45	-13.48	0.583275	13.9986	8.47568	-5.00433	19.1313	-7.32139	11.8099	11.8099	-5.00433	0.992391	0.239528	1.23192
2007-02-14	14:59:55	45	-13.48	0.624942	14.9986	10.0818	-3.39822	19.1313	-4.87825	14.2531	14.2531	-3.39822	0.996486	0.234846	1.23133
2007-02-14	15:59:55	45	-13.48	0.666609	15.9986	11.0009	-2.47916	19.1313	-2.10267	17.0287	17.0287	-2.47916	0.998129	0.22856	1.22669
2007-02-14	16:59:55	45	-13.48	0.708275	16.9986	11.1702	-2.3098	19.1313	0.816206	19.9475	19.9475	-2.3098	0.998376	0.220903	1.21928
2007-02-14	17:59:55	45	-13.48	0.749942	17.9986	10.5784	-2.90166	19.1313	3.67946	22.8108	22.8108	-2.90166	0.997437	0.212424	1.20986
2007-02-14	18:59:55	45	-13.48	0.791609	18.9986	9.26559	-4.21443	19.1313	6.29197	25.4233	25.4233	-4.21443	0.994599	0.203925	1.19852
2007-02-14	19:59:55	45	-13.48	0.833275	19.9986	7.32139	-6.15862	19.1313	8.47568	27.607	27.607	-6.15862	0.988491	0.196314	1.1848
2007-02-14	20:59:55	45	-13.48	0.874942	20.9986	4.87825	-8.60176	19.1313	10.0818	29.2131	29.2131	-8.60176	0.97763	0.190449	1.16808
2007-02-14	21:59:55	45	-13.48	0.916609	21.9986	2.10267	-11.3773	19.1313	11.0009	30.1322	30.1322	-11.3773	0.961085	0.187	1.14808
2007-02-14	22:59:55	45	-13.48	0.958275	22.9986	-0.816206	-14.2962	19.1313	11.1702	30.3016	30.3016	-14.2962	0.939023	0.186357	1.12538
2007-02-14	23:59:55	45	-13.48	0.999942	23.9986	-3.67946	-17.1595	19.1313	10.5784	29.7097	29.7097	-17.1595	0.912956	0.188594	1.10155
2007-02-15	00:59:55	46	-13.149	0.0416088	0.998611	-6.29197	-19.441	19.3602	9.26559	28.6258	28.6258	-19.441	0.889221	0.192619	1.08184
2007-02-15	01:59:55	46	-13.149	0.0832755	1.99861	-8.47568	-21.6247	19.3602	7.32139	26.6816	26.6816	-21.6247	0.864189	0.199592	1.06378
2007-02-15	02:59:55	46	-13.149	0.124942	2.99861	-10.0818	-23.2308	19.3602	4.87825	24.2385	24.2385	-23.2308	0.84442	0.207865	1.05229
2007-02-15	03:59:55	46	-13.149	0.166609	3.99861	-11.0009	-24.1499	19.3602	2.10267	21.4629	21.4629	-24.1499	0.832617	0.216529	1.04915
2007-02-15	04:59:55	46	-13.149	0.208275	4.99861	-11.1702	-24.3192	19.3602	-0.816206	18.544	18.544	-24.3192	0.830404	0.224714	1.05512
2007-02-15	05:59:55	46	-13.149	0.249942	5.99861	-10.5784	-23.7274	19.3602	-3.67946	15.6808	15.6808	-23.7274	0.838086	0.231738	1.06982
2007-02-15	06:59:55	46	-13.149	0.291609	6.99861	-9.26559	-22.4146	19.3602	-6.29197	13.0683	13.0683	-22.4146	0.854606	0.237218	1.09182
2007-02-15	07:59:55	46	-13.149	0.333275	7.99861	-7.32139	-20.4704	19.3602	-8.47568	10.8846	10.8846	-20.4704	0.877694	0.241086	1.11878
2007-02-15	08:59:55	46	-13.149	0.374942	8.99861	-4.87825	-18.0273	19.3602	-10.0818	9.27845	9.27845	-18.0273	0.904229	0.243501	1.14773
2007-02-15	09:59:55	46	-13.149	0.416609	9.99861	-2.10267	-15.2517	19.3602	-11.0009	8.35939	8.35939	-15.2517	0.9308	0.244716	1.17552
2007-02-15	10:59:55	46	-13.149	0.458275	10.9986	0.816206	-12.3328	19.3602	-11.1702	8.19003	8.19003	-12.3328	0.954379	0.244927	1.19931
2007-02-15	11:59:55	46	-13.149	0.499942	11.9986	3.67946	-9.46955	19.3602	-10.5784	8.78189	8.78189	-9.46955	0.972932	0.244173	1.2171
2007-02-15	12:59:55	46	-13.149	0.541609	12.9986	6.29197	-6.85704	19.3602	-9.26559	10.0947	10.0947	-6.85704	0.985745	0.24232	1.22807
2007-02-15	13:59:55	46	-13.149	0.583275	13.9986	8.47568	-4.67332	19.3602	-7.32139	12.0389	12.0389	-4.67332	0.993362	0.239124	1.23249
2007-02-15	14:59:55	46	-13.149	0.624942	14.9986	10.0818	-3.06721	19.3602	-4.87825	14.482	14.482	-3.06721	0.997137	0.234366	1.2315
2007-02-15	15:59:55	46	-13.149	0.666609	15.9986	11.0009	-2.14815	19.3602	-2.10267	17.2576	17.2576	-2.14815	0.998595	0.227997	1.22659
2007-02-15	16:59:55	46	-13.149	0.708275	16.9986	11.1702	-1.97879	19.3602	0.816206	20.1765	20.1765	-1.97879	0.998808	0.220259	1.21907
2007-02-15	17:59:55	46	-13.149	0.749942	17.9986	10.5784	-2.57065	19.3602	3.67946	23.0397	23.0397	-2.57065	0.997988	0.211708	1.2097
2007-02-15	18:59:55	46	-13.149	0.791609	18.9986	9.26559	-3.88341	19.3602	6.29197	25.6522	25.6522	-3.88341	0.995413	0.203148	1.19856
2007-02-15	19:59:54	46	-13.149	0.833264	19.9983	7.32201	-5.827	19.3602	8.47515	27.8354	27.8354	-5.827	0.989693	0.195493	1.18519
2007-02-15	20:59:54	46	-13.149	0.874931	20.9983	4.87899	-8.27002	19.3602	10.0814	29.4417	29.4417	-8.27002	0.979311	0.189598	1.16891
2007-02-15	21:59:54	46	-13.149	0.916597	21.9983	2.10347	-11.0455	19.3602	11.0007	30.3609	30.3609	-11.0455	0.963294	0.186131	1.14942
2007-02-15	22:59:54	46	-13.149	0.958264	22.9983	-0.815394	-13.9644	19.3602	11.1703	30.5305	30.5305	-13.9644	0.941765	0.185485	1.12725
2007-02-15	23:59:54	46	-13.149	0.999931	23.9983	-3.67869	-16.8277	19.3602	10.5786	29.9389	29.9389	-16.8277	0.916193	0.187731	1.10392
2007-02-16	00:59:54	47	-12.8141	0.0415972	0.998333	-6.29129	-19.1054	19.5834	9.26605	28.8495	28.8495	-19.1054	0.89287	0.191796	1.08467
2007-02-16	01:59:54	47	-12.8141	0.0832639	1.99833	-8.47515	-21.2893	19.5834	7.32201	26.9054	26.9054	-21.2893	0.868175	0.198807	1.06698
2007-02-16	02:59:54	47	-12.8141	0.124931	2.99833	-10.0814	-22.8955	19.5834	4.87899	24.4624	24.4624	-22.8955	0.848638	0.207131	1.05577
2007-02-16	03:59:54	47	-12.8141	0.166597	3.99833	-11.0007	-23.8148	19.5834	2.10347	21.6869	21.6869	-23.8148	0.83696	0.215861	1.05282
2007-02-16	04:59:54	47	-12.8141	0.208264	4.99833	-11.1703	-23.9844	19.5834	-0.815394	18.768	18.768	-23.9844	0.834768	0.224121	1.05889
2007-02-16	05:59:54	47	-12.8141	0.249931	5.99833	-10.5786	-23.3927	19.5834	-3.67869	15.9047	15.9047	-23.3927	0.842366	0.231226	1.07359
2007-02-16	06:59:54	47	-12.8141	0.291597	6.99833	-9.26605	-22.0802	19.5834	-6.29129	13.2921	13.2921	-22.0802	0.858697	0.236785	1.09548
2007-02-16	07:59:54	47	-12.8141	0.333264	7.99833	-7.32201	-20.1361	19.5834	-8.47515	11.1083	11.1083	-20.1361	0.881491	0.24072	1.12221
2007-02-16	08:59:54	47	-12.8141	0.374931	8.99833	-4.87899	-17.6931	19.5834	-10.0814	9.50199	9.50199	-17.6931	0.907634	0.243187	1.15082
2007-02-16	09:59:54	47	-12.8141	0.416597	9.99833	-2.10347	-14.9176	19.5834	-11.0007	8.58273	8.58273	-14.9176	0.93373	0.244432	1.17816
2007-02-16	10:59:54	47	-12.8141	0.458264	10.9983	0.815394	-11.9987	19.5834	-11.1703	8.41315	8.41315	-11.9987	0.956782	0.244648	1.20143
2007-02-16	11:59:54	47	-12.8141	0.499931	11.9983	3.67869	-9.13541	19.5834	-10.5786	9.00481	9.00481	-9.13541	0.974793	0.243876	1.21867
2007-02-16	12:59:54	47	-12.8141	0.541597	12.9983	6.29129	-6.52281	19.5834	-9.26605	10.3174	10.3174	-6.52281	0.987095	0.241981	1.22908
2007-02-16	13:59:54	47	-12.8141	0.583264	13.9983	8.47515	-4.33895	19.5834	-7.32201	12.2614	12.2614	-4.33895	0.994276	0.238724	1.233
2007-02-16	14:59:54	47	-12.8141	0.624931	14.9983	10.0814	-2.73266	19.5834	-4.87899	14.7044	14.7044	-2.73266	0.997727	0.233892	1.23162
2007-02-16	15:59:54	47	-12.8141	0.666597	15.9983	11.0007	-1.8134	19.5834	-2.10347	17.48	17.48	-1.8134	0.998999	0.227444	1.22644
2007-02-16	16:59:54	47	-12.8141	0.708264	16.9983	11.1703	-1.64382	19.5834	0.815394	20.3988	20.3988	-1.64382	0.999177	0.219628	1.2188
2007-02-16	17:59:54	47	-12.8141	0.749931	17.9983	10.5786	-2.23548	19.5834	3.67869	23.2621	23.2621	-2.23548	0.998478	0.211006	1.20948
2007-02-16	18:59:54	47	-12.8141	0.791597	18.9983	9.26605	-3.54805	19.5834	6.29129	25.8747	25.8747	-3.54805	0.99617	0.202388	1.19856
2007-02-16	19:59:54	47	-12.8141	0.833264	19.9983	7.32201	-5.49209	19.5834	8.47515	28.0586	28.0586	-5.49209	0.99084	0.194687	1.18553
2007-02-16	20:59:54	47	-12.8141	0.874931	20.9983	4.87899	-7.93511	19.5834	10.0814	29.6649	29.6649	-7.93511	0.980942	0.188762	1.1697
2007-02-16	21:59:54	47	-12.8141	0.916597	21.9983	2.10347	-10.7106	19.5834	11.0007	30.5841	30.5841	-10.7106	0.96546	0.18528	1.15074
2007-02-16	22:59:54	47	-12.8141	0.958264	22.9983	-0.815394	-13.6295	19.5834	11.1703	30.7537	30.7537	-13.6295	0.944473	0.184631	1.1291
2007-02-16	23:59:54	47	-12.8141	0.999931	23.9983	-3.67869	-16.4928	19.5834	10.5786	30.1621	30.1621	-16.4928	0.919404	0.186887	1.10629
2007-02-17	00:59:54	48	-12.4754	0.0415972	0.998333	-6.29129	-18.7667	19.8008	9.26605	29.0669	29.0669	-18.7667	0.896499	0.190992	1.08749
2007-02-17	01:59:54	48	-12.4754	0.0832639	1.99833	-8.47515	-20.9506	19.8008	7.32201	27.1228	27.1228	-20.9506	0.872149	0.198039	1.07019
2007-02-17	02:59:54	48	-12.4754	0.124931	2.99833	-10.0814	-22.5568	19.8008	4.87899	24.6798	24.6798	-22.5568	0.852851	0.206414	1.05926
2007-02-17	03:59:54	48	-12.4754	0.166597	3.99833	-11.0007	-23.4761	19.8008	2.10347	21.9043	21.9043	-23.4761	0.841304	0.215207	1.05651
2007-02-17	04:59:54	48	-12.4754	0.208264	4.99833	-11.1703	-23.6457	19.8008	-0.815394	18.9854	18.9854	-23.6457	0.839135	0.22354	1.06268
2007-02-17	05:59:54	48	-12.4754	0.249931	5.99833	-10.5786	-23.054	19.8008	-3.67869	16.1221	16.1221	-23.054	0.84665	0.230723	1.07737
2007-02-17	06:59:54	48	-12.4754	0.291597	6.99833	-9.26605	-21.7415	19.8008	-6.29129	13.5095	13.5095	-21.7415	0.86279	0.236357	1.09915
2007-02-17	07:59:54	48	-12.4754	0.333264	7.99833	-7.32201	-19.7974	19.8008	-8.47515	11.3257	11.3257	-19.7974	0.885285	0.240358	1.12564
2007-02-17	08:59:54	48	-12.4754	0.374931	8.99833	-4.87899	-17.3544	19.8008	-10.0814	9.71938	9.71938	-17.3544	0.911028	0.242875	1.1539
2007-02-17	09:59:54	48	-12.4754	0.416597	9.99833	-2.10347	-14.5789	19.8008	-11.0007	8.80012	8.80012	-14.5789	0.936641	0.244149	1.18079
2007-02-17	10:59:54	48	-12.4754	0.458264	10.9983	0.815394	-11.66	19.8008	-11.1703	8.63055	8.63055	-11.66	0.959154	0.24437	1.20352
2007-02-17	11:59:54	48	-12.4754	0.499931	11.9983	3.67869	-8.79672	19.8008	-10.5786	9.2222	9.2222	-8.79672	0.976613	0.243579	1.22019
2007-02-17	12:59:54	48	-12.4754	0.541597	12.9983	6.29129	-6.18412	19.8008	-9.26605	10.5348	10.5348	-6.18412	0.988396	0.241643	1.23004
2007-02-17	13:59:54	48	-12.4754	0.583264	13.9983	8.47515	-4.00026	19.8008	-7.32201	12.4788	12.4788	-4.00026	0.995133	0.238328	1.23346
2007-02-17	14:59:54	48	-12.4754	0.624931	14.9983	10.0814	-2.39396	19.8008	-4.87899	14.9218	14.9218	-2.39396	0.998255	0.233423	1.23168
2007-02-17	15:59:54	48	-12.4754	0.666597	15.9983	11.0007	-1.47471	19.8008	-2.10347	17.6974	17.6974	-1.47471	0.999338	0.226898	1.22624
2007-02-17	16:59:54	48	-12.4754	0.708264	16.9983	11.1703	-1.30513	19.8008	0.815394	20.6162	20.6162	-1.30513	0.999481	0.219005	1.21849
2007-02-17	17:59:54	48	-12.4754	0.749931	17.9983	10.5786	-1.89679	19.8008	3.67869	23.4795	23.4795	-1.89679	0.998904	0.210315	1.20922
2007-02-17	18:59:54	48	-12.4754	0.791597	18.9983	9.26605	-3.20936	19.8008	6.29129	26.0921	26.0921	-3.20936	0.996866	0.201641	1.19851
2007-02-17	19:59:54	48	-12.4754	0.833264	19.9983	7.32201	-5.1534	19.8008	8.47515	28.276	28.276	-5.1534	0.991932	0.193898	1.18583
2007-02-17	20:59:54	48	-12.4754	0.874931	20.9983	4.87899	-7.59642	19.8008	10.0814	29.8823	29.8823	-7.59642	0.982525	0.187944	1.17047
2007-02-17	21:59:54	48	-12.4754	0.916597	21.9983	2.10347	-10.3719	19.8008	11.0007	30.8015	30.8015	-10.3719	0.967587	0.184447	1.15203
2007-02-17	22:59:54	48	-12.4754	0.958264	22.9983	-0.815394	-13.2908	19.8008	11.1703	30.9711	30.9711	-13.2908	0.947149	0.183795	1.13094
2007-02-17	23:59:54	48	-12.4754	0.999931	23.9983	-3.67869	-16.1541	19.8008	10.5786	30.3794	30.3794	-16.1541	0.922593	0.186061	1.10865
2007-02-18	00:59:54	49	-12.133	0.0415972	0.998333	-6.29129	-18.4243	20.0124	9.26605	29.2784	29.2784	-18.4243	0.900111	0.190207	1.09032
2007-02-18	01:59:54	49	-12.133	0.0832639	1.99833	-8.47515	-20.6082	20.0124	7.32201	27.3344	27.3344	-20.6082	0.876114	0.197288	1.0734
2007-02-18	02:59:54	49	-12.133	0.124931	2.99833	-10.0814	-22.2145	20.0124	4.87899	24.8913	24.8913	-22.2145	0.85706	0.205711	1.06277
2007-02-18	03:59:54	49	-12.133	0.166597	3.99833	-11.0007	-23.1337	20.0124	2.10347	22.1158	22.1158	-23.1337	0.845647	0.214566	1.06021
2007-02-18	04:59:54	49	-12.133	0.208264	4.99833	-11.1703	-23.3033	20.0124	-0.815394	19.197	19.197	-23.3033	0.843502	0.22297	1.06647
2007-02-18	05:59:54	49	-12.133	0.249931	5.99833	-10.5786	-22.7116	20.0124	-3.67869	16.3337	16.3337	-22.7116	0.850932	0.230227	1.08116
2007-02-18	06:59:54	49	-12.133	0.291597	6.99833	-9.26605	-21.3991	20.0124	-6.29129	13.7211	13.7211	-21.3991	0.866876	0.235935	1.10281
2007-02-18	07:59:54	49	-12.133	0.333264	7.99833	-7.32201	-19.455	20.0124	-8.47515	11.5372	11.5372	-19.455	0.889066	0.24	1.12907
2007-02-18	08:59:54	49	-12.133	0.374931	8.99833	-4.87899	-17.012	20.0124	-10.0814	9.93092	9.93092	-17.012	0.914402	0.242564	1.15697
2007-02-18	09:59:54	49	-12.133	0.416597	9.99833	-2.10347	-14.2365	20.0124	-11.0007	9.01166	9.01166	-14.2365	0.939521	0.243866	1.18339
2007-02-18	10:59:54	49	-12.133	0.458264	10.9983	0.815394	-11.3176	20.0124	-11.1703	8.84208	8.84208	-11.3176	0.961487	0.244093	1.20558
2007-02-18	11:59:54	49	-12.133	0.499931	11.9983	3.67869	-8.45433	20.0124	-10.5786	9.43374	9.43374	-8.45433	0.978385	0.243284	1.22167
2007-02-18	12:59:54	49	-12.133	0.541597	12.9983	6.29129	-5.84173	20.0124	-9.26605	10.7463	10.7463	-5.84173	0.989641	0.241308	1.23095
2007-02-18	13:59:54	49	-12.133	0.583264	13.9983	8.47515	-3.65787	20.0124	-7.32201	12.6904	12.6904	-3.65787	0.99593	0.237935	1.23386
2007-02-18	14:59:54	49	-12.133	0.624931	14.9983	10.0814	-2.05158	20.0124	-4.87899	15.1334	15.1334	-2.05158	0.998718	0.232961	1.23168
2007-02-18	15:59:54	49	-12.133	0.666597	15.9983	11.0007	-1.13232	20.0124	-2.10347	17.9089	17.9089	-1.13232	0.999609	0.22636	1.22597
2007-02-18	16:59:54	49	-12.133	0.708264	16.9983	11.1703	-0.962741	20.0124	0.815394	20.8278	20.8278	-0.962741	0.999718	0.218394	1.21811
2007-02-18	17:59:54	49	-12.133	0.749931	17.9983	10.5786	-1.5544	20.0124	3.67869	23.6911	23.6911	-1.5544	0.999264	0.209638	1.2089
2007-02-18	18:59:54	49	-12.133	0.791597	18.9983	9.26605	-2.86697	20.0124	6.29129	26.3037	26.3037	-2.86697	0.997498	0.200909	1.19841
2007-02-18	19:59:54	49	-12.133	0.833264	19.9983	7.32201	-4.81101	20.0124	8.47515	28.4875	28.4875	-4.81101	0.992966	0.193126	1.18609
2007-02-18	20:59:54	49	-12.133	0.874931	20.9983	4.87899	-7.25403	20.0124	10.0814	30.0938	30.0938	-7.25403	0.984056	0.187145	1.1712
2007-02-18	21:59:54	49	-12.133	0.916597	21.9983	2.10347	-10.0295	20.0124	11.0007	31.0131	31.0131	-10.0295	0.96967	0.183634	1.1533
2007-02-18	22:59:54	49	-12.133	0.958264	22.9983	-0.815394	-12.9484	20.0124	11.1703	31.1826	31.1826	-12.9484	0.949791	0.182979	1.13277
2007-02-18	23:59:54	49	-12.133	0.999931	23.9983	-3.67869	-15.8117	20.0124	10.5786	30.591	30.591	-15.8117	0.925756	0.185254	1.11101
2007-02-19	00:59:54	50	-11.787	0.0415972	0.998333	-6.29129	-18.0783	20.218	9.26605	29.484	29.484	-18.0783	0.903703	0.18944	1.09314
2007-02-19	01:59:54	50	-11.787	0.0832639	1.99833	-8.47515	-20.2622	20.218	7.32201	27.54	27.54	-20.2622	0.880065	0.196554	1.07662
2007-02-19	02:59:54	50	-11.787	0.124931	2.99833	-10.0814	-21.8685	20.218	4.87899	25.097	25.097	-21.8685	0.861261	0.205024	1.06628
2007-02-19	03:59:54	50	-11.787	0.166597	3.99833	-11.0007	-22.7877	20.218	2.10347	22.3214	22.3214	-22.7877	0.849984	0.213938	1.06392
2007-02-19	04:59:54	50	-11.787	0.208264	4.99833	-11.1703	-22.9573	20.218	-0.815394	19.4026	19.4026	-22.9573	0.847865	0.22241	1.07027
2007-02-19	05:59:54	50	-11.787	0.249931	5.99833	-10.5786	-22.3657	20.218	-3.67869	16.5393	16.5393	-22.3657	0.855207	0.22974	1.08495
2007-02-19	06:59:54	50	-11.787	0.291597	6.99833	-9.26605	-21.0531	20.218	-6.29129	13.9267	13.9267	-21.0531	0.870952	0.235518	1.10647
2007-02-19	07:59:54	50	-11.787	0.333264	7.99833	-7.32201	-19.1091	20.218	-8.47515	11.7428	11.7428	-19.1091	0.892831	0.239645	1.13248
2007-02-19	08:59:54	50	-11.787	0.374931	8.99833	-4.87899	-16.666	20.218	-10.0814	10.1365	10.1365	-16.666	0.91775	0.242256	1.16001
2007-02-19	09:59:54	50	-11.787	0.416597	9.99833	-2.10347	-13.8905	20.218	-11.0007	9.21727	9.21727	-13.8905	0.942368	0.243586	1.18595
2007-02-19	10:59:54	50	-11.787	0.458264	10.9983	0.815394	-10.9716	20.218	-11.1703	9.0477	9.0477	-10.9716	0.963777	0.243818	1.20759
2007-02-19	11:59:54	50	-11.787	0.499931	11.9983	3.67869	-8.10835	20.218	-10.5786	9.63935	9.63935	-8.10835	0.980106	0.24299	1.2231
2007-02-19	12:59:54	50	-11.787	0.541597	12.9983	6.29129	-5.49575	20.218	-9.26605	10.9519	10.9519	-5.49575	0.990828	0.240976	1.2318
2007-02-19	13:59:54	50	-11.787	0.583264	13.9983	8.47515	-3.31189	20.218	-7.32201	12.896	12.896	-3.31189	0.996662	0.237548	1.23421
2007-02-19	14:59:54	50	-11.787	0.624931	14.9983	10.0814	-1.7056	20.218	-4.87899	15.339	15.339	-1.7056	0.999114	0.232506	1.23162
2007-02-19	15:59:54	50	-11.787	0.666597	15.9983	11.0007	-0.786343	20.218	-2.10347	18.1145	18.1145	-0.786343	0.999812	0.225833	1.22564
2007-02-19	16:59:54	50	-11.787	0.708264	16.9983	11.1703	-0.616764	20.218	0.815394	21.0334	21.0334	-0.616764	0.999884	0.217796	1.21768
2007-02-19	17:59:54	50	-11.787	0.749931	17.9983	10.5786	-1.20842	20.218	3.67869	23.8967	23.8967	-1.20842	0.999555	0.208976	1.20853
2007-02-19	18:59:54	50	-11.787	0.791597	18.9983	9.26605	-2.52099	20.218	6.29129	26.5093	26.5093	-2.52099	0.998065	0.200195	1.19826
2007-02-19	19:59:54	50	-11.787	0.833264	19.9983	7.32201	-4.46503	20.218	8.47515	28.6931	28.6931	-4.46503	0.993939	0.192372	1.18631
2007-02-19	20:59:54	50	-11.787	0.874931	20.9983	4.87899	-6.90806	20.218	10.0814	30.2994	30.2994	-6.90806	0.985534	0.186365	1.1719
2007-02-19	21:59:54	50	-11.787	0.916597	21.9983	2.10347	-9.68357	20.218	11.0007	31.2187	31.2187	-9.68357	0.971706	0.18284	1.15455
2007-02-19	22:59:54	50	-11.787	0.958264	22.9983	-0.815394	-12.6024	20.218	11.1703	31.3883	31.3883	-12.6024	0.952395	0.182183	1.13458
2007-02-19	23:59:54	50	-11.787	0.999931	23.9983	-3.67869	-15.4657	20.218	10.5786	30.7966	30.7966	-15.4657	0.928891	0.184466	1.11336
2007-02-20	00:59:54	51	-11.4376	0.0415972	0.998333	-6.29129	-17.7289	20.4176	9.26605	29.6837	29.6837	-17.7289	0.907272	0.188692	1.09596
2007-02-20	01:59:54	51	-11.4376	0.0832639	1.99833	-8.47515	-19.9127	20.4176	7.32201	27.7396	27.7396	-19.9127	0.884	0.195838	1.07984
2007-02-20	02:59:54	51	-11.4376	0.124931	2.99833	-10.0814	-21.519	20.4176	4.87899	25.2966	25.2966	-21.519	0.86545	0.204353	1.0698
2007-02-20	03:59:54	51	-11.4376	0.166597	3.99833	-11.0007	-22.4383	20.4176	2.10347	22.5211	22.5211	-22.4383	0.854314	0.213323	1.06764
2007-02-20	04:59:54	51	-11.4376	0.208264	4.99833	-11.1703	-22.6079	20.4176	-0.815394	19.6022	19.6022	-22.6079	0.85222	0.221862	1.07408
2007-02-20	05:59:54	51	-11.4376	0.249931	5.99833	-10.5786	-22.0162	20.4176	-3.67869	16.7389	16.7389	-22.0162	0.859473	0.229262	1.08874
2007-02-20	06:59:54	51	-11.4376	0.291597	6.99833	-9.26605	-20.7036	20.4176	-6.29129	14.1263	14.1263	-20.7036	0.875014	0.235109	1.11012
2007-02-20	07:59:54	51	-11.4376	0.333264	7.99833	-7.32201	-18.7596	20.4176	-8.47515	11.9425	11.9425	-18.7596	0.896575	0.239295	1.13587
2007-02-20	08:59:54	51	-11.4376	0.374931	8.99833	-4.87899	-16.3166	20.4176	-10.0814	10.3362	10.3362	-16.3166	0.92107	0.241952	1.16302
2007-02-20	09:59:54	51	-11.4376	0.416597	9.99833	-2.10347	-13.541	20.4176	-11.0007	9.41691	9.41691	-13.541	0.945178	0.243307	1.18848
2007-02-20	10:59:54	51	-11.4376	0.458264	10.9983	0.815394	-10.6222	20.4176	-11.1703	9.24733	9.24733	-10.6222	0.966022	0.243544	1.20957
2007-02-20	11:59:54	51	-11.4376	0.499931	11.9983	3.67869	-7.75889	20.4176	-10.5786	9.83899	9.83899	-7.75889	0.981774	0.2427	1.22447
2007-02-20	12:59:54	51	-11.4376	0.541597	12.9983	6.29129	-5.14629	20.4176	-9.26605	11.1516	11.1516	-5.14629	0.991954	0.240649	1.2326
2007-02-20	13:59:54	51	-11.4376	0.583264	13.9983	8.47515	-2.96243	20.4176	-7.32201	13.0956	13.0956	-2.96243	0.997329	0.237166	1.23449
2007-02-20	14:59:54	51	-11.4376	0.624931	14.9983	10.0814	-1.35614	20.4176	-4.87899	15.5386	15.5386	-1.35614	0.99944	0.232059	1.2315
2007-02-20	15:59:54	51	-11.4376	0.666597	15.9983	11.0007	-0.436878	20.4176	-2.10347	18.3141	18.3141	-0.436878	0.999942	0.225315	1.22526
2007-02-20	16:59:54	51	-11.4376	0.708264	16.9983	11.1703	-0.267299	20.4176	0.815394	21.233	21.233	-0.267299	0.999978	0.21721	1.21719
2007-02-20	17:59:54	51	-11.4376	0.749931	17.9983	10.5786	-0.858957	20.4176	3.67869	24.0963	24.0963	-0.858957	0.999775	0.208329	1.2081
2007-02-20	18:59:54	51	-11.4376	0.791597	18.9983	9.26605	-2.17153	20.4176	6.29129	26.7089	26.7089	-2.17153	0.998564	0.199497	1.19806
2007-02-20	19:59:54	51	-11.4376	0.833264	19.9983	7.32201	-4.11557	20.4176	8.47515	28.8928	28.8928	-4.11557	0.994849	0.191636	1.18649
2007-02-20	20:59:54	51	-11.4376	0.874931	20.9983	4.87899	-6.55859	20.4176	10.0814	30.4991	30.4991	-6.55859	0.986954	0.185605	1.17256
2007-02-20	21:59:54	51	-11.4376	0.916597	21.9983	2.10347	-9.33411	20.4176	11.0007	31.4183	31.4183	-9.33411	0.973694	0.182066	1.15576
2007-02-20	22:59:54	51	-11.4376	0.958264	22.9983	-0.815394	-12.253	20.4176	11.1703	31.5879	31.5879	-12.253	0.954959	0.181407	1.13637
2007-02-20	23:59:54	51	-11.4376	0.999931	23.9983	-3.67869	-15.1163	20.4176	10.5786	30.9962	30.9962	-15.1163	0.931994	0.183698	1.11569
2007-02-21	00:59:54	52	-11.0847	0.0415972	0.998333	-6.29129	-17.376	20.6112	9.26605	29.8773	29.8773	-17.376	0.910813	0.187963	1.09878
2007-02-21	01:59:54	52	-11.0847	0.0832639	1.99833	-8.47515	-19.5599	20.6112	7.32201	27.9332	27.9332	-19.5599	0.887914	0.195141	1.08305
2007-02-21	02:59:54	52	-11.0847	0.124931	2.99833	-10.0814	-21.1662	20.6112	4.87899	25.4902	25.4902	-21.1662	0.869626	0.203698	1.07332
2007-02-21	03:59:54	52	-11.0847	0.166597	3.99833	-11.0007	-22.0854	20.6112	2.10347	22.7147	22.7147	-22.0854	0.858633	0.212724	1.07136
2007-02-21	04:59:54	52	-11.0847	0.208264	4.99833	-11.1703	-22.255	20.6112	-0.815394	19.7958	19.7958	-22.255	0.856564	0.221326	1.07789
2007-02-21	05:59:54	52	-11.0847	0.249931	5.99833	-10.5786	-21.6634	20.6112	-3.67869	16.9325	16.9325	-21.6634	0.863727	0.228794	1.09252
2007-02-21	06:59:54	52	-11.0847	0.291597	6.99833	-9.26605	-20.3508	20.6112	-6.29129	14.3199	14.3199	-20.3508	0.879058	0.234706	1.11376
2007-02-21	07:59:54	52	-11.0847	0.333264	7.99833	-7.32201	-18.4067	20.6112	-8.47515	12.1361	12.1361	-18.4067	0.900295	0.23895	1.13925
2007-02-21	08:59:54	52	-11.0847	0.374931	8.99833	-4.87899	-15.9637	20.6112	-10.0814	10.5298	10.5298	-15.9637	0.924359	0.241651	1.16601
2007-02-21	09:59:54	52	-11.0847	0.416597	9.99833	-2.10347	-13.1882	20.6112	-11.0007	9.6105	9.6105	-13.1882	0.947947	0.243032	1.19098
2007-02-21	10:59:54	52	-11.0847	0.458264	10.9983	0.815394	-10.2693	20.6112	-11.1703	9.44092	9.44092	-10.2693	0.968218	0.243273	1.21149
2007-02-21	11:59:54	52	-11.0847	0.499931	11.9983	3.67869	-7.40604	20.6112	-10.5786	10.0326	10.0326	-7.40604	0.983385	0.242413	1.2258
2007-02-21	12:59:54	52	-11.0847	0.541597	12.9983	6.29129	-4.79344	20.6112	-9.26605	11.3452	11.3452	-4.79344	0.993017	0.240325	1.23334
2007-02-21	13:59:54	52	-11.0847	0.583264	13.9983	8.47515	-2.60958	20.6112	-7.32201	13.2892	13.2892	-2.60958	0.997927	0.23679	1.23472
2007-02-21	14:59:54	52	-11.0847	0.624931	14.9983	10.0814	-1.00329	20.6112	-4.87899	15.7322	15.7322	-1.00329	0.999693	0.231621	1.23131
2007-02-21	15:59:54	52	-11.0847	0.666597	15.9983	11.0007	-0.0840281	20.6112	-2.10347	18.5077	18.5077	-0.0840281	0.999998	0.224809	1.22481
2007-02-21	16:59:54	52	-11.0847	0.708264	16.9983	11.1703	0.0855504	20.6112	0.815394	21.4266	21.4266	0.0855504	0.999998	0.216637	1.21664
2007-02-21	17:59:54	52	-11.0847	0.749931	17.9983	10.5786	-0.506107	20.6112	3.67869	24.2899	24.2899	-0.506107	0.999922	0.207697	1.20762
2007-02-21	18:59:54	52	-11.0847	0.791597	18.9983	9.26605	-1.81868	20.6112	6.29129	26.9025	26.9025	-1.81868	0.998993	0.198817	1.19781
2007-02-21	19:59:54	52	-11.0847	0.833264	19.9983	7.32201	-3.76272	20.6112	8.47515	29.0864	29.0864	-3.76272	0.995693	0.19092	1.18661
2007-02-21	20:59:54	52	-11.0847	0.874931	20.9983	4.87899	-6.20574	20.6112	10.0814	30.6926	30.6926	-6.20574	0.988315	0.184865	1.17318
2007-02-21	21:59:54	52	-11.0847	0.916597	21.9983	2.10347	-8.98126	20.6112	11.0007	31.6119	31.6119	-8.98126	0.975629	0.181313	1.15694
2007-02-21	22:59:54	52	-11.0847	0.958264	22.9983	-0.815394	-11.9001	20.6112	11.1703	31.7815	31.7815	-11.9001	0.957479	0.180652	1.13813
2007-02-21	23:59:54	52	-11.0847	0.999931	23.9983	-3.67869	-14.7634	20.6112	10.5786	31.1898	31.1898	-14.7634	0.935062	0.182951	1.11801
2007-02-22	00:59:54	53	-10.7286	0.0415972	0.998333	-6.29129	-17.0199	20.7987	9.26605	30.0647	30.0647	-17.0199	0.914325	0.187255	1.10158
2007-02-22	01:59:54	53	-10.7286	0.0832639	1.99833	-8.47515	-19.2037	20.7987	7.32201	28.1207	28.1207	-19.2037	0.891806	0.194462	1.08627
2007-02-22	02:59:54	53	-10.7286	0.124931	2.99833	-10.0814	-20.81	20.7987	4.87899	25.6777	25.6777	-20.81	0.873783	0.203061	1.07684
2007-02-22	03:59:54	53	-10.7286	0.166597	3.99833	-11.0007	-21.7293	20.7987	2.10347	22.9022	22.9022	-21.7293	0.862936	0.212139	1.07507
2007-02-22	04:59:54	53	-10.7286	0.208264	4.99833	-11.1703	-21.8989	20.7987	-0.815394	19.9833	19.9833	-21.8989	0.860894	0.220802	1.0817
2007-02-22	05:59:54	53	-10.7286	0.249931	5.99833	-10.5786	-21.3072	20.7987	-3.67869	17.12	17.12	-21.3072	0.867963	0.228336	1.0963
2007-02-22	06:59:54	53	-10.7286	0.291597	6.99833	-9.26605	-19.9946	20.7987	-6.29129	14.5074	14.5074	-19.9946	0.883082	0.234312	1.11739
2007-02-22	07:59:54	53	-10.7286	0.333264	7.99833	-7.32201	-18.0506	20.7987	-8.47515	12.3235	12.3235	-18.0506	0.903989	0.238612	1.1426
2007-02-22	08:59:54	53	-10.7286	0.374931	8.99833	-4.87899	-15.6076	20.7987	-10.0814	10.7173	10.7173	-15.6076	0.927614	0.241354	1.16897
2007-02-22	09:59:54	53	-10.7286	0.416597	9.99833	-2.10347	-12.8321	20.7987	-11.0007	9.798	9.798	-12.8321	0.950674	0.24276	1.19343
2007-02-22	10:59:54	53	-10.7286	0.458264	10.9983	0.815394	-9.9132	20.7987	-11.1703	9.62842	9.62842	-9.9132	0.970362	0.243006	1.21337
2007-02-22	11:59:54	53	-10.7286	0.499931	11.9983	3.67869	-7.04991	20.7987	-10.5786	10.2201	10.2201	-7.04991	0.984936	0.24213	1.22707
2007-02-22	12:59:54	53	-10.7286	0.541597	12.9983	6.29129	-4.43731	20.7987	-9.26605	11.5326	11.5326	-4.43731	0.994014	0.240007	1.23402
2007-02-22	13:59:54	53	-10.7286	0.583264	13.9983	8.47515	-2.25345	20.7987	-7.32201	13.4767	13.4767	-2.25345	0.998454	0.236422	1.23488
2007-02-22	14:59:54	53	-10.7286	0.624931	14.9983	10.0814	-0.647156	20.7987	-4.87899	15.9197	15.9197	-0.647156	0.999872	0.231191	1.23106
2007-02-22	15:59:54	53	-10.7286	0.666597	15.9983	11.0007	0.272102	20.7987	-2.10347	18.6952	18.6952	0.272102	0.999977	0.224314	1.22429
2007-02-22	16:59:54	53	-10.7286	0.708264	16.9983	11.1703	0.44168	20.7987	0.815394	21.6141	21.6141	0.44168	0.999941	0.216079	1.21602
2007-02-22	17:59:54	53	-10.7286	0.749931	17.9983	10.5786	-0.149977	20.7987	3.67869	24.4774	24.4774	-0.149977	0.999993	0.207082	1.20707
2007-02-22	18:59:54	53	-10.7286	0.791597	18.9983	9.26605	-1.46255	20.7987	6.29129	27.09	27.09	-1.46255	0.999349	0.198155	1.1975
2007-02-22	19:59:54	53	-10.7286	0.833264	19.9983	7.32201	-3.40659	20.7987	8.47515	29.2738	29.2738	-3.40659	0.996469	0.190224	1.18669
2007-02-22	20:59:54	53	-10.7286	0.874931	20.9983	4.87899	-5.84961	20.7987	10.0814	30.8801	30.8801	-5.84961	0.989613	0.184145	1.17376
2007-02-22	21:59:54	53	-10.7286	0.916597	21.9983	2.10347	-8.62513	20.7987	11.0007	31.7994	31.7994	-8.62513	0.977509	0.180582	1.15809
2007-02-22	22:59:54	53	-10.7286	0.958264	22.9983	-0.815394	-11.544	20.7987	11.1703	31.969	31.969	-11.544	0.959952	0.179918	1.13987
2007-02-22	23:59:54	53	-10.7286	0.999931	23.9983	-3.67869	-14.4073	20.7987	10.5786	31.3773	31.3773	-14.4073	0.938092	0.182225	1.12032
2007-02-23	00:59:54	54	-10.3693	0.0415972	0.998333	-6.29129	-16.6606	20.98	9.26605	30.2461	30.2461	-16.6606	0.917802	0.186568	1.10437
2007-02-23	01:59:54	54	-10.3693	0.0832639	1.99833	-8.47515	-18.8444	20.98	7.32201	28.3021	28.3021	-18.8444	0.895671	0.193803	1.08947
2007-02-23	02:59:54	54	-10.3693	0.124931	2.99833	-10.0814	-20.4507	20.98	4.87899	25.859	25.859	-20.4507	0.877918	0.202441	1.08036
2007-02-23	03:59:54	54	-10.3693	0.166597	3.99833	-11.0007	-21.37	20.98	2.10347	23.0835	23.0835	-21.37	0.867221	0.21157	1.07879
2007-02-23	04:59:54	54	-10.3693	0.208264	4.99833	-11.1703	-21.5396	20.98	-0.815394	20.1646	20.1646	-21.5396	0.865205	0.220292	1.0855
2007-02-23	05:59:54	54	-10.3693	0.249931	5.99833	-10.5786	-20.9479	20.98	-3.67869	17.3014	17.3014	-20.9479	0.87218	0.227889	1.10007
2007-02-23	06:59:54	54	-10.3693	0.291597	6.99833	-9.26605	-19.6353	20.98	-6.29129	14.6887	14.6887	-19.6353	0.887082	0.233926	1.12101
2007-02-23	07:59:54	54	-10.3693	0.333264	7.99833	-7.32201	-17.6913	20.98	-8.47515	12.5049	12.5049	-17.6913	0.907652	0.238279	1.14593
2007-02-23	08:59:54	54	-10.3693	0.374931	8.99833	-4.87899	-15.2483	20.98	-10.0814	10.8986	10.8986	-15.2483	0.93083	0.241063	1.17189
2007-02-23	09:59:54	54	-10.3693	0.416597	9.99833	-2.10347	-12.4728	20.98	-11.0007	9.97934	9.97934	-12.4728	0.953355	0.242492	1.19585
2007-02-23	10:59:54	54	-10.3693	0.458264	10.9983	0.815394	-9.5539	20.98	-11.1703	9.80976	9.80976	-9.5539	0.972452	0.242743	1.2152
2007-02-23	11:59:54	54	-10.3693	0.499931	11.9983	3.67869	-6.6906	20.98	-10.5786	10.4014	10.4014	-6.6906	0.986426	0.241851	1.22828
2007-02-23	12:59:54	54	-10.3693	0.541597	12.9983	6.29129	-4.078	20.98	-9.26605	11.714	11.714	-4.078	0.994943	0.239695	1.23464
2007-02-23	13:59:54	54	-10.3693	0.583264	13.9983	8.47515	-1.89414	20.98	-7.32201	13.658	13.658	-1.89414	0.998907	0.236061	1.23497
2007-02-23	14:59:54	54	-10.3693	0.624931	14.9983	10.0814	-0.287852	20.98	-4.87899	16.1011	16.1011	-0.287852	0.999975	0.230772	1.23075
2007-02-23	15:59:54	54	-10.3693	0.666597	15.9983	11.0007	0.631406	20.98	-2.10347	18.8766	18.8766	0.631406	0.999879	0.223832	1.22371
2007-02-23	16:59:54	54	-10.3693	0.708264	16.9983	11.1703	0.800985	20.98	0.815394	21.7954	21.7954	0.800985	0.999805	0.215535	1.21534
2007-02-23	17:59:54	54	-10.3693	0.749931	17.9983	10.5786	0.209327	20.98	3.67869	24.6587	24.6587	0.209327	0.999987	0.206483	1.20647
2007-02-23	18:59:54	54	-10.3693	0.791597	18.9983	9.26605	-1.10325	20.98	6.29129	27.2713	27.2713	-1.10325	0.999629	0.197512	1.19714
2007-02-23	19:59:54	54	-10.3693	0.833264	19.9983	7.32201	-3.04728	20.98	8.47515	29.4552	29.4552	-3.04728	0.997174	0.189547	1.18672
2007-02-23	20:59:54	54	-10.3693	0.874931	20.9983	4.87899	-5.49031	20.98	10.0814	31.0615	31.0615	-5.49031	0.990846	0.183447	1.17429
2007-02-23	21:59:54	54	-10.3693	0.916597	21.9983	2.10347	-8.26582	20.98	11.0007	31.9807	31.9807	-8.26582	0.979331	0.179872	1.1592
2007-02-23	22:59:54	54	-10.3693	0.958264	22.9983	-0.815394	-11.1847	20.98	11.1703	32.1503	32.1503	-11.1847	0.962375	0.179206	1.14158
2007-02-23	23:59:54	54	-10.3693	0.999931	23.9983	-3.67869	-14.048	20.98	10.5786	31.5587	31.5587	-14.048	0.94108	0.181521	1.1226
2007-02-24	00:59:54	55	-10.0069	0.0415972	0.998333	-6.29129	-16.2982	21.1552	9.26605	30.4212	30.4212	-16.2982	0.921243	0.185902	1.10714
2007-02-24	01:59:54	55	-10.0069	0.0832639	1.99833	-8.47515	-18.4821	21.1552	7.32201	28.4772	28.4772	-18.4821	0.899506	0.193163	1.09267
2007-02-24	02:59:54	55	-10.0069	0.124931	2.99833	-10.0814	-20.0884	21.1552	4.87899	26.0342	26.0342	-20.0884	0.882029	0.20184	1.08387
2007-02-24	03:59:53	55	-10.0069	0.166586	3.99806	-11.0005	-21.0075	21.1552	2.10427	23.2594	23.2594	-21.0075	0.871485	0.211014	1.0825
2007-02-24	04:59:53	55	-10.0069	0.208252	4.99806	-11.1703	-21.1773	21.1552	-0.814582	20.3406	20.3406	-21.1773	0.869495	0.219794	1.08929
2007-02-24	05:59:53	55	-10.0069	0.249919	5.99806	-10.5789	-20.5858	21.1552	-3.67792	17.4773	17.4773	-20.5858	0.876371	0.227451	1.10382
2007-02-24	06:59:53	55	-10.0069	0.291586	6.99806	-9.26651	-19.2734	21.1552	-6.29062	14.8646	14.8646	-19.2734	0.891049	0.233547	1.1246
2007-02-24	07:59:53	55	-10.0069	0.333252	7.99806	-7.32263	-17.3295	21.1552	-8.47462	12.6806	12.6806	-17.3295	0.911275	0.237953	1.14923
2007-02-24	08:59:53	55	-10.0069	0.374919	8.99806	-4.87972	-14.8866	21.1552	-10.0811	11.0741	11.0741	-14.8866	0.933999	0.240776	1.17478
2007-02-24	09:59:53	55	-10.0069	0.416586	9.99806	-2.10427	-12.1112	21.1552	-11.0005	10.1546	10.1546	-12.1112	0.95598	0.242229	1.19821
2007-02-24	10:59:53	55	-10.0069	0.458252	10.9981	0.814582	-9.19234	21.1552	-11.1703	9.98484	9.98484	-9.19234	0.97448	0.242484	1.21696
2007-02-24	11:59:53	55	-10.0069	0.499919	11.9981	3.67792	-6.329	21.1552	-10.5789	10.5763	10.5763	-6.329	0.987848	0.241578	1.22943
2007-02-24	12:59:53	55	-10.0069	0.541586	12.9981	6.29062	-3.7163	21.1552	-9.26651	11.8887	11.8887	-3.7163	0.995799	0.23939	1.23519
2007-02-24	13:59:53	55	-10.0069	0.583252	13.9981	8.47462	-1.5323	21.1552	-7.32263	13.8326	13.8326	-1.5323	0.999285	0.23571	1.23499
2007-02-24	14:59:53	55	-10.0069	0.624919	14.9981	10.0811	0.0741662	21.1552	-4.87972	16.2755	16.2755	0.0741662	0.999998	0.230364	1.23036
2007-02-24	15:59:53	55	-10.0069	0.666586	15.9981	11.0005	0.993626	21.1552	-2.10427	19.0509	19.0509	0.993626	0.999699	0.223364	1.22306
2007-02-24	16:59:53	55	-10.0069	0.708252	16.9981	11.1703	1.16342	21.1552	0.814582	21.9698	21.9698	1.16342	0.999588	0.215009	1.2146
2007-02-24	17:59:53	55	-10.0069	0.749919	17.9981	10.5789	0.571968	21.1552	3.67792	24.8331	24.8331	0.571968	0.9999	0.205905	1.20581
2007-02-24	18:59:53	55	-10.0069	0.791586	18.9981	9.26651	-0.740415	21.1552	6.29062	27.4458	27.4458	-0.740415	0.999833	0.196891	1.19672
2007-02-24	19:59:53	55	-10.0069	0.833252	19.9981	7.32263	-2.6843	21.1552	8.47462	29.6298	29.6298	-2.6843	0.997807	0.188894	1.1867
2007-02-24	20:59:53	55	-10.0069	0.874919	20.9981	4.87972	-5.1272	21.1552	10.0811	31.2363	31.2363	-5.1272	0.992014	0.182772	1.17479
2007-02-24	21:59:53	55	-10.0069	0.916586	21.9981	2.10427	-7.90265	21.1552	11.0005	32.1557	32.1557	-7.90265	0.981096	0.179185	1.16028
2007-02-24	22:59:53	55	-10.0069	0.958252	22.9981	-0.814582	-10.8215	21.1552	11.1703	32.3255	32.3255	-10.8215	0.96475	0.178516	1.14327
2007-02-24	23:59:53	55	-10.0069	0.999919	23.9981	-3.67792	-13.6848	21.1552	10.5789	31.7341	31.7341	-13.6848	0.944029	0.180837	1.12487
2007-02-25	00:59:53	56	-9.64159	0.0415856	0.998056	-6.29062	-15.9322	21.3241	9.26651	30.5906	30.5906	-15.9322	0.92465	0.185255	1.10991
2007-02-25	01:59:53	56	-9.64159	0.0832523	1.99806	-8.47462	-18.1162	21.3241	7.32263	28.6467	28.6467	-18.1162	0.903313	0.192542	1.09586
2007-02-25	02:59:53	56	-9.64159	0.124919	2.99806	-10.0811	-19.7227	21.3241	4.87972	26.2038	26.2038	-19.7227	0.886115	0.201255	1.08737
2007-02-25	03:59:53	56	-9.64159	0.166586	3.99806	-11.0005	-20.6421	21.3241	2.10427	23.4283	23.4283	-20.6421	0.875723	0.210478	1.0862
2007-02-25	04:59:53	56	-9.64159	0.208252	4.99806	-11.1703	-20.8119	21.3241	-0.814582	20.5095	20.5095	-20.8119	0.873761	0.219312	1.09307
2007-02-25	05:59:53	56	-9.64159	0.249919	5.99806	-10.5789	-20.2205	21.3241	-3.67792	17.6461	17.6461	-20.2205	0.880537	0.227027	1.10756
2007-02-25	06:59:53	56	-9.64159	0.291586	6.99806	-9.26651	-18.9081	21.3241	-6.29062	15.0334	15.0334	-18.9081	0.894991	0.23318	1.12817
2007-02-25	07:59:53	56	-9.64159	0.333252	7.99806	-7.32263	-16.9642	21.3241	-8.47462	12.8494	12.8494	-16.9642	0.914868	0.237636	1.1525
2007-02-25	08:59:53	56	-9.64159	0.374919	8.99806	-4.87972	-14.5213	21.3241	-10.0811	11.243	11.243	-14.5213	0.937129	0.240497	1.17763
2007-02-25	09:59:53	56	-9.64159	0.416586	9.99806	-2.10427	-11.7459	21.3241	-11.0005	10.3235	10.3235	-11.7459	0.958559	0.241971	1.20053
2007-02-25	10:59:53	56	-9.64159	0.458252	10.9981	0.814582	-8.82701	21.3241	-11.1703	10.1537	10.1537	-8.82701	0.976453	0.24223	1.21868
2007-02-25	11:59:53	56	-9.64159	0.499919	11.9981	3.67792	-5.96367	21.3241	-10.5789	10.7452	10.7452	-5.96367	0.989205	0.24131	1.23052
2007-02-25	12:59:53	56	-9.64159	0.541586	12.9981	6.29062	-3.35097	21.3241	-9.26651	12.0576	12.0576	-3.35097	0.996583	0.239091	1.23567
2007-02-25	13:59:53	56	-9.64159	0.583252	13.9981	8.47462	-1.16697	21.3241	-7.32263	14.0014	14.0014	-1.16697	0.999585	0.235366	1.23495
2007-02-25	14:59:53	56	-9.64159	0.624919	14.9981	10.0811	0.4395	21.3241	-4.87972	16.4443	16.4443	0.4395	0.999941	0.229966	1.22991
2007-02-25	15:59:53	56	-9.64159	0.666586	15.9981	11.0005	1.35896	21.3241	-2.10427	19.2198	19.2198	1.35896	0.999438	0.222908	1.22235
2007-02-25	16:59:53	56	-9.64159	0.708252	16.9981	11.1703	1.52875	21.3241	0.814582	22.1386	22.1386	1.52875	0.999288	0.214496	1.21378
2007-02-25	17:59:53	56	-9.64159	0.749919	17.9981	10.5789	0.937302	21.3241	3.67792	25.002	25.002	0.937302	0.999732	0.205342	1.20507
2007-02-25	18:59:53	56	-9.64159	0.791586	18.9981	9.26651	-0.375081	21.3241	6.29062	27.6147	27.6147	-0.375081	0.999957	0.196287	1.19624
2007-02-25	19:59:53	56	-9.64159	0.833252	19.9981	7.32263	-2.31896	21.3241	8.47462	29.7987	29.7987	-2.31896	0.998363	0.188259	1.18662
2007-02-25	20:59:53	56	-9.64159	0.874919	20.9981	4.87972	-4.76187	21.3241	10.0811	31.4051	31.4051	-4.76187	0.993109	0.182117	1.17523
2007-02-25	21:59:53	56	-9.64159	0.916586	21.9981	2.10427	-7.53732	21.3241	11.0005	32.3246	32.3246	-7.53732	0.982794	0.17852	1.16131
2007-02-25	22:59:53	56	-9.64159	0.958252	22.9981	-0.814582	-10.4562	21.3241	11.1703	32.4944	32.4944	-10.4562	0.967064	0.177849	1.14491
2007-02-25	23:59:53	56	-9.64159	0.999919	23.9981	-3.67792	-13.3195	21.3241	10.5789	31.9029	31.9029	-13.3195	0.946925	0.180177	1.1271
2007-02-26	00:59:53	57	-9.2734	0.0415856	0.998056	-6.29062	-15.564	21.4866	9.26651	30.7531	30.7531	-15.564	0.928007	0.184633	1.11264
2007-02-26	01:59:53	57	-9.2734	0.0832523	1.99806	-8.47462	-17.748	21.4866	7.32263	28.8093	28.8093	-17.748	0.907078	0.191944	1.09902
2007-02-26	02:59:53	57	-9.2734	0.124919	2.99806	-10.0811	-19.3545	21.4866	4.87972	26.3663	26.3663	-19.3545	0.890166	0.200692	1.09086
2007-02-26	03:59:53	57	-9.2734	0.166586	3.99806	-11.0005	-20.2739	21.4866	2.10427	23.5909	23.5909	-20.2739	0.879931	0.209959	1.08989
2007-02-26	04:59:53	57	-9.2734	0.208252	4.99806	-11.1703	-20.4437	21.4866	-0.814582	20.672	20.672	-20.4437	0.877998	0.218845	1.09684
2007-02-26	05:59:53	57	-9.2734	0.249919	5.99806	-10.5789	-19.8523	21.4866	-3.67792	17.8087	17.8087	-19.8523	0.884674	0.226615	1.11129
2007-02-26	06:59:53	57	-9.2734	0.291586	6.99806	-9.26651	-18.5399	21.4866	-6.29062	15.196	15.196	-18.5399	0.898898	0.232823	1.13172
2007-02-26	07:59:53	57	-9.2734	0.333252	7.99806	-7.32263	-16.596	21.4866	-8.47462	13.012	13.012	-16.596	0.91842	0.237326	1.15575
2007-02-26	08:59:53	57	-9.2734	0.374919	8.99806	-4.87972	-14.1531	21.4866	-10.0811	11.4055	11.4055	-14.1531	0.940213	0.240224	1.18044
2007-02-26	09:59:53	57	-9.2734	0.416586	9.99806	-2.10427	-11.3777	21.4866	-11.0005	10.4861	10.4861	-11.3777	0.961082	0.241719	1.2028
2007-02-26	10:59:53	57	-9.2734	0.458252	10.9981	0.814582	-8.45882	21.4866	-11.1703	10.3163	10.3163	-8.45882	0.978362	0.241982	1.22034
2007-02-26	11:59:53	57	-9.2734	0.499919	11.9981	3.67792	-5.59548	21.4866	-10.5789	10.9077	10.9077	-5.59548	0.990493	0.241048	1.23154
2007-02-26	12:59:53	57	-9.2734	0.541586	12.9981	6.29062	-2.98278	21.4866	-9.26651	12.2201	12.2201	-2.98278	0.997292	0.238799	1.23609
2007-02-26	13:59:53	57	-9.2734	0.583252	13.9981	8.47462	-0.798782	21.4866	-7.32263	14.164	14.164	-0.798782	0.999806	0.235031	1.23484
2007-02-26	14:59:53	57	-9.2734	0.624919	14.9981	10.0811	0.807688	21.4866	-4.87972	16.6069	16.6069	0.807688	0.999801	0.229579	1.22938
2007-02-26	15:59:53	57	-9.2734	0.666586	15.9981	11.0005	1.72715	21.4866	-2.10427	19.3824	19.3824	1.72715	0.999092	0.222465	1.22156
2007-02-26	16:59:53	57	-9.2734	0.708252	16.9981	11.1703	1.89694	21.4866	0.814582	22.3012	22.3012	1.89694	0.998904	0.214	1.2129
2007-02-26	17:59:53	57	-9.2734	0.749919	17.9981	10.5789	1.30549	21.4866	3.67792	25.1645	25.1645	1.30549	0.999481	0.204797	1.20428
2007-02-26	18:59:53	57	-9.2734	0.791586	18.9981	9.26651	-0.00689389	21.4866	6.29062	27.7772	27.7772	-0.00689389	1	0.195703	1.1957
2007-02-26	19:59:53	57	-9.2734	0.833252	19.9981	7.32263	-1.95077	21.4866	8.47462	29.9612	29.9612	-1.95077	0.998841	0.187646	1.18649
2007-02-26	20:59:53	57	-9.2734	0.874919	20.9981	4.87972	-4.39368	21.4866	10.0811	31.5677	31.5677	-4.39368	0.994131	0.181485	1.17562
2007-02-26	21:59:53	57	-9.2734	0.916586	21.9981	2.10427	-7.16913	21.4866	11.0005	32.4872	32.4872	-7.16913	0.984425	0.177878	1.1623
2007-02-26	22:59:53	57	-9.2734	0.958252	22.9981	-0.814582	-10.088	21.4866	11.1703	32.657	32.657	-10.088	0.969319	0.177206	1.14652
2007-02-26	23:59:53	57	-9.2734	0.999919	23.9981	-3.67792	-12.9513	21.4866	10.5789	32.0655	32.0655	-12.9513	0.949769	0.179539	1.12931
2007-02-27	00:59:53	58	-8.90247	0.0415856	0.998056	-6.29062	-15.1931	21.6428	9.26651	30.9093	30.9093	-15.1931	0.931318	0.184033	1.11535
2007-02-27	01:59:53	58	-8.90247	0.0832523	1.99806	-8.47462	-17.3771	21.6428	7.32263	28.9655	28.9655	-17.3771	0.910803	0.191368	1.10217
2007-02-27	02:59:53	58	-8.90247	0.124919	2.99806	-10.0811	-18.9836	21.6428	4.87972	26.5226	26.5226	-18.9836	0.894182	0.200148	1.09433
2007-02-27	03:59:53	58	-8.90247	0.166586	3.99806	-11.0005	-19.903	21.6428	2.10427	23.7471	23.7471	-19.903	0.884108	0.209458	1.09357
2007-02-27	04:59:53	58	-8.90247	0.208252	4.99806	-11.1703	-20.0728	21.6428	-0.814582	20.8283	20.8283	-20.0728	0.882204	0.218393	1.1006
2007-02-27	05:59:53	58	-8.90247	0.249919	5.99806	-10.5789	-19.4814	21.6428	-3.67792	17.9649	17.9649	-19.4814	0.888778	0.226217	1.11499
2007-02-27	06:59:53	58	-8.90247	0.291586	6.99806	-9.26651	-18.169	21.6428	-6.29062	15.3522	15.3522	-18.169	0.902768	0.232477	1.13524
2007-02-27	07:59:53	58	-8.90247	0.333252	7.99806	-7.32263	-16.2251	21.6428	-8.47462	13.1682	13.1682	-16.2251	0.921929	0.237026	1.15895
2007-02-27	08:59:53	58	-8.90247	0.374919	8.99806	-4.87972	-13.7822	21.6428	-10.0811	11.5618	11.5618	-13.7822	0.943246	0.239958	1.1832
2007-02-27	09:59:53	58	-8.90247	0.416586	9.99806	-2.10427	-11.0067	21.6428	-11.0005	10.6423	10.6423	-11.0067	0.963548	0.241474	1.20502
2007-02-27	10:59:53	58	-8.90247	0.458252	10.9981	0.814582	-8.08789	21.6428	-11.1703	10.4725	10.4725	-8.08789	0.980206	0.24174	1.22195
2007-02-27	11:59:53	58	-8.90247	0.499919	11.9981	3.67792	-5.22455	21.6428	-10.5789	11.064	11.064	-5.22455	0.991708	0.240793	1.2325
2007-02-27	12:59:53	58	-8.90247	0.541586	12.9981	6.29062	-2.61185	21.6428	-9.26651	12.3763	12.3763	-2.61185	0.997923	0.238515	1.23644
2007-02-27	13:59:53	58	-8.90247	0.583252	13.9981	8.47462	-0.42785	21.6428	-7.32263	14.3202	14.3202	-0.42785	0.999944	0.234706	1.23465
2007-02-27	14:59:53	58	-8.90247	0.624919	14.9981	10.0811	1.17862	21.6428	-4.87972	16.7631	16.7631	1.17862	0.999577	0.229204	1.22878
2007-02-27	15:59:53	58	-8.90247	0.666586	15.9981	11.0005	2.09808	21.6428	-2.10427	19.5386	19.5386	2.09808	0.99866	0.222037	1.2207
2007-02-27	16:59:53	58	-8.90247	0.708252	16.9981	11.1703	2.26787	21.6428	0.814582	22.4574	22.4574	2.26787	0.998434	0.21352	1.21195
2007-02-27	17:59:53	58	-8.90247	0.749919	17.9981	10.5789	1.67642	21.6428	3.67792	25.3208	25.3208	1.67642	0.999144	0.204271	1.20342
2007-02-27	18:59:53	58	-8.90247	0.791586	18.9981	9.26651	0.364038	21.6428	6.29062	27.9335	27.9335	0.364038	0.99996	0.19514	1.1951
2007-02-27	19:59:53	58	-8.90247	0.833252	19.9981	7.32263	-1.57984	21.6428	8.47462	30.1175	30.1175	-1.57984	0.99924	0.187056	1.1863
2007-02-27	20:59:53	58	-8.90247	0.874919	20.9981	4.87972	-4.02275	21.6428	10.0811	31.7239	31.7239	-4.02275	0.995079	0.180877	1.17596
2007-02-27	21:59:53	58	-8.90247	0.916586	21.9981	2.10427	-6.7982	21.6428	11.0005	32.6434	32.6434	-6.7982	0.985988	0.17726	1.16325
2007-02-27	22:59:53	58	-8.90247	0.958252	22.9981	-0.814582	-9.71705	21.6428	11.1703	32.8132	32.8132	-9.71705	0.971512	0.176586	1.1481
2007-02-27	23:59:53	58	-8.90247	0.999919	23.9981	-3.67792	-12.5804	21.6428	10.5789	32.2217	32.2217	-12.5804	0.952559	0.178925	1.13148
2007-02-28	00:59:53	59	-8.5289	0.0415856	0.998056	-6.29062	-14.8195	21.7927	9.26651	31.0592	31.0592	-14.8195	0.934579	0.183456	1.11804
2007-02-28	01:59:53	59	-8.5289	0.0832523	1.99806	-8.47462	-17.0035	21.7927	7.32263	29.1153	29.1153	-17.0035	0.914484	0.190813	1.1053
2007-02-28	02:59:53	59	-8.5289	0.124919	2.99806	-10.0811	-18.61	21.7927	4.87972	26.6724	26.6724	-18.61	0.89816	0.199625	1.09778
2007-02-28	03:59:53	59	-8.5289	0.166586	3.99806	-11.0005	-19.5294	21.7927	2.10427	23.8969	23.8969	-19.5294	0.888249	0.208975	1.09722
2007-02-28	04:59:53	59	-8.5289	0.208252	4.99806	-11.1703	-19.6992	21.7927	-0.814582	20.9781	20.9781	-19.6992	0.886375	0.217957	1.10433
2007-02-28	05:59:53	59	-8.5289	0.249919	5.99806	-10.5789	-19.1078	21.7927	-3.67792	18.1147	18.1147	-19.1078	0.892844	0.225832	1.11868
2007-02-28	06:59:53	59	-8.5289	0.291586	6.99806	-9.26651	-17.7954	21.7927	-6.29062	15.502	15.502	-17.7954	0.906597	0.232141	1.13874
2007-02-28	07:59:53	59	-8.5289	0.333252	7.99806	-7.32263	-15.8515	21.7927	-8.47462	13.318	13.318	-15.8515	0.925392	0.236734	1.16213
2007-02-28	08:59:53	59	-8.5289	0.374919	8.99806	-4.87972	-13.4086	21.7927	-10.0811	11.7116	11.7116	-13.4086	0.946225	0.239699	1.18592
2007-02-28	09:59:53	59	-8.5289	0.416586	9.99806	-2.10427	-10.6332	21.7927	-11.0005	10.7921	10.7921	-10.6332	0.965952	0.241235	1.20719
2007-02-28	10:59:53	59	-8.5289	0.458252	10.9981	0.814582	-7.71432	21.7927	-11.1703	10.6223	10.6223	-7.71432	0.981981	0.241505	1.22349
2007-02-28	11:59:53	59	-8.5289	0.499919	11.9981	3.67792	-4.85098	21.7927	-10.5789	11.2138	11.2138	-4.85098	0.992849	0.240545	1.23339
2007-02-28	12:59:53	59	-8.5289	0.541586	12.9981	6.29062	-2.23829	21.7927	-9.26651	12.5261	12.5261	-2.23829	0.998475	0.23824	1.23671
2007-02-28	13:59:53	59	-8.5289	0.583252	13.9981	8.47462	-0.0542844	21.7927	-7.32263	14.47	14.47	-0.0542844	0.999999	0.234391	1.23439
2007-02-28	14:59:53	59	-8.5289	0.624919	14.9981	10.0811	1.55218	21.7927	-4.87972	16.9129	16.9129	1.55218	0.999266	0.228842	1.22811
2007-02-28	15:59:53	59	-8.5289	0.666586	15.9981	11.0005	2.47164	21.7927	-2.10427	19.6884	19.6884	2.47164	0.99814	0.221624	1.21976
2007-02-28	16:59:53	59	-8.5289	0.708252	16.9981	11.1703	2.64144	21.7927	0.814582	22.6072	22.6072	2.64144	0.997876	0.213057	1.21093
2007-02-28	17:59:53	59	-8.5289	0.749919	17.9981	10.5789	2.04999	21.7927	3.67792	25.4706	25.4706	2.04999	0.99872	0.203765	1.20249
2007-02-28	18:59:53	59	-8.5289	0.791586	18.9981	9.26651	0.737603	21.7927	6.29062	28.0833	28.0833	0.737603	0.999834	0.194598	1.19443
2007-02-28	19:59:53	59	-8.5289	0.833252	19.9981	7.32263	-1.20628	21.7927	8.47462	30.2673	30.2673	-1.20628	0.999557	0.186487	1.18604
2007-02-28	20:59:53	59	-8.5289	0.874919	20.9981	4.87972	-3.64918	21.7927	10.0811	31.8737	31.8737	-3.64918	0.995949	0.180291	1.17624
2007-02-28	21:59:53	59	-8.5289	0.916586	21.9981	2.10427	-6.42463	21.7927	11.0005	32.7932	32.7932	-6.42463	0.987479	0.176665	1.16414
2007-02-28	22:59:53	59	-8.5289	0.958252	22.9981	-0.814582	-9.34348	21.7927	11.1703	32.963	32.963	-9.34348	0.973642	0.17599	1.14963
2007-02-28	23:59:53	59	-8.5289	0.999919	23.9981	-3.67792	-12.2068	21.7927	10.5789	32.3715	32.3715	-12.2068	0.955293	0.178335	1.13363
2007-03-01	00:59:53	60	-8.15281	0.0415856	0.998056	-6.29062	-14.4434	21.936	9.26651	31.2025	31.2025	-14.4434	0.937788	0.182902	1.12069
2007-03-01	01:59:53	60	-8.15281	0.0832523	1.99806	-8.47462	-16.6274	21.936	7.32263	29.2586	29.2586	-16.6274	0.91812	0.19028	1.1084
2007-03-01	02:59:53	60	-8.15281	0.124919	2.99806	-10.0811	-18.2339	21.936	4.87972	26.8157	26.8157	-18.2339	0.902096	0.199122	1.10122
2007-03-01	03:59:53	60	-8.15281	0.166586	3.99806	-11.0005	-19.1534	21.936	2.10427	24.0403	24.0403	-19.1534	0.892352	0.208511	1.10086
2007-03-01	04:59:53	60	-8.15281	0.208252	4.99806	-11.1703	-19.3232	21.936	-0.814582	21.1214	21.1214	-19.3232	0.890508	0.217538	1.10805
2007-03-01	05:59:53	60	-8.15281	0.249919	5.99806	-10.5789	-18.7317	21.936	-3.67792	18.2581	18.2581	-18.7317	0.896871	0.225461	1.12233
2007-03-01	06:59:53	60	-8.15281	0.291586	6.99806	-9.26651	-17.4193	21.936	-6.29062	15.6454	15.6454	-17.4193	0.910382	0.231818	1.1422
2007-03-01	07:59:53	60	-8.15281	0.333252	7.99806	-7.32263	-15.4754	21.936	-8.47462	13.4614	13.4614	-15.4754	0.928804	0.236452	1.16526
2007-03-01	08:59:53	60	-8.15281	0.374919	8.99806	-4.87972	-13.0325	21.936	-10.0811	11.8549	11.8549	-13.0325	0.949148	0.239449	1.1886
2007-03-01	09:59:53	60	-8.15281	0.416586	9.99806	-2.10427	-10.2571	21.936	-11.0005	10.9355	10.9355	-10.2571	0.968293	0.241003	1.2093
2007-03-01	10:59:53	60	-8.15281	0.458252	10.9981	0.814582	-7.33823	21.936	-11.1703	10.7657	10.7657	-7.33823	0.983686	0.241277	1.22496
2007-03-01	11:59:53	60	-8.15281	0.499919	11.9981	3.67792	-4.47489	21.936	-10.5789	11.3571	11.3571	-4.47489	0.993913	0.240305	1.23422
2007-03-01	12:59:53	60	-8.15281	0.541586	12.9981	6.29062	-1.8622	21.936	-9.26651	12.6695	12.6695	-1.8622	0.998944	0.237974	1.23692
2007-03-01	13:59:53	60	-8.15281	0.583252	13.9981	8.47462	0.321805	21.936	-7.32263	14.6134	14.6134	0.321805	0.999968	0.234087	1.23406
2007-03-01	14:59:53	60	-8.15281	0.624919	14.9981	10.0811	1.92827	21.936	-4.87972	17.0563	17.0563	1.92827	0.998868	0.228492	1.22736
2007-03-01	15:59:53	60	-8.15281	0.666586	15.9981	11.0005	2.84773	21.936	-2.10427	19.8317	19.8317	2.84773	0.997532	0.221226	1.21876
2007-03-01	16:59:53	60	-8.15281	0.708252	16.9981	11.1703	3.01753	21.936	0.814582	22.7506	22.7506	3.01753	0.997229	0.212612	1.20984
2007-03-01	17:59:53	60	-8.15281	0.749919	17.9981	10.5789	2.42608	21.936	3.67792	25.6139	25.6139	2.42608	0.998208	0.203278	1.20149
2007-03-01	18:59:53	60	-8.15281	0.791586	18.9981	9.26651	1.11369	21.936	6.29062	28.2266	28.2266	1.11369	0.999622	0.194077	1.1937
2007-03-01	19:59:53	60	-8.15281	0.833252	19.9981	7.32263	-0.830187	21.936	8.47462	30.4106	30.4106	-0.830187	0.99979	0.185942	1.18573
2007-03-01	20:59:53	60	-8.15281	0.874919	20.9981	4.87972	-3.27309	21.936	10.0811	32.0171	32.0171	-3.27309	0.99674	0.179729	1.17647
2007-03-01	21:59:53	60	-8.15281	0.916586	21.9981	2.10427	-6.04854	21.936	11.0005	32.9366	32.9366	-6.04854	0.988897	0.176095	1.16499
2007-03-01	22:59:53	60	-8.15281	0.958252	22.9981	-0.814582	-8.96739	21.936	11.1703	33.1064	33.1064	-8.96739	0.975704	0.175418	1.15112
2007-03-01	23:59:53	60	-8.15281	0.999919	23.9981	-3.67792	-11.8307	21.936	10.5789	32.5149	32.5149	-11.8307	0.957966	0.177768	1.13573
2007-03-02	00:59:53	61	-7.77431	0.0415856	0.998056	-6.29062	-14.0649	22.0729	9.26651	31.3394	31.3394	-14.0649	0.940941	0.182372	1.12331
2007-03-02	01:59:53	61	-7.77431	0.0832523	1.99806	-8.47462	-16.2489	22.0729	7.32263	29.3955	29.3955	-16.2489	0.921706	0.18977	1.11148
2007-03-02	02:59:53	61	-7.77431	0.124919	2.99806	-10.0811	-17.8554	22.0729	4.87972	26.9526	26.9526	-17.8554	0.905987	0.19864	1.10463
2007-03-02	03:59:53	61	-7.77431	0.166586	3.99806	-11.0005	-18.7749	22.0729	2.10427	24.1772	24.1772	-18.7749	0.896412	0.208065	1.10448
2007-03-02	04:59:53	61	-7.77431	0.208252	4.99806	-11.1703	-18.9446	22.0729	-0.814582	21.2583	21.2583	-18.9446	0.894599	0.217135	1.11173
2007-03-02	05:59:53	61	-7.77431	0.249919	5.99806	-10.5789	-18.3532	22.0729	-3.67792	18.395	18.395	-18.3532	0.900854	0.225105	1.12596
2007-03-02	06:59:53	61	-7.77431	0.291586	6.99806	-9.26651	-17.0408	22.0729	-6.29062	15.7823	15.7823	-17.0408	0.91412	0.231506	1.14563
2007-03-02	07:59:53	61	-7.77431	0.333252	7.99806	-7.32263	-15.0969	22.0729	-8.47462	13.5983	13.5983	-15.0969	0.932164	0.23618	1.16834
2007-03-02	08:59:53	61	-7.77431	0.374919	8.99806	-4.87972	-12.654	22.0729	-10.0811	11.9918	11.9918	-12.654	0.952011	0.239208	1.19122
2007-03-02	09:59:53	61	-7.77431	0.416586	9.99806	-2.10427	-9.87858	22.0729	-11.0005	11.0723	11.0723	-9.87858	0.970567	0.240779	1.21135
2007-03-02	10:59:53	61	-7.77431	0.458252	10.9981	0.814582	-6.95973	22.0729	-11.1703	10.9025	10.9025	-6.95973	0.985317	0.241057	1.22637
2007-03-02	11:59:53	61	-7.77431	0.499919	11.9981	3.67792	-4.09639	22.0729	-10.5789	11.494	11.494	-4.09639	0.994897	0.240073	1.23497
2007-03-02	12:59:53	61	-7.77431	0.541586	12.9981	6.29062	-1.48369	22.0729	-9.26651	12.8064	12.8064	-1.48369	0.99933	0.237717	1.23705
2007-03-02	13:59:53	61	-7.77431	0.583252	13.9981	8.47462	0.700307	22.0729	-7.32263	14.7503	14.7503	0.700307	0.999851	0.233794	1.23364
2007-03-02	14:59:53	61	-7.77431	0.624919	14.9981	10.0811	2.30678	22.0729	-4.87972	17.1932	17.1932	2.30678	0.99838	0.228156	1.22654
2007-03-02	15:59:53	61	-7.77431	0.666586	15.9981	11.0005	3.22624	22.0729	-2.10427	19.9686	19.9686	3.22624	0.996833	0.220844	1.21768
2007-03-02	16:59:53	61	-7.77431	0.708252	16.9981	11.1703	3.39603	22.0729	0.814582	22.8875	22.8875	3.39603	0.996491	0.212185	1.20868
2007-03-02	17:59:53	61	-7.77431	0.749919	17.9981	10.5789	2.80458	22.0729	3.67792	25.7508	25.7508	2.80458	0.997606	0.202812	1.20042
2007-03-02	18:59:53	61	-7.77431	0.791586	18.9981	9.26651	1.4922	22.0729	6.29062	28.3635	28.3635	1.4922	0.999322	0.193579	1.1929
2007-03-02	19:59:53	61	-7.77431	0.833252	19.9981	7.32263	-0.451685	22.0729	8.47462	30.5475	30.5475	-0.451685	0.999938	0.18542	1.18536
2007-03-02	20:59:53	61	-7.77431	0.874919	20.9981	4.87972	-2.89459	22.0729	10.0811	32.154	32.154	-2.89459	0.99745	0.179192	1.17664
2007-03-02	21:59:53	61	-7.77431	0.916586	21.9981	2.10427	-5.67004	22.0729	11.0005	33.0734	33.0734	-5.67004	0.990239	0.175549	1.16579
2007-03-02	22:59:53	61	-7.77431	0.958252	22.9981	-0.814582	-8.58889	22.0729	11.1703	33.2432	33.2432	-8.58889	0.977696	0.174871	1.15257
2007-03-02	23:59:53	61	-7.77431	0.999919	23.9981	-3.67792	-11.4522	22.0729	10.5789	32.6518	32.6518	-11.4522	0.960578	0.177226	1.1378
2007-03-03	00:59:53	62	-7.39351	0.0415856	0.998056	-6.29062	-13.6841	22.2032	9.26651	31.4697	31.4697	-13.6841	0.944035	0.181866	1.1259
2007-03-03	01:59:53	62	-7.39351	0.0832523	1.99806	-8.47462	-15.8681	22.2032	7.32263	29.5259	29.5259	-15.8681	0.925239	0.189283	1.11452
2007-03-03	02:59:53	62	-7.39351	0.124919	2.99806	-10.0811	-17.4746	22.2032	4.87972	27.083	27.083	-17.4746	0.90983	0.19818	1.10801
2007-03-03	03:59:53	62	-7.39351	0.166586	3.99806	-11.0005	-18.3941	22.2032	2.10427	24.3075	24.3075	-18.3941	0.900428	0.207639	1.10807
2007-03-03	04:59:53	62	-7.39351	0.208252	4.99806	-11.1703	-18.5638	22.2032	-0.814582	21.3887	21.3887	-18.5638	0.898646	0.21675	1.1154
2007-03-03	05:59:53	62	-7.39351	0.249919	5.99806	-10.5789	-17.9724	22.2032	-3.67792	18.5253	18.5253	-17.9724	0.904791	0.224763	1.12955
2007-03-03	06:59:53	62	-7.39351	0.291586	6.99806	-9.26651	-16.66	22.2032	-6.29062	15.9126	15.9126	-16.66	0.917808	0.231208	1.14902
2007-03-03	07:59:53	62	-7.39351	0.333252	7.99806	-7.32263	-14.7161	22.2032	-8.47462	13.7286	13.7286	-14.7161	0.935469	0.235919	1.17139
2007-03-03	08:59:53	62	-7.39351	0.374919	8.99806	-4.87972	-12.2732	22.2032	-10.0811	12.1221	12.1221	-12.2732	0.954812	0.238975	1.19379
2007-03-03	09:59:53	62	-7.39351	0.416586	9.99806	-2.10427	-9.49778	22.2032	-11.0005	11.2027	11.2027	-9.49778	0.972772	0.240564	1.21334
2007-03-03	10:59:53	62	-7.39351	0.458252	10.9981	0.814582	-6.57893	22.2032	-11.1703	11.0329	11.0329	-6.57893	0.986873	0.240844	1.22772
2007-03-03	11:59:53	62	-7.39351	0.499919	11.9981	3.67792	-3.71559	22.2032	-10.5789	11.6243	11.6243	-3.71559	0.9958	0.23985	1.23565
2007-03-03	12:59:53	62	-7.39351	0.541586	12.9981	6.29062	-1.10289	22.2032	-9.26651	12.9367	12.9367	-1.10289	0.99963	0.23747	1.2371
2007-03-03	13:59:53	62	-7.39351	0.583252	13.9981	8.47462	1.08111	22.2032	-7.32263	14.8806	14.8806	1.08111	0.999644	0.233513	1.23316
2007-03-03	14:59:53	62	-7.39351	0.624919	14.9981	10.0811	2.68758	22.2032	-4.87972	17.3235	17.3235	2.68758	0.997801	0.227834	1.22564
2007-03-03	15:59:53	62	-7.39351	0.666586	15.9981	11.0005	3.60704	22.2032	-2.10427	20.099	20.099	3.60704	0.996042	0.220477	1.21652
2007-03-03	16:59:53	62	-7.39351	0.708252	16.9981	11.1703	3.77683	22.2032	0.814582	23.0178	23.0178	3.77683	0.995661	0.211776	1.20744
2007-03-03	17:59:53	62	-7.39351	0.749919	17.9981	10.5789	3.18538	22.2032	3.67792	25.8812	25.8812	3.18538	0.996912	0.202366	1.19928
2007-03-03	18:59:53	62	-7.39351	0.791586	18.9981	9.26651	1.873	22.2032	6.29062	28.4939	28.4939	1.873	0.998932	0.193102	1.19203
2007-03-03	19:59:53	62	-7.39351	0.833252	19.9981	7.32263	-0.0708821	22.2032	8.47462	30.6779	30.6779	-0.0708821	0.999998	0.184921	1.18492
2007-03-03	20:59:53	62	-7.39351	0.874919	20.9981	4.87972	-2.51379	22.2032	10.0811	32.2843	32.2843	-2.51379	0.998076	0.178679	1.17676
2007-03-03	21:59:53	62	-7.39351	0.916586	21.9981	2.10427	-5.28924	22.2032	11.0005	33.2038	33.2038	-5.28924	0.991502	0.175029	1.16653
2007-03-03	22:59:53	62	-7.39351	0.958252	22.9981	-0.814582	-8.20809	22.2032	11.1703	33.3736	33.3736	-8.20809	0.979617	0.174349	1.15397
2007-03-03	23:59:53	62	-7.39351	0.999919	23.9981	-3.67792	-11.0714	22.2032	10.5789	32.7821	32.7821	-11.0714	0.963123	0.176709	1.13983
2007-03-04	00:59:53	63	-7.01052	0.0415856	0.998056	-6.29062	-13.3011	22.327	9.26651	31.5935	31.5935	-13.3011	0.947068	0.181385	1.12845
2007-03-04	01:59:53	63	-7.01052	0.0832523	1.99806	-8.47462	-15.4851	22.327	7.32263	29.6496	29.6496	-15.4851	0.928717	0.188819	1.11754
2007-03-04	02:59:53	63	-7.01052	0.124919	2.99806	-10.0811	-17.0916	22.327	4.87972	27.2067	27.2067	-17.0916	0.913623	0.197741	1.11136
2007-03-04	03:59:53	63	-7.01052	0.166586	3.99806	-11.0005	-18.0111	22.327	2.10427	24.4313	24.4313	-18.0111	0.904395	0.207233	1.11163
2007-03-04	04:59:53	63	-7.01052	0.208252	4.99806	-11.1703	-18.1809	22.327	-0.814582	21.5124	21.5124	-18.1809	0.902645	0.216382	1.11903
2007-03-04	05:59:53	63	-7.01052	0.249919	5.99806	-10.5789	-17.5894	22.327	-3.67792	18.6491	18.6491	-17.5894	0.908679	0.224437	1.13312
2007-03-04	06:59:53	63	-7.01052	0.291586	6.99806	-9.26651	-16.277	22.327	-6.29062	16.0364	16.0364	-16.277	0.921442	0.230922	1.15236
2007-03-04	07:59:53	63	-7.01052	0.333252	7.99806	-7.32263	-14.3331	22.327	-8.47462	13.8524	13.8524	-14.3331	0.938714	0.235669	1.17438
2007-03-04	08:59:53	63	-7.01052	0.374919	8.99806	-4.87972	-11.8902	22.327	-10.0811	12.2459	12.2459	-11.8902	0.957549	0.238753	1.1963
2007-03-04	09:59:53	63	-7.01052	0.416586	9.99806	-2.10427	-9.11479	22.327	-11.0005	11.3265	11.3265	-9.11479	0.974905	0.240357	1.21526
2007-03-04	10:59:53	63	-7.01052	0.458252	10.9981	0.814582	-6.19594	22.327	-11.1703	11.1567	11.1567	-6.19594	0.988351	0.24064	1.22899
2007-03-04	11:59:52	63	-7.01052	0.499907	11.9978	3.67715	-3.33336	22.327	-10.5792	11.7479	11.7479	-3.33336	0.996619	0.239636	1.23626
2007-03-04	12:59:52	63	-7.01052	0.541574	12.9978	6.28994	-0.720574	22.327	-9.26696	13.06	13.06	-0.720574	0.999842	0.237234	1.23708
2007-03-04	13:59:52	63	-7.01052	0.583241	13.9978	8.47409	1.46357	22.327	-7.32324	15.0038	15.0038	1.46357	0.999348	0.233245	1.23259
2007-03-04	14:59:52	63	-7.01052	0.624907	14.9978	10.0807	3.07022	22.327	-4.88045	17.4466	17.4466	3.07022	0.997131	0.227528	1.22466
2007-03-04	15:59:52	63	-7.01052	0.666574	15.9978	11.0004	3.98988	22.327	-2.10507	20.2219	20.2219	3.98988	0.995159	0.22013	1.21529
2007-03-04	16:59:52	63	-7.01052	0.708241	16.9978	11.1704	4.15988	22.327	0.813769	23.1408	23.1408	4.15988	0.994738	0.211389	1.20613
2007-03-04	17:59:52	63	-7.01052	0.749907	17.9978	10.5792	3.56864	22.327	3.67715	26.0042	26.0042	3.56864	0.996126	0.201943	1.19807
2007-03-04	18:59:52	63	-7.01052	0.791574	18.9978	9.26696	2.25645	22.327	6.28994	28.617	28.617	2.25645	0.99845	0.192651	1.1911
2007-03-04	19:59:52	63	-7.01052	0.833241	19.9978	7.32324	0.312725	22.327	8.47409	30.8011	30.8011	0.312725	0.99997	0.184449	1.18442
2007-03-04	20:59:52	63	-7.01052	0.874907	20.9978	4.88045	-2.13006	22.327	10.0807	32.4077	32.4077	-2.13006	0.998619	0.178192	1.17681
2007-03-04	21:59:52	63	-7.01052	0.916574	21.9978	2.10507	-4.90545	22.327	11.0004	33.3274	33.3274	-4.90545	0.992688	0.174534	1.16722
2007-03-04	22:59:52	63	-7.01052	0.958241	22.9978	-0.813769	-7.82429	22.327	11.1704	33.4974	33.4974	-7.82429	0.981467	0.173852	1.15532
2007-03-04	23:59:52	63	-7.01052	0.999907	23.9978	-3.67715	-10.6877	22.327	10.5792	32.9062	32.9062	-10.6877	0.965606	0.176216	1.14182
2007-03-05	00:59:52	64	-6.62545	0.0415741	0.997778	-6.28994	-12.9154	22.4442	9.26696	31.7111	31.7111	-12.9154	0.950042	0.180926	1.13097
2007-03-05	01:59:52	64	-6.62545	0.0832407	1.99778	-8.47409	-15.0995	22.4442	7.32324	29.7674	29.7674	-15.0995	0.932141	0.188377	1.12052
2007-03-05	02:59:52	64	-6.62545	0.124907	2.99778	-10.0807	-16.7062	22.4442	4.88045	27.3246	27.3246	-16.7062	0.917365	0.197323	1.11469
2007-03-05	03:59:52	64	-6.62545	0.166574	3.99778	-11.0004	-17.6258	22.4442	2.10507	24.5493	24.5493	-17.6258	0.908312	0.206845	1.11516
2007-03-05	04:59:52	64	-6.62545	0.208241	4.99778	-11.1704	-17.7958	22.4442	-0.813769	21.6304	21.6304	-17.7958	0.906593	0.21603	1.12262
2007-03-05	05:59:52	64	-6.62545	0.249907	5.99778	-10.5792	-17.2046	22.4442	-3.67715	18.767	18.767	-17.2046	0.912511	0.224124	1.13664
2007-03-05	06:59:52	64	-6.62545	0.291574	6.99778	-9.26696	-15.8924	22.4442	-6.28994	16.1542	16.1542	-15.8924	0.925016	0.230648	1.15566
2007-03-05	07:59:52	64	-6.62545	0.333241	7.99778	-7.32324	-13.9487	22.4442	-8.47409	13.9701	13.9701	-13.9487	0.941893	0.23543	1.17732
2007-03-05	08:59:52	64	-6.62545	0.374907	8.99778	-4.88045	-11.5059	22.4442	-10.0807	12.3634	12.3634	-11.5059	0.960212	0.238539	1.19875
2007-03-05	09:59:52	64	-6.62545	0.416574	9.99778	-2.10507	-8.73052	22.4442	-11.0004	11.4438	11.4438	-8.73052	0.976961	0.240159	1.21712
2007-03-05	10:59:52	64	-6.62545	0.458241	10.9978	0.813769	-5.81168	22.4442	-11.1704	11.2738	11.2738	-5.81168	0.989747	0.240445	1.23019
2007-03-05	11:59:52	64	-6.62545	0.499907	11.9978	3.67715	-2.9483	22.4442	-10.5792	11.865	11.865	-2.9483	0.997354	0.239431	1.23679
2007-03-05	12:59:52	64	-6.62545	0.541574	12.9978	6.28994	-0.335509	22.4442	-9.26696	13.1772	13.1772	-0.335509	0.999966	0.237008	1.23697
2007-03-05	13:59:52	64	-6.62545	0.583241	13.9978	8.47409	1.84863	22.4442	-7.32324	15.1209	15.1209	1.84863	0.998959	0.232988	1.23195
2007-03-05	14:59:52	64	-6.62545	0.624907	14.9978	10.0807	3.45528	22.4442	-4.88045	17.5637	17.5637	3.45528	0.996368	0.227234	1.2236
2007-03-05	15:59:52	64	-6.62545	0.666574	15.9978	11.0004	4.37494	22.4442	-2.10507	20.3391	20.3391	4.37494	0.994181	0.219798	1.21398
2007-03-05	16:59:52	64	-6.62545	0.708241	16.9978	11.1704	4.54495	22.4442	0.813769	23.2579	23.2579	4.54495	0.993721	0.211019	1.20474
2007-03-05	17:59:52	64	-6.62545	0.749907	17.9978	10.5792	3.9537	22.4442	3.67715	26.1213	26.1213	3.9537	0.995246	0.20154	1.19679
2007-03-05	18:59:52	64	-6.62545	0.791574	18.9978	9.26696	2.64151	22.4442	6.28994	28.7341	28.7341	2.64151	0.997876	0.192221	1.1901
2007-03-05	19:59:52	64	-6.62545	0.833241	19.9978	7.32324	0.69779	22.4442	8.47409	30.9183	30.9183	0.69779	0.999852	0.183999	1.18385
2007-03-05	20:59:52	64	-6.62545	0.874907	20.9978	4.88045	-1.745	22.4442	10.0807	32.5249	32.5249	-1.745	0.999073	0.177729	1.1768
2007-03-05	21:59:52	64	-6.62545	0.916574	21.9978	2.10507	-4.52038	22.4442	11.0004	33.4446	33.4446	-4.52038	0.993788	0.174064	1.16785
2007-03-05	22:59:52	64	-6.62545	0.958241	22.9978	-0.813769	-7.43922	22.4442	11.1704	33.6146	33.6146	-7.43922	0.983236	0.173381	1.15662
2007-03-05	23:59:52	64	-6.62545	0.999907	23.9978	-3.67715	-10.3026	22.4442	10.5792	33.0233	33.0233	-10.3026	0.968014	0.175749	1.14376
2007-03-06	00:59:52	65	-6.23843	0.0415741	0.997778	-6.28994	-12.5284	22.5547	9.26696	31.8217	31.8217	-12.5284	0.952944	0.180495	1.13344
2007-03-06	01:59:52	65	-6.23843	0.0832407	1.99778	-8.47409	-14.7125	22.5547	7.32324	29.878	29.878	-14.7125	0.9355	0.187961	1.12346
2007-03-06	02:59:52	65	-6.23843	0.124907	2.99778	-10.0807	-16.3192	22.5547	4.88045	27.4352	27.4352	-16.3192	0.921046	0.196929	1.11797
2007-03-06	03:59:52	65	-6.23843	0.166574	3.99778	-11.0004	-17.2388	22.5547	2.10507	24.6598	24.6598	-17.2388	0.912174	0.20648	1.11865
2007-03-06	04:59:52	65	-6.23843	0.208241	4.99778	-11.1704	-17.4088	22.5547	-0.813769	21.7409	21.7409	-17.4088	0.910487	0.215699	1.12619
2007-03-06	05:59:52	65	-6.23843	0.249907	5.99778	-10.5792	-16.8176	22.5547	-3.67715	18.8776	18.8776	-16.8176	0.916291	0.223829	1.14012
2007-03-06	06:59:52	65	-6.23843	0.291574	6.99778	-9.26696	-15.5054	22.5547	-6.28994	16.2648	16.2648	-15.5054	0.928535	0.230389	1.15892
2007-03-06	07:59:52	65	-6.23843	0.333241	7.99778	-7.32324	-13.5617	22.5547	-8.47409	14.0806	14.0806	-13.5617	0.945014	0.235203	1.18022
2007-03-06	08:59:52	65	-6.23843	0.374907	8.99778	-4.88045	-11.1189	22.5547	-10.0807	12.474	12.474	-11.1189	0.962811	0.238336	1.20115
2007-03-06	09:59:52	65	-6.23843	0.416574	9.99778	-2.10507	-8.3435	22.5547	-11.0004	11.5543	11.5543	-8.3435	0.978944	0.23997	1.21891
2007-03-06	10:59:52	65	-6.23843	0.458241	10.9978	0.813769	-5.42466	22.5547	-11.1704	11.3843	11.3843	-5.42466	0.991063	0.240259	1.23132
2007-03-06	11:59:52	65	-6.23843	0.499907	11.9978	3.67715	-2.56127	22.5547	-10.5792	11.9756	11.9756	-2.56127	0.998003	0.239237	1.23724
2007-03-06	12:59:52	65	-6.23843	0.541574	12.9978	6.28994	0.0515172	22.5547	-9.26696	13.2877	13.2877	0.0515172	0.999999	0.236793	1.23679
2007-03-06	13:59:52	65	-6.23843	0.583241	13.9978	8.47409	2.23566	22.5547	-7.32324	15.2315	15.2315	2.23566	0.998478	0.232745	1.23122
2007-03-06	14:59:52	65	-6.23843	0.624907	14.9978	10.0807	3.84231	22.5547	-4.88045	17.6743	17.6743	3.84231	0.99551	0.226956	1.22247
2007-03-06	15:59:52	65	-6.23843	0.666574	15.9978	11.0004	4.76197	22.5547	-2.10507	20.4496	20.4496	4.76197	0.993108	0.219483	1.21259
2007-03-06	16:59:52	65	-6.23843	0.708241	16.9978	11.1704	4.93197	22.5547	0.813769	23.3685	23.3685	4.93197	0.992609	0.210669	1.20328
2007-03-06	17:59:52	65	-6.23843	0.749907	17.9978	10.5792	4.34073	22.5547	3.67715	26.2319	26.2319	4.34073	0.994271	0.201158	1.19543
2007-03-06	18:59:52	65	-6.23843	0.791574	18.9978	9.26696	3.02854	22.5547	6.28994	28.8447	28.8447	3.02854	0.997209	0.191814	1.18902
2007-03-06	19:59:52	65	-6.23843	0.833241	19.9978	7.32324	1.08482	22.5547	8.47409	31.0288	31.0288	1.08482	0.999642	0.183573	1.18321
2007-03-06	20:59:52	65	-6.23843	0.874907	20.9978	4.88045	-1.35797	22.5547	10.0807	32.6354	32.6354	-1.35797	0.999438	0.177291	1.17673
2007-03-06	21:59:52	65	-6.23843	0.916574	21.9978	2.10507	-4.13336	22.5547	11.0004	33.5551	33.5551	-4.13336	0.994805	0.17362	1.16842
2007-03-06	22:59:52	65	-6.23843	0.958241	22.9978	-0.813769	-7.0522	22.5547	11.1704	33.7251	33.7251	-7.0522	0.984927	0.172936	1.15786
2007-03-06	23:59:52	65	-6.23843	0.999907	23.9978	-3.67715	-9.91558	22.5547	10.5792	33.1339	33.1339	-9.91558	0.970348	0.175308	1.14566
2007-03-07	00:59:52	66	-5.84955	0.0415741	0.997778	-6.28994	-12.1395	22.6586	9.26696	31.9255	31.9255	-12.1395	0.955777	0.180088	1.13587
2007-03-07	01:59:52	66	-5.84955	0.0832407	1.99778	-8.47409	-14.3236	22.6586	7.32324	29.9818	29.9818	-14.3236	0.938794	0.187569	1.12636
2007-03-07	02:59:52	66	-5.84955	0.124907	2.99778	-10.0807	-15.9303	22.6586	4.88045	27.539	27.539	-15.9303	0.924668	0.196558	1.12123
2007-03-07	03:59:52	66	-5.84955	0.166574	3.99778	-11.0004	-16.8499	22.6586	2.10507	24.7636	24.7636	-16.8499	0.915978	0.206136	1.12211
2007-03-07	04:59:52	66	-5.84955	0.208241	4.99778	-11.1704	-17.02	22.6586	-0.813769	21.8448	21.8448	-17.02	0.914324	0.215387	1.12971
2007-03-07	05:59:52	66	-5.84955	0.249907	5.99778	-10.5792	-16.4287	22.6586	-3.67715	18.9814	18.9814	-16.4287	0.920012	0.223551	1.14356
2007-03-07	06:59:52	66	-5.84955	0.291574	6.99778	-9.26696	-15.1165	22.6586	-6.28994	16.3686	16.3686	-15.1165	0.931992	0.230145	1.16214
2007-03-07	07:59:52	66	-5.84955	0.333241	7.99778	-7.32324	-13.1728	22.6586	-8.47409	14.1845	14.1845	-13.1728	0.948067	0.234988	1.18306
2007-03-07	08:59:52	66	-5.84955	0.374907	8.99778	-4.88045	-10.73	22.6586	-10.0807	12.5778	12.5778	-10.73	0.965337	0.238145	1.20348
2007-03-07	09:59:52	66	-5.84955	0.416574	9.99778	-2.10507	-7.95463	22.6586	-11.0004	11.6582	11.6582	-7.95463	0.980849	0.239792	1.22064
2007-03-07	10:59:52	66	-5.84955	0.458241	10.9978	0.813769	-5.03579	22.6586	-11.1704	11.4882	11.4882	-5.03579	0.992295	0.240083	1.23238
2007-03-07	11:59:52	66	-5.84955	0.499907	11.9978	3.67715	-2.1724	22.6586	-10.5792	12.0794	12.0794	-2.1724	0.998563	0.239052	1.23761
2007-03-07	12:59:52	66	-5.84955	0.541574	12.9978	6.28994	0.440389	22.6586	-9.26696	13.3916	13.3916	0.440389	0.999941	0.23659	1.23653
2007-03-07	13:59:52	66	-5.84955	0.583241	13.9978	8.47409	2.62453	22.6586	-7.32324	15.3353	15.3353	2.62453	0.997903	0.232514	1.23042
2007-03-07	14:59:52	66	-5.84955	0.624907	14.9978	10.0807	4.23118	22.6586	-4.88045	17.7781	17.7781	4.23118	0.994556	0.226693	1.22125
2007-03-07	15:59:52	66	-5.84955	0.666574	15.9978	11.0004	5.15084	22.6586	-2.10507	20.5535	20.5535	5.15084	0.99194	0.219185	1.21113
2007-03-07	16:59:52	66	-5.84955	0.708241	16.9978	11.1704	5.32084	22.6586	0.813769	23.4723	23.4723	5.32084	0.991401	0.210338	1.20174
2007-03-07	17:59:52	66	-5.84955	0.749907	17.9978	10.5792	4.7296	22.6586	3.67715	26.3357	26.3357	4.7296	0.993201	0.200798	1.194
2007-03-07	18:59:52	66	-5.84955	0.791574	18.9978	9.26696	3.41741	22.6586	6.28994	28.9485	28.9485	3.41741	0.996447	0.19143	1.18788
2007-03-07	19:59:52	66	-5.84955	0.833241	19.9978	7.32324	1.47369	22.6586	8.47409	31.1327	31.1327	1.47369	0.999339	0.183172	1.18251
2007-03-07	20:59:52	66	-5.84955	0.874907	20.9978	4.88045	-0.969101	22.6586	10.0807	32.7393	32.7393	-0.969101	0.999714	0.176879	1.17659
2007-03-07	21:59:52	66	-5.84955	0.916574	21.9978	2.10507	-3.74448	22.6586	11.0004	33.659	33.659	-3.74448	0.995735	0.173202	1.16894
2007-03-07	22:59:52	66	-5.84955	0.958241	22.9978	-0.813769	-6.66332	22.6586	11.1704	33.829	33.829	-6.66332	0.986536	0.172517	1.15905
2007-03-07	23:59:52	66	-5.84955	0.999907	23.9978	-3.67715	-9.52671	22.6586	10.5792	33.2377	33.2377	-9.52671	0.972607	0.174893	1.1475
2007-03-08	00:59:52	67	-5.45895	0.0415741	0.997778	-6.28994	-11.7489	22.7557	9.26696	32.0227	32.0227	-11.7489	0.958538	0.179707	1.13825
2007-03-08	01:59:52	67	-5.45895	0.0832407	1.99778	-8.47409	-13.933	22.7557	7.32324	30.079	30.079	-13.933	0.942021	0.187201	1.12922
2007-03-08	02:59:52	67	-5.45895	0.124907	2.99778	-10.0807	-15.5397	22.7557	4.88045	27.6362	27.6362	-15.5397	0.928227	0.19621	1.12444
2007-03-08	03:59:52	67	-5.45895	0.166574	3.99778	-11.0004	-16.4593	22.7557	2.10507	24.8608	24.8608	-16.4593	0.919721	0.205813	1.12553
2007-03-08	04:59:52	67	-5.45895	0.208241	4.99778	-11.1704	-16.6293	22.7557	-0.813769	21.942	21.942	-16.6293	0.918101	0.215093	1.13319
2007-03-08	05:59:52	67	-5.45895	0.249907	5.99778	-10.5792	-16.0381	22.7557	-3.67715	19.0786	19.0786	-16.0381	0.923671	0.22329	1.14696
2007-03-08	06:59:52	67	-5.45895	0.291574	6.99778	-9.26696	-14.7259	22.7557	-6.28994	16.4658	16.4658	-14.7259	0.935385	0.229915	1.1653
2007-03-08	07:59:52	67	-5.45895	0.333241	7.99778	-7.32324	-12.7822	22.7557	-8.47409	14.2816	14.2816	-12.7822	0.95105	0.234786	1.18584
2007-03-08	08:59:52	67	-5.45895	0.374907	8.99778	-4.88045	-10.3394	22.7557	-10.0807	12.675	12.675	-10.3394	0.967787	0.237964	1.20575
2007-03-08	09:59:52	67	-5.45895	0.416574	9.99778	-2.10507	-7.56402	22.7557	-11.0004	11.7553	11.7553	-7.56402	0.982673	0.239623	1.2223
2007-03-08	10:59:52	67	-5.45895	0.458241	10.9978	0.813769	-4.64518	22.7557	-11.1704	11.5853	11.5853	-4.64518	0.993441	0.239917	1.23336
2007-03-08	11:59:52	67	-5.45895	0.499907	11.9978	3.67715	-1.7818	22.7557	-10.5792	12.1766	12.1766	-1.7818	0.999033	0.238878	1.23791
2007-03-08	12:59:52	67	-5.45895	0.541574	12.9978	6.28994	0.830992	22.7557	-9.26696	13.4888	13.4888	0.830992	0.99979	0.236398	1.23619
2007-03-08	13:59:52	67	-5.45895	0.583241	13.9978	8.47409	3.01513	22.7557	-7.32324	15.4325	15.4325	3.01513	0.997233	0.232297	1.22953
2007-03-08	14:59:52	67	-5.45895	0.624907	14.9978	10.0807	4.62178	22.7557	-4.88045	17.8753	17.8753	4.62178	0.993507	0.226446	1.21995
2007-03-08	15:59:52	67	-5.45895	0.666574	15.9978	11.0004	5.54144	22.7557	-2.10507	20.6507	20.6507	5.54144	0.990675	0.218906	1.20958
2007-03-08	16:59:52	67	-5.45895	0.708241	16.9978	11.1704	5.71145	22.7557	0.813769	23.5695	23.5695	5.71145	0.990096	0.210028	1.20012
2007-03-08	17:59:52	67	-5.45895	0.749907	17.9978	10.5792	5.1202	22.7557	3.67715	26.4329	26.4329	5.1202	0.992035	0.200461	1.1925
2007-03-08	18:59:52	67	-5.45895	0.791574	18.9978	9.26696	3.80801	22.7557	6.28994	29.0457	29.0457	3.80801	0.995589	0.191071	1.18666
2007-03-08	19:59:52	67	-5.45895	0.833241	19.9978	7.32324	1.86429	22.7557	8.47409	31.2298	31.2298	1.86429	0.998942	0.182797	1.18174
2007-03-08	20:59:52	67	-5.45895	0.874907	20.9978	4.88045	-0.578498	22.7557	10.0807	32.8365	32.8365	-0.578498	0.999898	0.176493	1.17639
2007-03-08	21:59:52	67	-5.45895	0.916574	21.9978	2.10507	-3.35388	22.7557	11.0004	33.7561	33.7561	-3.35388	0.996577	0.172811	1.16939
2007-03-08	22:59:52	67	-5.45895	0.958241	22.9978	-0.813769	-6.27272	22.7557	11.1704	33.9261	33.9261	-6.27272	0.988062	0.172125	1.16019
2007-03-08	23:59:52	67	-5.45895	0.999907	23.9978	-3.67715	-9.1361	22.7557	10.5792	33.3349	33.3349	-9.1361	0.974789	0.174504	1.14929
2007-03-09	00:59:52	68	-5.06673	0.0415741	0.997778	-6.28994	-11.3567	22.8461	9.26696	32.1131	32.1131	-11.3567	0.961224	0.179352	1.14058
2007-03-09	01:59:52	68	-5.06673	0.0832407	1.99778	-8.47409	-13.5408	22.8461	7.32324	30.1694	30.1694	-13.5408	0.945179	0.186859	1.13204
2007-03-09	02:59:52	68	-5.06673	0.124907	2.99778	-10.0807	-15.1475	22.8461	4.88045	27.7266	27.7266	-15.1475	0.93172	0.195885	1.1276
2007-03-09	03:59:52	68	-5.06673	0.166574	3.99778	-11.0004	-16.0671	22.8461	2.10507	24.9512	24.9512	-16.0671	0.923402	0.205511	1.12891
2007-03-09	04:59:52	68	-5.06673	0.208241	4.99778	-11.1704	-16.2371	22.8461	-0.813769	22.0324	22.0324	-16.2371	0.921816	0.214819	1.13664
2007-03-09	05:59:52	68	-5.06673	0.249907	5.99778	-10.5792	-15.6459	22.8461	-3.67715	19.169	19.169	-15.6459	0.927267	0.223046	1.15031
2007-03-09	06:59:52	68	-5.06673	0.291574	6.99778	-9.26696	-14.3337	22.8461	-6.28994	16.5562	16.5562	-14.3337	0.93871	0.2297	1.16841
2007-03-09	07:59:52	68	-5.06673	0.333241	7.99778	-7.32324	-12.39	22.8461	-8.47409	14.3721	14.3721	-12.39	0.953962	0.234597	1.18856
2007-03-09	08:59:52	68	-5.06673	0.374907	8.99778	-4.88045	-9.94719	22.8461	-10.0807	12.7654	12.7654	-9.94719	0.970161	0.237794	1.20795
2007-03-09	09:59:52	68	-5.06673	0.416574	9.99778	-2.10507	-7.1718	22.8461	-11.0004	11.8458	11.8458	-7.1718	0.984414	0.239465	1.22388
2007-03-09	10:59:52	68	-5.06673	0.458241	10.9978	0.813769	-4.25296	22.8461	-11.1704	11.6758	11.6758	-4.25296	0.9945	0.239761	1.23426
2007-03-09	11:59:52	68	-5.06673	0.499907	11.9978	3.67715	-1.38958	22.8461	-10.5792	12.267	12.267	-1.38958	0.999412	0.238714	1.23813
2007-03-09	12:59:52	68	-5.06673	0.541574	12.9978	6.28994	1.22321	22.8461	-9.26696	13.5792	13.5792	1.22321	0.999544	0.236219	1.23576
2007-03-09	13:59:52	68	-5.06673	0.583241	13.9978	8.47409	3.40735	22.8461	-7.32324	15.5229	15.5229	3.40735	0.996468	0.232094	1.22856
2007-03-09	14:59:52	68	-5.06673	0.624907	14.9978	10.0807	5.014	22.8461	-4.88045	17.9657	17.9657	5.014	0.992361	0.226215	1.21858
2007-03-09	15:59:52	68	-5.06673	0.666574	15.9978	11.0004	5.93366	22.8461	-2.10507	20.7411	20.7411	5.93366	0.989313	0.218645	1.20796
2007-03-09	16:59:52	68	-5.06673	0.708241	16.9978	11.1704	6.10366	22.8461	0.813769	23.6599	23.6599	6.10366	0.988694	0.209738	1.19843
2007-03-09	17:59:52	68	-5.06673	0.749907	17.9978	10.5792	5.51242	22.8461	3.67715	26.5233	26.5233	5.51242	0.990772	0.200146	1.19092
2007-03-09	18:59:52	68	-5.06673	0.791574	18.9978	9.26696	4.20023	22.8461	6.28994	29.1361	29.1361	4.20023	0.994636	0.190736	1.18537
2007-03-09	19:59:52	68	-5.06673	0.833241	19.9978	7.32324	2.25651	22.8461	8.47409	31.3202	31.3202	2.25651	0.99845	0.182447	1.1809
2007-03-09	20:59:52	68	-5.06673	0.874907	20.9978	4.88045	-0.18628	22.8461	10.0807	32.9269	32.9269	-0.18628	0.999989	0.176133	1.17612
2007-03-09	21:59:52	68	-5.06673	0.916574	21.9978	2.10507	-2.96166	22.8461	11.0004	33.8465	33.8465	-2.96166	0.99733	0.172446	1.16978
2007-03-09	22:59:52	68	-5.06673	0.958241	22.9978	-0.813769	-5.8805	22.8461	11.1704	34.0165	34.0165	-5.8805	0.989503	0.171759	1.16126
2007-03-09	23:59:52	68	-5.06673	0.999907	23.9978	-3.67715	-8.74389	22.8461	10.5792	33.4253	33.4253	-8.74389	0.976891	0.174141	1.15103
2007-03-10	00:59:52	69	-4.67302	0.0415741	0.997778	-6.28994	-10.963	22.9298	9.26696	32.1968	32.1968	-10.963	0.963834	0.179023	1.14286
2007-03-10	01:59:52	69	-4.67302	0.0832407	1.99778	-8.47409	-13.1471	22.9298	7.32324	30.2531	30.2531	-13.1471	0.948266	0.186541	1.13481
2007-03-10	02:59:52	69	-4.67302	0.124907	2.99778	-10.0807	-14.7537	22.9298	4.88045	27.8103	27.8103	-14.7537	0.935146	0.195584	1.13073
2007-03-10	03:59:52	69	-4.67302	0.166574	3.99778	-11.0004	-15.6734	22.9298	2.10507	25.0349	25.0349	-15.6734	0.927017	0.205232	1.13225
2007-03-10	04:59:52	69	-4.67302	0.208241	4.99778	-11.1704	-15.8434	22.9298	-0.813769	22.116	22.116	-15.8434	0.925466	0.214565	1.14003
2007-03-10	05:59:52	69	-4.67302	0.249907	5.99778	-10.5792	-15.2522	22.9298	-3.67715	19.2527	19.2527	-15.2522	0.930795	0.222819	1.15361
2007-03-10	06:59:52	69	-4.67302	0.291574	6.99778	-9.26696	-13.94	22.9298	-6.28994	16.6399	16.6399	-13.94	0.941965	0.2295	1.17146
2007-03-10	07:59:52	69	-4.67302	0.333241	7.99778	-7.32324	-11.9963	22.9298	-8.47409	14.4557	14.4557	-11.9963	0.956799	0.234421	1.19122
2007-03-10	08:59:52	69	-4.67302	0.374907	8.99778	-4.88045	-9.55347	22.9298	-10.0807	12.8491	12.8491	-9.55347	0.972455	0.237636	1.21009
2007-03-10	09:59:52	69	-4.67302	0.416574	9.99778	-2.10507	-6.77809	22.9298	-11.0004	11.9294	11.9294	-6.77809	0.98607	0.239318	1.22539
2007-03-10	10:59:52	69	-4.67302	0.458241	10.9978	0.813769	-3.85925	22.9298	-11.1704	11.7594	11.7594	-3.85925	0.99547	0.239616	1.23509
2007-03-10	11:59:52	69	-4.67302	0.499907	11.9978	3.67715	-0.995864	22.9298	-10.5792	12.3507	12.3507	-0.995864	0.999698	0.238562	1.23826
2007-03-10	12:59:52	69	-4.67302	0.541574	12.9978	6.28994	1.61693	22.9298	-9.26696	13.6629	13.6629	1.61693	0.999204	0.236051	1.23526
2007-03-10	13:59:52	69	-4.67302	0.583241	13.9978	8.47409	3.80107	22.9298	-7.32324	15.6066	15.6066	3.80107	0.995605	0.231906	1.22751
2007-03-10	14:59:52	69	-4.67302	0.624907	14.9978	10.0807	5.40772	22.9298	-4.88045	18.0494	18.0494	5.40772	0.991118	0.226	1.21712
2007-03-10	15:59:52	69	-4.67302	0.666574	15.9978	11.0004	6.32738	22.9298	-2.10507	20.8247	20.8247	6.32738	0.987854	0.218403	1.20626
2007-03-10	16:59:52	69	-4.67302	0.708241	16.9978	11.1704	6.49738	22.9298	0.813769	23.7436	23.7436	6.49738	0.987195	0.209469	1.19666
2007-03-10	17:59:52	69	-4.67302	0.749907	17.9978	10.5792	5.90614	22.9298	3.67715	26.607	26.607	5.90614	0.989412	0.199854	1.18927
2007-03-10	18:59:52	69	-4.67302	0.791574	18.9978	9.26696	4.59395	22.9298	6.28994	29.2198	29.2198	4.59395	0.993585	0.190425	1.18401
2007-03-10	19:59:52	69	-4.67302	0.833241	19.9978	7.32324	2.65023	22.9298	8.47409	31.4039	31.4039	2.65023	0.997862	0.182122	1.17998
2007-03-10	20:59:52	69	-4.67302	0.874907	20.9978	4.88045	0.207438	22.9298	10.0807	33.0105	33.0105	0.207438	0.999987	0.1758	1.17579
2007-03-10	21:59:52	69	-4.67302	0.916574	21.9978	2.10507	-2.56795	22.9298	11.0004	33.9302	33.9302	-2.56795	0.997993	0.172108	1.1701
2007-03-10	22:59:52	69	-4.67302	0.958241	22.9978	-0.813769	-5.48679	22.9298	11.1704	34.1002	34.1002	-5.48679	0.990858	0.17142	1.16228
2007-03-10	23:59:52	69	-4.67302	0.999907	23.9978	-3.67715	-8.35017	22.9298	10.5792	33.509	33.509	-8.35017	0.97891	0.173805	1.15272
2007-03-11	00:59:52	70	-4.27792	0.0415741	0.997778	-6.28994	-10.5679	23.0067	9.26696	32.2737	32.2737	-10.5679	0.966364	0.178721	1.14509
2007-03-11	01:59:52	70	-4.27792	0.0832407	1.99778	-8.47409	-12.752	23.0067	7.32324	30.3299	30.3299	-12.752	0.951278	0.186249	1.13753
2007-03-11	02:59:52	70	-4.27792	0.124907	2.99778	-10.0807	-14.3586	23.0067	4.88045	27.8871	27.8871	-14.3586	0.938501	0.195307	1.13381
2007-03-11	03:59:52	70	-4.27792	0.166574	3.99778	-11.0004	-15.2783	23.0067	2.10507	25.1118	25.1118	-15.2783	0.930564	0.204974	1.13554
2007-03-11	04:59:52	70	-4.27792	0.208241	4.99778	-11.1704	-15.4483	23.0067	-0.813769	22.1929	22.1929	-15.4483	0.929048	0.214331	1.14338
2007-03-11	05:59:52	70	-4.27792	0.249907	5.99778	-10.5792	-14.8571	23.0067	-3.67715	19.3295	19.3295	-14.8571	0.934255	0.22261	1.15686
2007-03-11	06:59:52	70	-4.27792	0.291574	6.99778	-9.26696	-13.5449	23.0067	-6.28994	16.7168	16.7168	-13.5449	0.945147	0.229316	1.17446
2007-03-11	07:59:52	70	-4.27792	0.333241	7.99778	-7.32324	-11.6012	23.0067	-8.47409	14.5326	14.5326	-11.6012	0.95956	0.234258	1.19382
2007-03-11	08:59:52	70	-4.27792	0.374907	8.99778	-4.88045	-9.15837	23.0067	-10.0807	12.926	12.926	-9.15837	0.974667	0.23749	1.21216
2007-03-11	09:59:52	70	-4.27792	0.416574	9.99778	-2.10507	-6.38299	23.0067	-11.0004	12.0063	12.0063	-6.38299	0.98764	0.239182	1.22682
2007-03-11	10:59:52	70	-4.27792	0.458241	10.9978	0.813769	-3.46415	23.0067	-11.1704	11.8363	11.8363	-3.46415	0.996349	0.239482	1.23583
2007-03-11	11:59:52	70	-4.27792	0.499907	11.9978	3.67715	-0.600764	23.0067	-10.5792	12.4275	12.4275	-0.600764	0.99989	0.238422	1.23831
2007-03-11	12:59:52	70	-4.27792	0.541574	12.9978	6.28994	2.01203	23.0067	-9.26696	13.7397	13.7397	2.01203	0.998767	0.235897	1.23466
2007-03-11	13:59:52	70	-4.27792	0.583241	13.9978	8.47409	4.19617	23.0067	-7.32324	15.6835	15.6835	4.19617	0.994646	0.231731	1.22638
2007-03-11	14:59:52	70	-4.27792	0.624907	14.9978	10.0807	5.80282	23.0067	-4.88045	18.1262	18.1262	5.80282	0.989778	0.225802	1.21558
2007-03-11	15:59:52	70	-4.27792	0.666574	15.9978	11.0004	6.72248	23.0067	-2.10507	20.9016	20.9016	6.72248	0.986297	0.21818	1.20448
2007-03-11	16:59:52	70	-4.27792	0.708241	16.9978	11.1704	6.89248	23.0067	0.813769	23.8205	23.8205	6.89248	0.985598	0.209222	1.19482
2007-03-11	17:59:52	70	-4.27792	0.749907	17.9978	10.5792	6.30124	23.0067	3.67715	26.6838	26.6838	6.30124	0.987954	0.199585	1.18754
2007-03-11	18:59:52	70	-4.27792	0.791574	18.9978	9.26696	4.98905	23.0067	6.28994	29.2966	29.2966	4.98905	0.992437	0.190139	1.18258
2007-03-11	19:59:52	70	-4.27792	0.833241	19.9978	7.32324	3.04533	23.0067	8.47409	31.4808	31.4808	3.04533	0.997178	0.181824	1.179
2007-03-11	20:59:52	70	-4.27792	0.874907	20.9978	4.88045	0.602538	23.0067	10.0807	33.0874	33.0874	0.602538	0.999889	0.175493	1.17538
2007-03-11	21:59:52	70	-4.27792	0.916574	21.9978	2.10507	-2.17285	23.0067	11.0004	34.0071	34.0071	-2.17285	0.998563	0.171797	1.17036
2007-03-11	22:59:52	70	-4.27792	0.958241	22.9978	-0.813769	-5.09169	23.0067	11.1704	34.1771	34.1771	-5.09169	0.992123	0.171108	1.16323
2007-03-11	23:59:52	70	-4.27792	0.999907	23.9978	-3.67715	-7.95507	23.0067	10.5792	33.5859	33.5859	-7.95507	0.980846	0.173496	1.15434
2007-03-12	00:59:52	71	-3.88155	0.0415741	0.997778	-6.28994	-10.1715	23.0768	9.26696	32.3437	32.3437	-10.1715	0.968814	0.178444	1.14726
2007-03-12	01:59:52	71	-3.88155	0.0832407	1.99778	-8.47409	-12.3556	23.0768	7.32324	30.4	30.4	-12.3556	0.954213	0.185982	1.1402
2007-03-12	02:59:52	71	-3.88155	0.124907	2.99778	-10.0807	-13.9623	23.0768	4.88045	27.9572	27.9572	-13.9623	0.941782	0.195054	1.13684
2007-03-12	03:59:52	71	-3.88155	0.166574	3.99778	-11.0004	-14.8819	23.0768	2.10507	25.1818	25.1818	-14.8819	0.934039	0.204739	1.13878
2007-03-12	04:59:52	71	-3.88155	0.208241	4.99778	-11.1704	-15.0519	23.0768	-0.813769	22.263	22.263	-15.0519	0.932559	0.214117	1.14668
2007-03-12	05:59:52	71	-3.88155	0.249907	5.99778	-10.5792	-14.4607	23.0768	-3.67715	19.3996	19.3996	-14.4607	0.937642	0.222418	1.16006
2007-03-12	06:59:52	71	-3.88155	0.291574	6.99778	-9.26696	-13.1485	23.0768	-6.28994	16.7868	16.7868	-13.1485	0.948255	0.229147	1.1774
2007-03-12	07:59:52	71	-3.88155	0.333241	7.99778	-7.32324	-11.2048	23.0768	-8.47409	14.6027	14.6027	-11.2048	0.962241	0.23411	1.19635
2007-03-12	08:59:52	71	-3.88155	0.374907	8.99778	-4.88045	-8.762	23.0768	-10.0807	12.996	12.996	-8.762	0.976795	0.237357	1.21415
2007-03-12	09:59:52	71	-3.88155	0.416574	9.99778	-2.10507	-5.98662	23.0768	-11.0004	12.0764	12.0764	-5.98662	0.989122	0.239057	1.22818
2007-03-12	10:59:52	71	-3.88155	0.458241	10.9978	0.813769	-3.06778	23.0768	-11.1704	11.9064	11.9064	-3.06778	0.997136	0.239359	1.23649
2007-03-12	11:59:52	71	-3.88155	0.499907	11.9978	3.67715	-0.204397	23.0768	-10.5792	12.4976	12.4976	-0.204397	0.999987	0.238293	1.23828
2007-03-12	12:59:52	71	-3.88155	0.541574	12.9978	6.28994	2.40839	23.0768	-9.26696	13.8098	13.8098	2.40839	0.998234	0.235756	1.23399
2007-03-12	13:59:52	71	-3.88155	0.583241	13.9978	8.47409	4.59254	23.0768	-7.32324	15.7535	15.7535	4.59254	0.993589	0.231572	1.22516
2007-03-12	14:59:52	71	-3.88155	0.624907	14.9978	10.0807	6.19918	23.0768	-4.88045	18.1963	18.1963	6.19918	0.988339	0.225621	1.21396
2007-03-12	15:59:52	71	-3.88155	0.666574	15.9978	11.0004	7.11884	23.0768	-2.10507	20.9717	20.9717	7.11884	0.984642	0.217976	1.20262
2007-03-12	16:59:52	71	-3.88155	0.708241	16.9978	11.1704	7.28885	23.0768	0.813769	23.8905	23.8905	7.28885	0.983904	0.208996	1.1929
2007-03-12	17:59:52	71	-3.88155	0.749907	17.9978	10.5792	6.69761	23.0768	3.67715	26.7539	26.7539	6.69761	0.986398	0.199339	1.18574
2007-03-12	18:59:52	71	-3.88155	0.791574	18.9978	9.26696	5.38541	23.0768	6.28994	29.3667	29.3667	5.38541	0.991191	0.189878	1.18107
2007-03-12	19:59:51	71	-3.88155	0.833229	19.9975	7.32386	3.44231	23.0768	8.47355	31.5503	31.5503	3.44231	0.996395	0.181553	1.17795
2007-03-12	20:59:51	71	-3.88155	0.874896	20.9975	4.88119	0.999637	23.0768	10.0804	33.1571	33.1571	0.999637	0.999696	0.175215	1.17491
2007-03-12	21:59:51	71	-3.88155	0.916562	21.9975	2.10587	-1.77568	23.0768	11.0002	34.077	34.077	-1.77568	0.99904	0.171514	1.17055
2007-03-12	22:59:51	71	-3.88155	0.958229	22.9975	-0.812957	-4.69451	23.0768	11.1705	34.2472	34.2472	-4.69451	0.993302	0.170824	1.16413
2007-03-12	23:59:51	71	-3.88155	0.999896	23.9975	-3.67638	-7.55793	23.0768	10.5794	33.6562	33.6562	-7.55793	0.9827	0.173213	1.15591
2007-03-13	00:59:51	72	-3.48404	0.0415625	0.9975	-6.28927	-9.7733	23.14	9.26742	32.4074	32.4074	-9.7733	0.971185	0.178193	1.14938
2007-03-13	01:59:51	72	-3.48404	0.0832292	1.9975	-8.47355	-11.9576	23.14	7.32386	30.4639	30.4639	-11.9576	0.957073	0.185739	1.14281
2007-03-13	02:59:51	72	-3.48404	0.124896	2.9975	-10.0804	-13.5644	23.14	4.88119	28.0212	28.0212	-13.5644	0.944992	0.194822	1.13981
2007-03-13	03:59:51	72	-3.48404	0.166563	3.9975	-11.0002	-14.4843	23.14	2.10587	25.2459	25.2459	-14.4843	0.937443	0.204524	1.14197
2007-03-13	04:59:51	72	-3.48404	0.208229	4.9975	-11.1705	-14.6545	23.14	-0.812957	22.3271	22.3271	-14.6545	0.935996	0.21392	1.14992
2007-03-13	05:59:51	72	-3.48404	0.249896	5.9975	-10.5794	-14.0635	23.14	-3.67638	19.4636	19.4636	-14.0635	0.940953	0.222243	1.1632
2007-03-13	06:59:51	72	-3.48404	0.291563	6.9975	-9.26742	-12.7515	23.14	-6.28927	16.8508	16.8508	-12.7515	0.951282	0.228992	1.18027
2007-03-13	07:59:51	72	-3.48404	0.333229	7.9975	-7.32386	-10.8079	23.14	-8.47355	14.6665	14.6665	-10.8079	0.964838	0.233973	1.19881
2007-03-13	08:59:51	72	-3.48404	0.374896	8.9975	-4.88119	-8.36522	23.14	-10.0804	13.0596	13.0596	-8.36522	0.978835	0.237235	1.21607
2007-03-13	09:59:51	72	-3.48404	0.416563	9.9975	-2.10587	-5.58991	23.14	-11.0002	12.1398	12.1398	-5.58991	0.990512	0.238944	1.22946
2007-03-13	10:59:51	72	-3.48404	0.458229	10.9975	0.812957	-2.67108	23.14	-11.1705	11.9696	11.9696	-2.67108	0.997828	0.239247	1.23708
2007-03-13	11:59:51	72	-3.48404	0.499896	11.9975	3.67638	0.192348	23.14	-10.5794	12.5606	12.5606	0.192348	0.999989	0.238176	1.23817
2007-03-13	12:59:51	72	-3.48404	0.541563	12.9975	6.28927	2.80523	23.14	-9.26742	13.8726	13.8726	2.80523	0.997605	0.235628	1.23323
2007-03-13	13:59:51	72	-3.48404	0.583229	13.9975	8.47355	4.98952	23.14	-7.32386	15.8162	15.8162	4.98952	0.992436	0.231429	1.22386
2007-03-13	14:59:51	72	-3.48404	0.624896	14.9975	10.0804	6.59634	23.14	-4.88119	18.2588	18.2588	6.59634	0.986804	0.225459	1.21226
2007-03-13	15:59:51	72	-3.48404	0.666563	15.9975	11.0002	7.51621	23.14	-2.10587	21.0341	21.0341	7.51621	0.98289	0.217793	1.20068
2007-03-13	16:59:51	72	-3.48404	0.708229	16.9975	11.1705	7.68642	23.14	0.812957	23.953	23.953	7.68642	0.982111	0.208794	1.1909
2007-03-13	17:59:51	72	-3.48404	0.749896	17.9975	10.5794	7.09539	23.14	3.67638	26.8164	26.8164	7.09539	0.984742	0.19912	1.18386
2007-03-13	18:59:51	72	-3.48404	0.791562	18.9975	9.26742	5.78339	23.14	6.28927	29.4293	29.4293	5.78339	0.989846	0.189644	1.17949
2007-03-13	19:59:51	72	-3.48404	0.833229	19.9975	7.32386	3.83982	23.14	8.47355	31.6136	31.6136	3.83982	0.995515	0.181307	1.17682
2007-03-13	20:59:51	72	-3.48404	0.874896	20.9975	4.88119	1.39715	23.14	10.0804	33.2204	33.2204	1.39715	0.999405	0.174962	1.17437
2007-03-13	21:59:51	72	-3.48404	0.916562	21.9975	2.10587	-1.37816	23.14	11.0002	34.1403	34.1403	-1.37816	0.999422	0.171258	1.17068
2007-03-13	22:59:51	72	-3.48404	0.958229	22.9975	-0.812957	-4.29699	23.14	11.1705	34.3105	34.3105	-4.29699	0.994386	0.170567	1.16495
2007-03-13	23:59:51	72	-3.48404	0.999896	23.9975	-3.67638	-7.16042	23.14	10.5794	33.7194	33.7194	-7.16042	0.984463	0.172959	1.15742
2007-03-14	00:59:51	73	-3.08549	0.0415625	0.9975	-6.28927	-9.37476	23.1964	9.26742	32.4638	32.4638	-9.37476	0.973466	0.17797	1.15144
2007-03-14	01:59:51	73	-3.08549	0.0832292	1.9975	-8.47355	-11.559	23.1964	7.32386	30.5203	30.5203	-11.559	0.959849	0.185524	1.14537
2007-03-14	02:59:51	73	-3.08549	0.124896	2.9975	-10.0804	-13.1659	23.1964	4.88119	28.0776	28.0776	-13.1659	0.94812	0.194618	1.14274
2007-03-14	03:59:51	73	-3.08549	0.166563	3.9975	-11.0002	-14.0857	23.1964	2.10587	25.3023	25.3023	-14.0857	0.940769	0.204334	1.1451
2007-03-14	04:59:51	73	-3.08549	0.208229	4.9975	-11.1705	-14.2559	23.1964	-0.812957	22.3835	22.3835	-14.2559	0.939359	0.213747	1.15311
2007-03-14	05:59:51	73	-3.08549	0.249896	5.9975	-10.5794	-13.6649	23.1964	-3.67638	19.52	19.52	-13.6649	0.944189	0.222088	1.16628
2007-03-14	06:59:51	73	-3.08549	0.291563	6.9975	-9.26742	-12.3529	23.1964	-6.28927	16.9072	16.9072	-12.3529	0.954233	0.228856	1.18309
2007-03-14	07:59:51	73	-3.08549	0.333229	7.9975	-7.32386	-10.4093	23.1964	-8.47355	14.7229	14.7229	-10.4093	0.967355	0.233853	1.20121
2007-03-14	08:59:51	73	-3.08549	0.374896	8.9975	-4.88119	-7.96668	23.1964	-10.0804	13.116	13.116	-7.96668	0.980791	0.237126	1.21792
2007-03-14	09:59:51	73	-3.08549	0.416563	9.9975	-2.10587	-5.19136	23.1964	-11.0002	12.1962	12.1962	-5.19136	0.991813	0.238842	1.23066
2007-03-14	10:59:51	73	-3.08549	0.458229	10.9975	0.812957	-2.27253	23.1964	-11.1705	12.026	12.026	-2.27253	0.998428	0.239147	1.23757
2007-03-14	11:59:51	73	-3.08549	0.499896	11.9975	3.67638	0.590894	23.1964	-10.5794	12.617	12.617	0.590894	0.999894	0.238072	1.23797
2007-03-14	12:59:51	73	-3.08549	0.541563	12.9975	6.28927	3.20378	23.1964	-9.26742	13.929	13.929	3.20378	0.996877	0.235514	1.23239
2007-03-14	13:59:51	73	-3.08549	0.583229	13.9975	8.47355	5.38806	23.1964	-7.32386	15.8726	15.8726	5.38806	0.991183	0.2313	1.22248
2007-03-14	14:59:51	73	-3.08549	0.624896	14.9975	10.0804	6.99489	23.1964	-4.88119	18.3152	18.3152	6.99489	0.985169	0.225313	1.21048
2007-03-14	15:59:51	73	-3.08549	0.666563	15.9975	11.0002	7.91475	23.1964	-2.10587	21.0906	21.0906	7.91475	0.981039	0.217628	1.19867
2007-03-14	16:59:51	73	-3.08549	0.708229	16.9975	11.1705	8.08497	23.1964	0.812957	24.0094	24.0094	8.08497	0.98022	0.208611	1.18883
2007-03-14	17:59:51	73	-3.08549	0.749896	17.9975	10.5794	7.49393	23.1964	3.67638	26.8728	26.8728	7.49393	0.98299	0.198921	1.18191
2007-03-14	18:59:51	73	-3.08549	0.791562	18.9975	9.26742	6.18193	23.1964	6.28927	29.4857	29.4857	6.18193	0.988404	0.189433	1.17784
2007-03-14	19:59:51	73	-3.08549	0.833229	19.9975	7.32386	4.23837	23.1964	8.47355	31.67	31.67	4.23837	0.994538	0.181087	1.17562
2007-03-14	20:59:51	73	-3.08549	0.874896	20.9975	4.88119	1.7957	23.1964	10.0804	33.2768	33.2768	1.7957	0.999018	0.174736	1.17375
2007-03-14	21:59:51	73	-3.08549	0.916562	21.9975	2.10587	-0.979618	23.1964	11.0002	34.1967	34.1967	-0.979618	0.999708	0.171029	1.17074
2007-03-14	22:59:51	73	-3.08549	0.958229	22.9975	-0.812957	-3.89845	23.1964	11.1705	34.3669	34.3669	-3.89845	0.995378	0.170338	1.16572
2007-03-14	23:59:51	73	-3.08549	0.999896	23.9975	-3.67638	-6.76187	23.1964	10.5794	33.7758	33.7758	-6.76187	0.986137	0.172731	1.15887
2007-03-15	00:59:51	74	-2.68603	0.0415625	0.9975	-6.28927	-8.9753	23.246	9.26742	32.5134	32.5134	-8.9753	0.975661	0.177774	1.15344
2007-03-15	01:59:51	74	-2.68603	0.0832292	1.9975	-8.47355	-11.1596	23.246	7.32386	30.5698	30.5698	-11.1596	0.962541	0.185335	1.14788
2007-03-15	02:59:51	74	-2.68603	0.124896	2.9975	-10.0804	-12.7664	23.246	4.88119	28.1272	28.1272	-12.7664	0.951169	0.194438	1.14561
2007-03-15	03:59:51	74	-2.68603	0.166563	3.9975	-11.0002	-13.6863	23.246	2.10587	25.3518	25.3518	-13.6863	0.944018	0.204166	1.14818
2007-03-15	04:59:51	74	-2.68603	0.208229	4.9975	-11.1705	-13.8565	23.246	-0.812957	22.433	22.433	-13.8565	0.942644	0.213595	1.15624
2007-03-15	05:59:51	74	-2.68603	0.249896	5.9975	-10.5794	-13.2655	23.246	-3.67638	19.5696	19.5696	-13.2655	0.947347	0.221952	1.1693
2007-03-15	06:59:51	74	-2.68603	0.291563	6.9975	-9.26742	-11.9535	23.246	-6.28927	16.9567	16.9567	-11.9535	0.957103	0.228735	1.18584
2007-03-15	07:59:51	74	-2.68603	0.333229	7.9975	-7.32386	-10.0099	23.246	-8.47355	14.7724	14.7724	-10.0099	0.969787	0.233746	1.20353
2007-03-15	08:59:51	74	-2.68603	0.374896	8.9975	-4.88119	-7.56722	23.246	-10.0804	13.1656	13.1656	-7.56722	0.982658	0.237031	1.21969
2007-03-15	09:59:51	74	-2.68603	0.416563	9.9975	-2.10587	-4.7919	23.246	-11.0002	12.2457	12.2457	-4.7919	0.993022	0.238753	1.23177
2007-03-15	10:59:51	74	-2.68603	0.458229	10.9975	0.812957	-1.87307	23.246	-11.1705	12.0755	12.0755	-1.87307	0.998932	0.239059	1.23799
2007-03-15	11:59:51	74	-2.68603	0.499896	11.9975	3.67638	0.990353	23.246	-10.5794	12.6665	12.6665	0.990353	0.999701	0.237979	1.23768
2007-03-15	12:59:51	74	-2.68603	0.541563	12.9975	6.28927	3.60324	23.246	-9.26742	13.9785	13.9785	3.60324	0.99605	0.235412	1.23146
2007-03-15	13:59:51	74	-2.68603	0.583229	13.9975	8.47355	5.78752	23.246	-7.32386	15.9221	15.9221	5.78752	0.989831	0.231186	1.22102
2007-03-15	14:59:51	74	-2.68603	0.624896	14.9975	10.0804	7.39435	23.246	-4.88119	18.3648	18.3648	7.39435	0.983437	0.225183	1.20862
2007-03-15	15:59:51	74	-2.68603	0.666563	15.9975	11.0002	8.31421	23.246	-2.10587	21.1401	21.1401	8.31421	0.97909	0.217483	1.19657
2007-03-15	16:59:51	74	-2.68603	0.708229	16.9975	11.1705	8.48443	23.246	0.812957	24.0589	24.0589	8.48443	0.978232	0.20845	1.18668
2007-03-15	17:59:51	74	-2.68603	0.749896	17.9975	10.5794	7.89339	23.246	3.67638	26.9223	26.9223	7.89339	0.98114	0.198747	1.17989
2007-03-15	18:59:51	74	-2.68603	0.791562	18.9975	9.26742	6.58139	23.246	6.28927	29.5352	29.5352	6.58139	0.986864	0.189248	1.17611
2007-03-15	19:59:51	74	-2.68603	0.833229	19.9975	7.32386	4.63783	23.246	8.47355	31.7195	31.7195	4.63783	0.993462	0.180894	1.17436
2007-03-15	20:59:51	74	-2.68603	0.874896	20.9975	4.88119	2.19516	23.246	10.0804	33.3263	33.3263	2.19516	0.998533	0.174538	1.17307
2007-03-15	21:59:51	74	-2.68603	0.916562	21.9975	2.10587	-0.58016	23.246	11.0002	34.2462	34.2462	-0.58016	0.999897	0.170828	1.17073
2007-03-15	22:59:51	74	-2.68603	0.958229	22.9975	-0.812957	-3.49899	23.246	11.1705	34.4164	34.4164	-3.49899	0.996275	0.170136	1.16641
2007-03-15	23:59:51	74	-2.68603	0.999896	23.9975	-3.67638	-6.36241	23.246	10.5794	33.8254	33.8254	-6.36241	0.98772	0.172531	1.16025
2007-03-16	00:59:51	75	-2.28578	0.0415625	0.9975	-6.28927	-8.57505	23.2886	9.26742	32.556	32.556	-8.57505	0.977768	0.177606	1.15537
2007-03-16	01:59:51	75	-2.28578	0.0832292	1.9975	-8.47355	-10.7593	23.2886	7.32386	30.6125	30.6125	-10.7593	0.965149	0.185171	1.15032
2007-03-16	02:59:51	75	-2.28578	0.124896	2.9975	-10.0804	-12.3662	23.2886	4.88119	28.1698	28.1698	-12.3662	0.954136	0.194284	1.14842
2007-03-16	03:59:51	75	-2.28578	0.166563	3.9975	-11.0002	-13.286	23.2886	2.10587	25.3945	25.3945	-13.286	0.947186	0.204022	1.15121
2007-03-16	04:59:51	75	-2.28578	0.208229	4.9975	-11.1705	-13.4562	23.2886	-0.812957	22.4757	22.4757	-13.4562	0.94585	0.213463	1.15931
2007-03-16	05:59:51	75	-2.28578	0.249896	5.9975	-10.5794	-12.8652	23.2886	-3.67638	19.6122	19.6122	-12.8652	0.950423	0.221834	1.17226
2007-03-16	06:59:51	75	-2.28578	0.291563	6.9975	-9.26742	-11.5532	23.2886	-6.28927	16.9994	16.9994	-11.5532	0.959889	0.228631	1.18852
2007-03-16	07:59:51	75	-2.28578	0.333229	7.9975	-7.32386	-9.60964	23.2886	-8.47355	14.8151	14.8151	-9.60964	0.972133	0.233654	1.20579
2007-03-16	08:59:51	75	-2.28578	0.374896	8.9975	-4.88119	-7.16696	23.2886	-10.0804	13.2083	13.2083	-7.16696	0.984435	0.236948	1.22138
2007-03-16	09:59:51	75	-2.28578	0.416563	9.9975	-2.10587	-4.39165	23.2886	-11.0002	12.2884	12.2884	-4.39165	0.994136	0.238676	1.23281
2007-03-16	10:59:51	75	-2.28578	0.458229	10.9975	0.812957	-1.47282	23.2886	-11.1705	12.1182	12.1182	-1.47282	0.999339	0.238982	1.23832
2007-03-16	11:59:51	75	-2.28578	0.499896	11.9975	3.67638	1.39061	23.2886	-10.5794	12.7092	12.7092	1.39061	0.999411	0.2379	1.23731
2007-03-16	12:59:51	75	-2.28578	0.541563	12.9975	6.28927	4.00349	23.2886	-9.26742	14.0212	14.0212	4.00349	0.995126	0.235325	1.23045
2007-03-16	13:59:51	75	-2.28578	0.583229	13.9975	8.47355	6.18778	23.2886	-7.32386	15.9648	15.9648	6.18778	0.988382	0.231087	1.21947
2007-03-16	14:59:51	75	-2.28578	0.624896	14.9975	10.0804	7.7946	23.2886	-4.88119	18.4074	18.4074	7.7946	0.981607	0.225072	1.20668
2007-03-16	15:59:51	75	-2.28578	0.666563	15.9975	11.0002	8.71446	23.2886	-2.10587	21.1828	21.1828	8.71446	0.977045	0.217358	1.1944
2007-03-16	16:59:51	75	-2.28578	0.708229	16.9975	11.1705	8.88468	23.2886	0.812957	24.1016	24.1016	8.88468	0.976146	0.208311	1.18446
2007-03-16	17:59:51	75	-2.28578	0.749896	17.9975	10.5794	8.29365	23.2886	3.67638	26.965	26.965	8.29365	0.979193	0.198597	1.17779
2007-03-16	18:59:51	75	-2.28578	0.791562	18.9975	9.26742	6.98164	23.2886	6.28927	29.5779	29.5779	6.98164	0.985225	0.189088	1.17431
2007-03-16	19:59:51	75	-2.28578	0.833229	19.9975	7.32386	5.03808	23.2886	8.47355	31.7622	31.7622	5.03808	0.992288	0.180727	1.17302
2007-03-16	20:59:51	75	-2.28578	0.874896	20.9975	4.88119	2.59541	23.2886	10.0804	33.369	33.369	2.59541	0.997949	0.174367	1.17232
2007-03-16	21:59:51	75	-2.28578	0.916562	21.9975	2.10587	-0.179906	23.2886	11.0002	34.2889	34.2889	-0.179906	0.99999	0.170655	1.17064
2007-03-16	22:59:51	75	-2.28578	0.958229	22.9975	-0.812957	-3.09873	23.2886	11.1705	34.4591	34.4591	-3.09873	0.997078	0.169963	1.16704
2007-03-16	23:59:51	75	-2.28578	0.999896	23.9975	-3.67638	-5.96216	23.2886	10.5794	33.8681	33.8681	-5.96216	0.989211	0.172359	1.16157
2007-03-17	00:59:51	76	-1.88485	0.0415625	0.9975	-6.28927	-8.17412	23.3244	9.26742	32.5918	32.5918	-8.17412	0.979784	0.177464	1.15725
2007-03-17	01:59:51	76	-1.88485	0.0832292	1.9975	-8.47355	-10.3584	23.3244	7.32386	30.6483	30.6483	-10.3584	0.96767	0.185035	1.1527
2007-03-17	02:59:51	76	-1.88485	0.124896	2.9975	-10.0804	-11.9652	23.3244	4.88119	28.2056	28.2056	-11.9652	0.957019	0.194154	1.15117
2007-03-17	03:59:51	76	-1.88485	0.166563	3.9975	-11.0002	-12.8851	23.3244	2.10587	25.4303	25.4303	-12.8851	0.950273	0.203901	1.15417
2007-03-17	04:59:51	76	-1.88485	0.208229	4.9975	-11.1705	-13.0553	23.3244	-0.812957	22.5114	22.5114	-13.0553	0.948973	0.213353	1.16233
2007-03-17	05:59:51	76	-1.88485	0.249896	5.9975	-10.5794	-12.4643	23.3244	-3.67638	19.648	19.648	-12.4643	0.953417	0.221735	1.17515
2007-03-17	06:59:51	76	-1.88485	0.291563	6.9975	-9.26742	-11.1523	23.3244	-6.28927	17.0351	17.0351	-11.1523	0.96259	0.228544	1.19113
2007-03-17	07:59:51	76	-1.88485	0.333229	7.9975	-7.32386	-9.2087	23.3244	-8.47355	14.8509	14.8509	-9.2087	0.97439	0.233577	1.20797
2007-03-17	08:59:51	76	-1.88485	0.374896	8.9975	-4.88119	-6.76603	23.3244	-10.0804	13.244	13.244	-6.76603	0.98612	0.236878	1.223
2007-03-17	09:59:51	76	-1.88485	0.416563	9.9975	-2.10587	-3.99072	23.3244	-11.0002	12.3242	12.3242	-3.99072	0.995157	0.238611	1.23377
2007-03-17	10:59:51	76	-1.88485	0.458229	10.9975	0.812957	-1.07189	23.3244	-11.1705	12.1539	12.1539	-1.07189	0.99965	0.238918	1.23857
2007-03-17	11:59:51	76	-1.88485	0.499896	11.9975	3.67638	1.79154	23.3244	-10.5794	12.745	12.745	1.79154	0.999023	0.237833	1.23686
2007-03-17	12:59:51	76	-1.88485	0.541563	12.9975	6.28927	4.40442	23.3244	-9.26742	14.057	14.057	4.40442	0.994102	0.235252	1.22935
2007-03-17	13:59:51	76	-1.88485	0.583229	13.9975	8.47355	6.58871	23.3244	-7.32386	16.0005	16.0005	6.58871	0.986834	0.231005	1.21784
2007-03-17	14:59:51	76	-1.88485	0.624896	14.9975	10.0804	8.19553	23.3244	-4.88119	18.4432	18.4432	8.19553	0.979679	0.224978	1.20466
2007-03-17	15:59:51	76	-1.88485	0.666563	15.9975	11.0002	9.11539	23.3244	-2.10587	21.2185	21.2185	9.11539	0.974902	0.217252	1.19215
2007-03-17	16:59:51	76	-1.88485	0.708229	16.9975	11.1705	9.28561	23.3244	0.812957	24.1374	24.1374	9.28561	0.973964	0.208195	1.18216
2007-03-17	17:59:51	76	-1.88485	0.749896	17.9975	10.5794	8.69458	23.3244	3.67638	27.0008	27.0008	8.69458	0.977148	0.19847	1.17562
2007-03-17	18:59:51	76	-1.88485	0.791562	18.9975	9.26742	7.38257	23.3244	6.28927	29.6137	29.6137	7.38257	0.983489	0.188954	1.17244
2007-03-17	19:59:51	76	-1.88485	0.833229	19.9975	7.32386	5.43901	23.3244	8.47355	31.798	31.798	5.43901	0.991016	0.180587	1.1716
2007-03-17	20:59:51	76	-1.88485	0.874896	20.9975	4.88119	2.99634	23.3244	10.0804	33.4048	33.4048	2.99634	0.997268	0.174224	1.17149
2007-03-17	21:59:51	76	-1.88485	0.916562	21.9975	2.10587	0.221024	23.3244	11.0002	34.3246	34.3246	0.221024	0.999985	0.170509	1.17049
2007-03-17	22:59:51	76	-1.88485	0.958229	22.9975	-0.812957	-2.6978	23.3244	11.1705	34.4949	34.4949	-2.6978	0.997785	0.169817	1.1676
2007-03-17	23:59:51	76	-1.88485	0.999896	23.9975	-3.67638	-5.56123	23.3244	10.5794	33.9038	33.9038	-5.56123	0.990609	0.172215	1.16282
2007-03-18	00:59:51	77	-1.48336	0.0415625	0.9975	-6.28927	-7.77263	23.3533	9.26742	32.6207	32.6207	-7.77263	0.98171	0.17735	1.15906
2007-03-18	01:59:51	77	-1.48336	0.0832292	1.9975	-8.47355	-9.95691	23.3533	7.32386	30.6771	30.6771	-9.95691	0.970103	0.184924	1.15503
2007-03-18	02:59:51	77	-1.48336	0.124896	2.9975	-10.0804	-11.5637	23.3533	4.88119	28.2345	28.2345	-11.5637	0.959817	0.194049	1.15387
2007-03-18	03:59:51	77	-1.48336	0.166563	3.9975	-11.0002	-12.4836	23.3533	2.10587	25.4591	25.4591	-12.4836	0.953275	0.203803	1.15708
2007-03-18	04:59:51	77	-1.48336	0.208229	4.9975	-11.1705	-12.6538	23.3533	-0.812957	22.5403	22.5403	-12.6538	0.952013	0.213264	1.16528
2007-03-18	05:59:51	77	-1.48336	0.249896	5.9975	-10.5794	-12.0628	23.3533	-3.67638	19.6769	19.6769	-12.0628	0.956326	0.221656	1.17798
2007-03-18	06:59:51	77	-1.48336	0.291563	6.9975	-9.26742	-10.7508	23.3533	-6.28927	17.064	17.064	-10.7508	0.965204	0.228473	1.19368
2007-03-18	07:59:51	77	-1.48336	0.333229	7.9975	-7.32386	-8.80722	23.3533	-8.47355	14.8797	14.8797	-8.80722	0.976557	0.233515	1.21007
2007-03-18	08:59:51	77	-1.48336	0.374896	8.9975	-4.88119	-6.36455	23.3533	-10.0804	13.2729	13.2729	-6.36455	0.987711	0.236822	1.22453
2007-03-18	09:59:51	77	-1.48336	0.416563	9.9975	-2.10587	-3.58923	23.3533	-11.0002	12.353	12.353	-3.58923	0.996081	0.238558	1.23464
2007-03-18	10:59:51	77	-1.48336	0.458229	10.9975	0.812957	-0.670402	23.3533	-11.1705	12.1828	12.1828	-0.670402	0.999863	0.238866	1.23873
2007-03-18	11:59:51	77	-1.48336	0.499896	11.9975	3.67638	2.19302	23.3533	-10.5794	12.7739	12.7739	2.19302	0.998536	0.237778	1.23631
2007-03-18	12:59:51	77	-1.48336	0.541563	12.9975	6.28927	4.80591	23.3533	-9.26742	14.0859	14.0859	4.80591	0.992981	0.235192	1.22817
2007-03-18	13:59:51	77	-1.48336	0.583229	13.9975	8.47355	6.99019	23.3533	-7.32386	16.0294	16.0294	6.99019	0.985189	0.230938	1.21613
2007-03-18	14:59:51	77	-1.48336	0.624896	14.9975	10.0804	8.59702	23.3533	-4.88119	18.4721	18.4721	8.59702	0.977655	0.224903	1.20256
2007-03-18	15:59:51	77	-1.48336	0.666563	15.9975	11.0002	9.51688	23.3533	-2.10587	21.2474	21.2474	9.51688	0.972663	0.217167	1.18983
2007-03-18	16:59:51	77	-1.48336	0.708229	16.9975	11.1705	9.6871	23.3533	0.812957	24.1662	24.1662	9.6871	0.971686	0.208101	1.17979
2007-03-18	17:59:51	77	-1.48336	0.749896	17.9975	10.5794	9.09606	23.3533	3.67638	27.0297	27.0297	9.09606	0.975007	0.198368	1.17338
2007-03-18	18:59:51	77	-1.48336	0.791562	18.9975	9.26742	7.78406	23.3533	6.28927	29.6425	29.6425	7.78406	0.981656	0.188846	1.1705
2007-03-18	19:59:51	77	-1.48336	0.833229	19.9975	7.32386	5.8405	23.3533	8.47355	31.8268	31.8268	5.8405	0.989645	0.180475	1.17012
2007-03-18	20:59:51	77	-1.48336	0.874896	20.9975	4.88119	3.39783	23.3533	10.0804	33.4337	33.4337	3.39783	0.996487	0.174108	1.17059
2007-03-18	21:59:51	77	-1.48336	0.916562	21.9975	2.10587	0.622512	23.3533	11.0002	34.3535	34.3535	0.622512	0.999882	0.170392	1.17027
[truncated: 6,914 more rows]
